# Supplementary material for: Molecular epidemiology and genetic dynamics of carbapenem-resistant hypervirulent Klebsiella pneumoniae in China
Source: Front Cell Infect Microbiol. 2025 Feb 14;15:1529929. doi: 10.3389/fcimb.2025.1529929 (PMC11868059; doi:10.3389/fcimb.2025.1529929)
Supplement: Supplementary Table 1 — Metadata and genotypes of 1,538 CRhvKP genomes in China. [file Table1.xlsx]

## Sheet: Table S1
BVBRC_genome_ID	ST	K_type	BlaCarbs	BlaESBLs	Virulence score	Resistance classes	Collection year	Geographic location in Unknown	BioSample accession	Assembly accession	BioProject accession	Sequencing status
573_55132	ST11	KL64	KPC-2	SHV-12	4	13	Unknown	Beijing	SAMN28546471	GCA_029915205.1	PRJNA839599	WGS
72407_1748	ST11	KL64	KPC-2	CTX-M-3;CTX-M-65;SHV-12	4	13	2017	Shanghai	SAMN22822721	GCA_023066765.1	PRJNA776891	Complete
573_17907	ST86	KL2	KPC-2;NDM-1	CTX-M-3;CTX-M-65	3	12	2016	Zhejiang	SAMN08455837	GCA_002944845.1	PRJNA432625	Complete
573_18146	ST11	KL47	KPC-2	CTX-M-65;SHV-12	4	12	2016	Sichuan	SAMN08624619	GCA_003038215.2	PRJNA353728	Complete
573_18225	ST11	KL47	KPC-2	CTX-M-65	4	12	2016	Sichuan	SAMN08624689	GCA_003036545.1	PRJNA353728	WGS
573_48981	ST11	KL47	KPC-2;KPC-2	CTX-M-65;SHV-12	4	12	2022	Unknown	SAMN28095482	GCA_023573805.1	PRJNA835045	Complete
573_49113	ST11	KL47	KPC-2	CTX-M-65	4	12	2017	Unknown	SAMN28952258	GCA_023756735.1	PRJNA847735	WGS
573_49993	ST11	KL47	KPC-2	CTX-M-65	4	12	2017	Jilin	SAMN16967638	GCA_024542855.1	PRJNA681737	WGS
573_56386	ST11	KL47	KPC-2	SHV-12	4	12	2021	Shanxi	SAMN35723189	GCA_030316115.1	PRJNA983276	WGS
72407_1749	ST11	KL64	KPC-2	CTX-M-3;CTX-M-65;SHV-12	4	12	2017	Shanghai	SAMN22822720	GCA_023066785.1	PRJNA776891	Complete
72407_1750	ST11	KL64	KPC-2	CTX-M-3;CTX-M-65;SHV-12	4	12	2017	Shanghai	SAMN22822719	GCA_023066805.1	PRJNA776891	Complete
573_29377	ST11	KL47	KPC-2	SHV-12	4	11	2018	Beijing	SAMN13190887	GCA_009797725.1	PRJNA588110	WGS
573_34124	ST23	KL1	NDM-1	CTX-M-14;CTX-M-14	5	11	2017	Shandong	SAMN08915824	GCA_015290985.1	PRJNA449686	Complete
573_36135	ST11	KL64	KPC-2;NDM-5	CTX-M-65;SHV-12	4	11	2020	Jiangsu	SAMN17372728	GCA_016812055.1	PRJNA692837	Complete
573_37205	ST11	KL64	KPC-2	CTX-M-15;SHV-12	4	11	2018	Tianjin	SAMN15052358	GCA_017809835.1	PRJNA635754	Complete
573_45029	ST5571	KL2	NDM-1	-	4	11	2020	Zhejiang	SAMN24108738	GCA_021726705.1	PRJNA789397	WGS
573_49410	ST11	KL47	KPC-2	-	4	11	2019	Beijing	SAMN28818464	GCA_024136585.1	PRJNA844417	WGS
573_49413	ST11	KL47	KPC-2	-	4	11	2018	Beijing	SAMN28818461	GCA_024136625.1	PRJNA844417	WGS
573_49414	ST11	KL47	KPC-2	-	4	11	2018	Beijing	SAMN28818460	GCA_024136645.1	PRJNA844417	WGS
573_49419	ST11	KL47	KPC-2	-	4	11	2018	Beijing	SAMN28818456	GCA_024136725.1	PRJNA844417	WGS
573_52478	ST11	KL64	KPC-2	CTX-M-65	4	11	2019	Zhejiang	SAMN30369311	GCA_026162105.1	PRJNA870306	WGS
573_52591	ST11	KL47	KPC-2	-	4	11	2021	Beijing	SAMN28408408	GCA_026197255.1	PRJNA838135	WGS
573_52594	ST11	KL47	KPC-2	-	4	11	2021	Beijing	SAMN28408409	GCA_026197265.1	PRJNA838135	WGS
573_52596	ST11	KL47	KPC-2	-	4	11	2021	Beijing	SAMN28408407	GCA_026197325.1	PRJNA838135	WGS
573_52598	ST11	KL47	KPC-2	-	4	11	2021	Beijing	SAMN28408405	GCA_026197375.1	PRJNA838135	WGS
573_52603	ST11	KL47	KPC-2	-	4	11	2021	Beijing	SAMN28408398	GCA_026197475.1	PRJNA838135	WGS
573_52614	ST11	KL47	KPC-2	-	4	11	2021	Beijing	SAMN28408388	GCA_026197695.1	PRJNA838135	WGS
573_53580	ST1049	KL5	KPC-2;NDM-1	CTX-M-3	4	11	2018	Hubei	SAMN31207064	GCA_028220555.1	PRJNA888051	WGS
573_55190	ST11	KL64	KPC-2	CTX-M-3;CTX-M-65;SHV-12	4	11	Unknown	Hunan	SAMN28546404	GCA_029916535.1	PRJNA839599	WGS
573_59030	ST11	KL64	KPC-2;NDM-5	CTX-M-65;CTX-M-65;SHV-12	4	11	2020	Zhejiang	SAMN28854405	GCA_031624135.1	PRJNA845067	WGS
573_62595	ST11	KL64	KPC-2	CTX-M-65;CTX-M-65;SHV-12	4	11	2020	Zhejiang	SAMN37688352	GCA_032681225.1	PRJNA1024078	WGS
573_62669	ST11	KL64	KPC-2	SHV-12	4	11	2021	Shanghai	SAMN29023391	GCA_032873695.2	PRJNA848983	WGS
573_64504	ST1049	KL5	KPC-2;NDM-1	CTX-M-3	4	11	2020	Hubei	SAMN37501184	GCA_033807455.1	PRJNA1019652	WGS
573_65206	ST11	KL64	KPC-35*	SHV-12	4	11	2023	Jiangsu	SAMN39526083	GCA_036321465.1	PRJNA1067404	WGS
573_65207	ST11	KL64	KPC-2	CTX-M-3;CTX-M-65	4	11	2020	Shanghai	SAMN33040111	GCA_036329005.1	PRJNA930978	WGS
573_65225	ST11	KL64	KPC-2	CTX-M-3;CTX-M-65	4	11	2020	Shanghai	SAMN33040095	GCA_036329325.1	PRJNA930978	WGS
573_65226	ST11	KL64	KPC-2	CTX-M-3;CTX-M-65	4	11	2020	Shanghai	SAMN33040096	GCA_036329345.1	PRJNA930978	WGS
573_65228	ST11	KL64	KPC-2	CTX-M-3;CTX-M-65	4	11	2020	Shanghai	SAMN33040093	GCA_036329385.1	PRJNA930978	WGS
573_68427	ST11	KL64	KPC-35*	SHV-12	4	11	2023	Jiangsu	SAMN39583966	GCA_037104615.1	PRJNA1068285	WGS
573_68445	ST11	KL64	KPC-35*	SHV-12	4	11	2023	Jiangsu	SAMN39524520	GCA_037104625.1	PRJNA1067340	WGS
573_73091	ST11	KL64	KPC-2	CTX-M-3;CTX-M-65;CTX-M-65;SHV-12	4	11	2021	Zhejiang	SAMN41106963		PRJNA1105646	WGS
72407_1497	ST11	KL64	KPC-2	CTX-M-27	4	11	2018	Shanghai	SAMN17349264	GCA_016774435.1	PRJNA681750	Complete
72407_2111	ST11	KL25	KPC-2;KPC-2;NDM-5	CTX-M-65;SHV-12;SHV-12	4	11	2023	Fujian	SAMN36664845	GCA_030552935.1	PRJNA997112	WGS
573_15323	ST11	KL64	KPC-2	CTX-M-65	4	10	2016	Zhejiang	SAMN07718217	GCA_002740615.1		WGS
573_15325	ST11	KL64	KPC-2	CTX-M-65	4	10	2016	Zhejiang	SAMN07718216	GCA_002740625.1		WGS
573_15328	ST11	KL64	KPC-2	CTX-M-65	4	10	2016	Zhejiang	SAMN07709030	GCA_002740645.1		WGS
573_16456	ST11	KL64	KPC-2	CTX-M-65;SHV-12	4	10	2015	Unknown	SAMN08176464	GCA_002844995.1	PRJNA422332	WGS
573_19986	ST11	KL47	KPC-2	CTX-M-65;CTX-M-90	4	10	2014	Zhejiang	SAMN09789353	GCA_003410395.1	PRJNA485406	WGS
573_22572	ST11	KL47	KPC-2	CTX-M-14	4	10	2014	Zhejiang	SAMN07632924	GCA_003666735.1	PRJNA406844	WGS
573_22577	ST11	KL64	KPC-2	CTX-M-65	4	10	2015	Zhejiang	SAMN07632927	GCA_003666845.1	PRJNA406844	WGS
573_25976	ST11	KL64	KPC-2	CTX-M-65;SHV-12	4	10	2017	Zhejiang	SAMN10516682	GCA_005504305.1	PRJNA507924	WGS
573_26008	ST268	KL20	KPC-2	CTX-M-15	5	10	2015	Jiangsu	SAMN10600535	GCA_006130515.1	PRJNA510171	WGS
573_26041	ST268	KL20	KPC-2	CTX-M-15	5	10	2015	Jiangsu	SAMN10600530	GCA_006131185.1	PRJNA510171	WGS
573_26049	ST268	KL20	KPC-2	CTX-M-15	5	10	2015	Jiangsu	SAMN10600509	GCA_006131345.1	PRJNA510171	WGS
573_27958	ST11	KL64	KPC-2	CTX-M-65;SHV-12	4	10	2018	Zhejiang	SAMN12228410	GCA_008728695.1	PRJNA553055	Complete
573_29381	ST11	KL47	KPC-2	CTX-M-65;SHV-12	4	10	2018	Beijing	SAMN13190881	GCA_009797845.1	PRJNA588110	WGS
573_29384	ST11	KL64	KPC-2	CTX-M-65	4	10	2019	Shanghai	SAMN13671319	GCA_009807065.1	PRJNA597257	WGS
573_29491	ST11	KL64	KPC-2	CTX-M-65;SHV-12	4	10	2019	Shanghai	SAMN13671318	GCA_009856585.1	PRJNA597257	Complete
573_29650	ST11	KL64	KPC-2	CTX-M-65	4	10	2017	Zhejiang	SAMEA6099395	GCA_902507355.1	PRJEB34922	WGS
573_29652	ST11	KL64	KPC-2	CTX-M-65	4	10	2017	Zhejiang	SAMEA6099400	GCA_902507375.1	PRJEB34922	WGS
573_29670	ST11	KL64	KPC-2	-	4	10	2017	Zhejiang	SAMEA6099417	GCA_902507555.1	PRJEB34922	WGS
573_29722	ST11	KL64	KPC-2	CTX-M-65	4	10	2017	Zhejiang	SAMEA6099555	GCA_902508075.1	PRJEB34922	WGS
573_29727	ST11	KL64	KPC-2	CTX-M-65	4	10	2017	Zhejiang	SAMEA6099568	GCA_902508125.1	PRJEB34922	WGS
573_34091	ST11	KL64	KPC-2	CTX-M-65	4	10	2020	Zhejiang	SAMN16604318	GCA_015277755.1	PRJNA673324	Complete
573_35106	ST11	KL64	KPC-2	CTX-M-65;SHV-12	4	10	2018	Zhejiang	SAMN17074911	GCA_016403085.1	PRJNA685015	Complete
573_35671	ST11	KL64	KPC-2	CTX-M-65	4	10	2018	Zhejiang	SAMN17166584	GCA_016680675.1	PRJNA688029	WGS
573_35685	ST11	KL64	KPC-2	CTX-M-65	4	10	2019	Zhejiang	SAMN17305549	GCA_016722865.1	PRJNA691799	WGS
573_36656	ST147	KL81	OXA-48	CTX-M-14;CTX-M-55	3	10	2014	Beijing	SAMN15676882	GCA_017310425.1	PRJNA648010	Complete
573_36659	ST383	KL30	OXA-48	CTX-M-14	3	10	2014	Beijing	SAMN15676902	GCA_017311645.1	PRJNA648010	WGS
573_36660	ST383	KL30	OXA-48	CTX-M-14	3	10	2014	Beijing	SAMN15676904	GCA_017311635.1	PRJNA648010	WGS
573_36663	ST383	KL30	OXA-48	CTX-M-14	3	10	2013	Beijing	SAMN15676903	GCA_017311605.1	PRJNA648010	WGS
573_36676	ST147	KL81	OXA-48	CTX-M-14;CTX-M-55	3	10	2014	Beijing	SAMN15676878	GCA_017311995.1	PRJNA648010	WGS
573_36677	ST147	KL81	OXA-48	CTX-M-14;CTX-M-55	3	10	2014	Beijing	SAMN15676879	GCA_017311955.1	PRJNA648010	WGS
573_36679	ST147	KL81	OXA-48	CTX-M-14;CTX-M-55	3	10	2014	Beijing	SAMN15676880	GCA_017311975.1	PRJNA648010	WGS
573_36680	ST147	KL81	OXA-48	CTX-M-14;CTX-M-55	3	10	2014	Beijing	SAMN15676881	GCA_017311935.1	PRJNA648010	WGS
573_39718	ST11	KL64	KPC-2;NDM-1	SHV-12;SHV-12	4	10	2020	Hubei	SAMN19312573	GCA_019444195.1	PRJNA742859	Complete
573_39722	ST11	KL64	KPC-2	CTX-M-65	4	10	2017	Zhejiang	SAMN20297334	GCA_019445175.1	PRJNA747841	WGS
573_39730	ST11	KL64	KPC-2	CTX-M-65	4	10	2016	Zhejiang	SAMN20297331	GCA_019445275.1	PRJNA747841	WGS
573_40323	ST11	KL47	KPC-2	CTX-M-15;CTX-M-65;SHV-12	4	10	2019	Henan	SAMN20928639	GCA_019823915.1	PRJNA540114	Complete
573_41304	ST65	KL2	IMP-4	CTX-M-15	3	10	2015	Gansu	SAMN18897888	GCA_020496675.1	PRJNA725646	Complete
573_41308	ST11	KL64	KPC-2	SHV-12	4	10	2019	zhejiang	SAMN21219937	GCA_020520185.1	PRJNA760642	Complete
573_42115	ST65	KL2	IMP-4	CTX-M-15	3	10	2015	Gansu	SAMN18897888	GCA_020496675.1	PRJNA725646	Complete
573_42172	ST11	KL64	KPC-2	SHV-12	4	10	2019	zhejiang	SAMN21219937	GCA_020520185.1	PRJNA760642	Complete
573_43110	ST65	KL2	IMP-4	CTX-M-15	3	10	2015	Gansu	SAMN18897888	GCA_020496675.1	PRJNA725646	Complete
573_43114	ST11	KL64	KPC-2	SHV-12	4	10	2019	zhejiang	SAMN21219937	GCA_020520185.1	PRJNA760642	Complete
573_43916	ST11	KL64	KPC-2	CTX-M-65;SHV-12	4	10	2018	Shanghai	SAMN24665690	GCA_021530345.1	PRJNA794963	WGS
573_43921	ST11	KL64	KPC-2	CTX-M-65;SHV-12	4	10	2018	Shanghai	SAMN24665694	GCA_021530535.1	PRJNA794966	WGS
573_43926	ST11	KL64	KPC-2	CTX-M-65;SHV-12	4	10	2017	Shanghai	SAMN24664235	GCA_021530875.1	PRJNA794957	WGS
573_44008	ST11	KL47	KPC-2	CTX-M-15;CTX-M-65;SHV-12	4	10	2019	Henan	SAMN20928639	GCA_019823915.1	PRJNA540114	Complete
573_44433	ST11	KL47	KPC-2	CTX-M-15;CTX-M-65	4	10	2018	Shandong	SAMN19981625		PRJNA713411	WGS
573_44656	ST65	KL2	IMP-4	CTX-M-15	3	10	2015	Gansu	SAMN18897888	GCA_020496675.1	PRJNA725646	Complete
573_44661	ST11	KL64	KPC-2	SHV-12	4	10	2019	zhejiang	SAMN21219937	GCA_020520185.1	PRJNA760642	Complete
573_45061	ST11	KL64	KPC-2	CTX-M-65	4	10	2018	Zhejiang	SAMN24108709	GCA_021727285.1	PRJNA789397	WGS
573_45064	ST11	KL64	KPC-2	CTX-M-65	4	10	2018	Zhejiang	SAMN24108707	GCA_021727355.1	PRJNA789397	WGS
573_45080	ST11	KL64	KPC-2	CTX-M-65	4	10	2017	Zhejiang	SAMN24108689	GCA_021727715.1	PRJNA789397	WGS
573_45085	ST11	KL64	KPC-2	CTX-M-65	4	10	2017	Zhejiang	SAMN24108683	GCA_021727815.1	PRJNA789397	WGS
573_45087	ST11	KL64	KPC-2	CTX-M-65	4	10	2017	Zhejiang	SAMN24108681	GCA_021727855.1	PRJNA789397	WGS
573_46014	ST25	KL2	KPC-2	CTX-M-65	4	10	2018	Chongqing	SAMN26497585	GCA_022570755.1	PRJNA813364	Complete
573_47164	ST11	KL64	KPC-2	CTX-M-15	4	10	2018	Shanghai	SAMN24662251	GCA_022760535.1	PRJNA794878	WGS
573_48142	ST11	KL64	KPC-2	CTX-M-65	4	10	2019	Zhejiang	SAMN19686860	GCA_023243295.1	PRJNA737207	WGS
573_49079	ST11	KL47	KPC-2	CTX-M-65;SHV-12	4	10	2022	Beijing	SAMN27593791	GCA_023700365.1	PRJNA826970	WGS
573_49088	ST11	KL47	KPC-2	CTX-M-3;CTX-M-65	4	10	2022	Beijing	SAMN27593778	GCA_023700565.1	PRJNA826970	WGS
573_49091	ST11	KL47	KPC-2	CTX-M-65	4	10	2022	Beijing	SAMN27593777	GCA_023700605.1	PRJNA826970	WGS
573_49094	ST11	KL47	KPC-2	CTX-M-65;SHV-12	4	10	2022	Beijing	SAMN27593772	GCA_023700655.1	PRJNA826970	WGS
573_49412	ST11	KL47	KPC-2	CTX-M-65;SHV-12	4	10	2018	Beijing	SAMN28818462	GCA_024136605.1	PRJNA844417	WGS
573_49415	ST11	KL47	KPC-2	CTX-M-65	4	10	2018	Beijing	SAMN28818458	GCA_024136665.1	PRJNA844417	WGS
573_49417	ST11	KL47	KPC-2	CTX-M-65	3	10	2018	Beijing	SAMN28818457	GCA_024136695.1	PRJNA844417	WGS
573_49420	ST6086	KL47	KPC-2	CTX-M-65	4	10	2017	Beijing	SAMN28818453	GCA_024136765.1	PRJNA844417	WGS
573_49422	ST6086	KL47	KPC-2	CTX-M-65	4	10	2017	Beijing	SAMN28818451	GCA_024136805.1	PRJNA844417	WGS
573_49425	ST11	KL47	KPC-2	CTX-M-65	4	10	2016	Beijing	SAMN28818448	GCA_024136865.1	PRJNA844417	WGS
573_49886	ST11	KL64	KPC-2;NDM-1	CTX-M-65;SHV-12;SHV-12	4	10	2022	Guangdong	SAMN29889747	GCA_024496165.1	PRJNA861119	Complete
573_50002	ST11	KL64	KPC-2;NDM-1	CTX-M-65	4	10	2021	Zhejiang	SAMN22550476	GCA_024582095.1	PRJNA774095	WGS
573_50006	ST11	KL64	KPC-2;NDM-1	CTX-M-65;SHV-12	4	10	2021	Zhejiang	SAMN22550471	GCA_024582195.1	PRJNA774095	WGS
573_50167	ST11	KL64	KPC-2	CTX-M-65;SHV-12	4	10	2017	Zhejiang	SAMN30121727	GCA_024706825.1	PRJNA865574	WGS
573_50758	ST11	KL64	KPC-2	CTX-M-65;SHV-12	4	10	2015	Unknown	SAMN09667182	GCA_025377725.1	PRJNA481412	WGS
573_50761	ST11	KL64	KPC-2	CTX-M-65;SHV-12	4	10	2015	Unknown	SAMN09667181	GCA_025377785.1	PRJNA481412	WGS
573_50950	ST11	KL64	KPC-2	-	4	10	2018	Zhejiang	SAMN16205036	GCA_025583785.1	PRJNA664283	WGS
573_50952	ST11	KL64	KPC-2	-	4	10	2018	Zhejiang	SAMN16205035	GCA_025583835.1	PRJNA664283	WGS
573_51775	ST11	KL64	KPC-2;NDM-5	-	4	10	2017	Beijing	SAMN29985366	GCA_025677745.1	PRJNA862640	Complete
573_51776	ST11	KL64	KPC-2;NDM-5	-	4	10	2017	Beijing	SAMN29985365	GCA_025677765.1	PRJNA862640	Complete
573_52422	ST11	KL64	KPC-2	CTX-M-65	4	10	2021	Guangdong	SAMN31632941	GCA_026154245.1	PRJNA898844	WGS
573_52454	ST11	KL64	KPC-2	CTX-M-65	4	10	2019	Zhejiang	SAMN30369337	GCA_026161565.1	PRJNA870306	WGS
573_52472	ST11	KL64	KPC-2;NDM-5	CTX-M-65	4	10	2019	Zhejiang	SAMN30369321	GCA_026162015.1	PRJNA870306	WGS
573_52474	ST11	KL64	KPC-2	CTX-M-65	4	10	2019	Zhejiang	SAMN30369315	GCA_026162005.1	PRJNA870306	WGS
573_52477	ST11	KL64	KPC-2	CTX-M-65	4	10	2019	Zhejiang	SAMN30369313	GCA_026162085.1	PRJNA870306	WGS
573_52549	ST11	KL64	KPC-2	CTX-M-65;SHV-12	4	10	2018	Zhejiang	SAMN30369293	GCA_026163815.1	PRJNA870306	WGS
573_53045	ST11	KL47	KPC-2	CTX-M-14;CTX-M-65	4	10	2017	Zhejiang	SAMN24915285	GCA_027414675.1	PRJNA796774	WGS
573_53046	ST11	KL47	KPC-2	CTX-M-14;CTX-M-65	4	10	2017	Zhejiang	SAMN24915283	GCA_027414695.1	PRJNA796774	WGS
573_53047	ST11	KL47	KPC-2	CTX-M-14;CTX-M-65	4	10	2017	Zhejiang	SAMN24915281	GCA_027414735.1	PRJNA796774	WGS
573_53048	ST11	KL47	KPC-2;KPC-2;KPC-2	CTX-M-14;CTX-M-65	4	10	2017	Zhejiang	SAMN24915284	GCA_027414705.1	PRJNA796774	WGS
573_53049	ST11	KL47	KPC-2	CTX-M-14;CTX-M-65	4	10	2017	Zhejiang	SAMN24915282	GCA_027414765.1	PRJNA796774	WGS
573_54712	ST11	KL64	KPC-2	SHV-12	4	10	2020	Inner mongolia	SAMN31888403	GCA_029448555.1	PRJNA905913	WGS
573_55114	ST11	KL64	KPC-2	CTX-M-65;SHV-12	4	10	Unknown	Beijing	SAMN28546491	GCA_029914845.1	PRJNA839599	WGS
573_55115	ST11	KL47	KPC-2	CTX-M-65	4	10	Unknown	Beijing	SAMN28546488	GCA_029914865.1	PRJNA839599	WGS
573_55118	ST11	KL47	KPC-2	CTX-M-65;SHV-12	4	10	Unknown	Beijing	SAMN28546486	GCA_029914925.1	PRJNA839599	WGS
573_55121	ST11	KL47	KPC-2	CTX-M-15;CTX-M-65;SHV-12	4	10	Unknown	Beijing	SAMN28546481	GCA_029914985.1	PRJNA839599	WGS
573_55127	ST11	KL64	KPC-2	CTX-M-65;SHV-12	4	10	Unknown	Beijing	SAMN28546475	GCA_029915095.1	PRJNA839599	WGS
573_56957	ST11	KL64	KPC-2	CTX-M-65	4	10	2020	Jiangsu	SAMN32809631	GCA_030363835.1	PRJNA925808	WGS
573_56970	ST11	KL64	KPC-2	CTX-M-55;CTX-M-65	4	10	2020	Jiangsu	SAMN32809651	GCA_030363435.1	PRJNA925808	WGS
573_56979	ST11	KL64	KPC-2	CTX-M-65	4	10	2020	Jiangsu	SAMN32809627	GCA_030363815.1	PRJNA925808	WGS
573_57364	ST11	KL64	KPC-14;KPC-14	SHV-12	4	10	2023	Zhejiang	SAMN36465167	GCA_030552995.1	PRJNA995051	WGS
573_57366	ST11	KL64	KPC-14;KPC-14	SHV-12	4	10	2023	Zhejiang	SAMN36465169	GCA_030553015.1	PRJNA995051	WGS
573_58465	ST11	KL64	KPC-2	CTX-M-65	4	10	2021	Shanghai	SAMN29023386	GCA_030930125.1	PRJNA848983	WGS
573_58472	ST11	KL64	KPC-2	CTX-M-65;SHV-12	4	10	2021	Shanghai	SAMN29023375	GCA_030930275.1	PRJNA848983	WGS
573_58477	ST11	KL64	KPC-2	CTX-M-65;SHV-12	4	10	2021	Shanghai	SAMN29023371	GCA_030930415.1	PRJNA848983	WGS
573_59029	ST11	KL64	KPC-2;NDM-1	CTX-M-65;SHV-12	4	10	2005	Zhejiang	SAMN28854408	GCA_031624115.1	PRJNA845070	WGS
573_62393	ST11	KL21	KPC-2;NDM-1	CTX-M-65	4	10	2019	Zhejiang	SAMN37605227	GCA_032460635.1	PRJNA1022411	WGS
573_64717	ST11	KL64	KPC-2	SHV-12	4	10	2023	Guangdong	SAMN38937583	GCA_035584575.1	PRJNA1054978	WGS
573_64815	ST11	KL64	KPC-2	CTX-M-65	4	10	2021	Anhui	SAMN39108861	GCA_035621535.1	PRJNA1056808	WGS
573_64979	ST11	KL64	KPC-2	CTX-M-65;CTX-M-65	4	10	2024	Jiangxi	SAMN39449843	GCA_035932355.1	PRJNA1065010	WGS
573_65219	ST11	KL64	KPC-2	CTX-M-3;CTX-M-65	4	10	2020	Shanghai	SAMN33040098	GCA_036329285.1	PRJNA930978	WGS
573_65273	ST11	KL64	KPC-2	CTX-M-65;SHV-12	4	10	2017	Shanghai	SAMN33040050	GCA_036333145.1	PRJNA930978	WGS
573_68132	ST11	KL64	KPC-2	CTX-M-65	4	10	Unknown	Shanghai	SAMN39526426	GCA_036863675.1	PRJNA1067416	WGS
573_68426	ST11	KL64	KPC-35*	-	4	10	2023	Jiangsu	SAMN39463200	GCA_037104595.1	PRJNA1065345	WGS
573_68433	ST11	KL64	KPC-2	-	4	10	2023	Jiangsu	SAMN39584164	GCA_037104635.1	PRJNA1068296	WGS
573_74206	ST11	KL64	KPC-2	CTX-M-65;SHV-12	4	10	2020	Zhejiang	SAMN34272709		PRJNA957927	WGS
72407_1720	ST11	KL64	KPC-2	CTX-M-65;SHV-12	4	10	2015	Shanghai	SAMN13326096	GCA_021698875.1	PRJNA590579	WGS
72407_2039	ST11	KL64	KPC-2	CTX-M-65	4	10	2015	Shanghai	SAMN22074193	GCA_026712225.1	PRJNA590579	WGS
72407_2040	ST11	KL64	KPC-2	CTX-M-65;SHV-12	4	10	2015	Shanghai	SAMN22074194	GCA_026712265.1	PRJNA590579	WGS
72407_2041	ST11	KL64	KPC-2	CTX-M-65;SHV-12	4	10	2015	Shanghai	SAMN22074192	GCA_026712285.1	PRJNA590579	WGS
573_14855	ST36	KL62	KPC-2	-	5	9	2015	Sichuan	SAMN06671956	GCA_002257935.1		WGS
573_14885	ST11	KL64	KPC-2	CTX-M-65	4	9	2017	Zhejiang	SAMN07251841	GCA_002261825.1		WGS
573_14887	ST11	KL64	KPC-2	CTX-M-65	4	9	2017	Zhejiang	SAMN07251840	GCA_002261875.1		WGS
573_14892	ST11	KL64	KPC-2	CTX-M-65	4	9	2017	Zhejiang	SAMN07251833	GCA_002261975.1		WGS
573_14895	ST11	KL64	KPC-2	CTX-M-65	4	9	2017	Zhejiang	SAMN07251832	GCA_002262035.1		WGS
573_14906	ST11	KL64	KPC-2	CTX-M-65	4	9	2016	Zhejiang	SAMN07251820	GCA_002262235.1		WGS
573_14912	ST11	KL64	KPC-2	CTX-M-65	4	9	2016	Zhejiang	SAMN07251811	GCA_002262375.1		WGS
573_14918	ST11	KL64	KPC-2	CTX-M-65	4	9	2016	Zhejiang	SAMN07251807	GCA_002262475.1		WGS
573_14919	ST11	KL64	KPC-2	CTX-M-65	4	9	2016	Zhejiang	SAMN07251810	GCA_002262485.1		WGS
573_14925	ST11	KL64	KPC-2	CTX-M-65	4	9	2016	Zhejiang	SAMN07251801	GCA_002262625.1		WGS
573_16464	ST11	KL64	KPC-2	SHV-12	4	9	2015	Unknown	SAMN08176459	GCA_002845185.1	PRJNA422332	WGS
573_18070	ST11	KL64	KPC-2	CTX-M-65;SHV-12;SHV-12	4	9	2017	Zhejiang	SAMN08932689	GCA_003112125.1	PRJNA449865	WGS
573_18690	ST11	KL64	KPC-2	CTX-M-65	4	9	2017	Zhejiang	SAMN09499328	GCA_003312135.1	PRJNA478111	WGS
573_19978	ST11	KL64	KPC-2	CTX-M-65;SHV-12	4	9	2017	Zhejiang	SAMN09809694	GCA_003402995.1	PRJNA485559	WGS
573_22571	ST11	KL47	KPC-2	CTX-M-14	4	9	2014	Zhejiang	SAMN07632922	GCA_003666765.1	PRJNA406844	WGS
573_23143	ST11	KL64	KPC-2	SHV-12;SHV-12	4	9	2018	Zhejiang	SAMN10473953	GCA_003856475.1	PRJNA506788	WGS
573_25802	ST11	KL64	KPC-2	CTX-M-65;SHV-12	4	9	2017	Zhejiang	SAMN09531271	GCA_004332095.1	PRJNA477736	WGS
573_25810	ST307	KL102	OXA-48	CTX-M-15	3	9	2016	Shanghai	SAMN11098709	GCA_004357805.1	PRJNA526420	WGS
573_25963	ST11	KL64	KPC-2	CTX-M-65	4	9	2017	Zhejiang	SAMN10516686	GCA_005503985.1	PRJNA507924	WGS
573_25966	ST11	KL64	KPC-2	CTX-M-65;SHV-12	4	9	2017	Zhejiang	SAMN10516680	GCA_005504055.1	PRJNA507924	WGS
573_25968	ST11	KL64	KPC-2	CTX-M-65;SHV-12	4	9	2017	Zhejiang	SAMN10516678	GCA_005504085.1	PRJNA507924	WGS
573_25969	ST11	KL64	KPC-2	CTX-M-65	4	9	2017	Zhejiang	SAMN10516676	GCA_005504095.1	PRJNA507924	WGS
573_25971	ST11	KL64	KPC-2;NDM-5	-	4	9	2017	Zhejiang	SAMN10516697	GCA_005504185.1	PRJNA507924	WGS
573_25975	ST11	KL64	KPC-2	CTX-M-65	4	9	2017	Zhejiang	SAMN10516683	GCA_005504295.1	PRJNA507924	WGS
573_26013	ST23	KL1	KPC-2	CTX-M-15	5	9	2015	Jiangsu	SAMN10600528	GCA_006130625.1	PRJNA510171	WGS
573_27189	ST11	KL64	KPC-2	CTX-M-65;SHV-12	4	9	2018	Shanghai	SAMN09977093	GCA_006304565.1	PRJNA489400	WGS
573_27210	ST11	KL64	KPC-2	CTX-M-65;SHV-12	4	9	2018	Zhejiang	SAMN10433884	GCA_006494895.1	PRJNA449865	WGS
573_27322	ST11	KL64	KPC-2	CTX-M-65	4	9	2017	Zhejiang	SAMN12389480	GCA_007954805.1	PRJNA553055	WGS
573_27329	ST11	KL64	KPC-2	CTX-M-65	4	9	2017	Zhejiang	SAMN12389491	GCA_007954925.1	PRJNA553055	WGS
573_27330	ST11	KL64	KPC-2	CTX-M-65	4	9	2017	Zhejiang	SAMN12389489	GCA_007954935.1	PRJNA553055	WGS
573_27331	ST11	KL64	KPC-2	CTX-M-65	4	9	2017	Zhejiang	SAMN12389488	GCA_007954945.1	PRJNA553055	WGS
573_27332	ST11	KL64	KPC-2	CTX-M-65	4	9	2017	Zhejiang	SAMN12389495	GCA_007954995.1	PRJNA553055	WGS
573_27333	ST11	KL64	KPC-2	CTX-M-65	4	9	2017	Zhejiang	SAMN12389490	GCA_007955015.1	PRJNA553055	WGS
573_27334	ST11	KL64	KPC-2	CTX-M-65	4	9	2017	Zhejiang	SAMN12389487	GCA_007955045.1	PRJNA553055	WGS
573_27336	ST11	KL64	KPC-2	CTX-M-65	4	9	2018	Zhejiang	SAMN12389486	GCA_007955065.1	PRJNA553055	WGS
573_27337	ST11	KL64	KPC-2	CTX-M-65	4	9	2018	Zhejiang	SAMN12389484	GCA_007955095.1	PRJNA553055	WGS
573_27340	ST11	KL64	KPC-2	CTX-M-65	4	9	2017	Zhejiang	SAMN12389482	GCA_007955155.1	PRJNA553055	WGS
573_29372	ST11	KL47	KPC-2	-	4	9	2018	Beijing	SAMN13190889	GCA_009797685.1	PRJNA588110	WGS
573_29484	ST11	KL64	KPC-2	CTX-M-65	4	9	2018	Shanghai	SAMN09988182	GCA_009834285.1	PRJNA489756	Complete
573_29580	ST11	KL47	KPC-2	CTX-M-3	4	9	2013	Zhejiang	SAMN09499703	GCA_009930975.1	PRJNA477755	Complete
573_29632	ST11	KL64	KPC-2	CTX-M-65	4	9	2017	Zhejiang	SAMEA6099385	GCA_902507175.1	PRJEB34922	WGS
573_29654	ST11	KL64	KPC-2	CTX-M-65	4	9	2017	Zhejiang	SAMEA6099405	GCA_902507385.1	PRJEB34922	WGS
573_29665	ST11	KL64	KPC-2	CTX-M-65	4	9	2017	Zhejiang	SAMEA6099412	GCA_902507505.1	PRJEB34922	WGS
573_29689	ST11	KL21	KPC-2	CTX-M-65	4	9	2017	Zhejiang	SAMEA6099445	GCA_902507765.1	PRJEB34922	WGS
573_29693	ST11	KL64	KPC-2	CTX-M-65	4	9	2017	Zhejiang	SAMEA6099441	GCA_902507785.1	PRJEB34922	WGS
573_29696	ST11	KL64	KPC-2	TEM-116	4	9	2017	Zhejiang	SAMEA6099421	GCA_902507815.1	PRJEB34922	WGS
573_29701	ST11	KL64	KPC-2	CTX-M-65	4	9	2017	Zhejiang	SAMEA6099446	GCA_902507875.1	PRJEB34922	WGS
573_29702	ST11	KL21	KPC-2	CTX-M-65	4	9	2017	Zhejiang	SAMEA6099453	GCA_902507865.1	PRJEB34922	WGS
573_29705	ST11	KL64	KPC-2	-	4	9	2017	Zhejiang	SAMEA6099451	GCA_902507915.1	PRJEB34922	WGS
573_29729	ST11	KL64	KPC-2	CTX-M-65	4	9	2017	Zhejiang	SAMEA6099564	GCA_902508145.1	PRJEB34922	WGS
573_29734	ST11	KL64	KPC-2	CTX-M-65	4	9	2017	Zhejiang	SAMEA6099562	GCA_902508175.1	PRJEB34922	WGS
573_29738	ST11	KL64	KPC-2	CTX-M-65	4	9	2017	Zhejiang	SAMEA6099566	GCA_902508245.1	PRJEB34922	WGS
573_29744	ST11	KL64	KPC-2	CTX-M-65;SHV-129?	4	9	2017	Zhejiang	SAMEA6099561	GCA_902508295.1	PRJEB34922	WGS
573_29753	ST11	KL64	KPC-2	CTX-M-65	4	9	2017	Zhejiang	SAMEA6099588	GCA_902508385.1	PRJEB34922	WGS
573_29757	ST11	KL64	KPC-2	CTX-M-65	4	9	2017	Zhejiang	SAMEA6099587	GCA_902508425.1	PRJEB34922	WGS
573_29760	ST11	KL64	KPC-2	CTX-M-65	4	9	2017	Zhejiang	SAMEA6099591	GCA_902508455.1	PRJEB34922	WGS
573_29766	ST11	KL64	KPC-2	CTX-M-65	4	9	2017	Zhejiang	SAMEA6099600	GCA_902508515.1	PRJEB34922	WGS
573_29769	ST11	KL64	KPC-2	CTX-M-65	4	9	2017	Zhejiang	SAMEA6099470	GCA_902508545.1	PRJEB34922	WGS
573_29808	ST11	KL64	KPC-2	CTX-M-65	4	9	2017	Zhejiang	SAMEA6099498	GCA_902508925.1	PRJEB34922	WGS
573_29821	ST11	KL47	KPC-2	CTX-M-14	4	9	2017	Zhejiang	SAMEA6099520	GCA_902509065.1	PRJEB34922	WGS
573_29844	ST11	KL64	KPC-2	CTX-M-65	4	9	2017	Zhejiang	SAMEA6099546	GCA_902509295.1	PRJEB34922	WGS
573_29845	ST11	KL64	KPC-2	CTX-M-65	4	9	2017	Zhejiang	SAMEA6099539	GCA_902509315.1	PRJEB34922	WGS
573_31865	ST11	KL64	KPC-2	CTX-M-65;SHV-12	4	9	2019	Hunan	SAMN15186440	GCA_013348885.1	PRJNA638288	Complete
573_31868	ST11	KL64	KPC-2	CTX-M-65;SHV-12	4	9	2019	Hunan	SAMN15186446	GCA_013348965.1	PRJNA638288	Complete
573_31871	ST11	KL64	KPC-2	CTX-M-65;SHV-12	4	9	2019	Hunan	SAMN15186442	GCA_013349025.1	PRJNA638288	Complete
573_31873	ST11	KL64	KPC-2	CTX-M-65;SHV-12	4	9	2019	Hunan	SAMN15186439	GCA_013349045.1	PRJNA638288	Complete
573_31875	ST11	KL64	KPC-2	CTX-M-65;SHV-12	4	9	2019	Hunan	SAMN15186437	GCA_013349085.1	PRJNA638288	Complete
573_33953	ST11	KL64	KPC-2	CTX-M-65;SHV-12;SHV-12	4	9	2016	Zhejiang	SAMN09925542	GCA_014854815.1	PRJNA488147	Complete
573_34075	ST11	KL64	KPC-2	CTX-M-65;SHV-12	4	9	2020	Anhui	SAMN16451036	GCA_015243235.1	PRJNA669320	Complete
573_35105	ST11	KL21	KPC-2	CTX-M-65;SHV-12	4	9	2018	Zhejiang	SAMN17074909	GCA_016403065.1	PRJNA685013	Complete
573_35686	ST11	KL64	KPC-2	CTX-M-65	4	9	2019	Zhejiang	SAMN17305548	GCA_016722885.1	PRJNA691799	WGS
573_36027	ST11	KL21	KPC-2	CTX-M-15;CTX-M-65	3	9	2018	Zhejiang	SAMN17166575	GCA_016680805.1	PRJNA688029	WGS
573_36629	ST15	KL19	KPC-2	CTX-M-15	4	9	2019	Henan	SAMN18087512	GCA_017291585.1	PRJNA705380	WGS
573_36633	ST11	KL64	KPC-2	CTX-M-65;SHV-12	4	9	2019	Henan	SAMN18087508	GCA_017291715.1	PRJNA705380	WGS
573_36647	ST11	KL64	KPC-2	CTX-M-65;SHV-12	4	9	2018	Henan	SAMN18087500	GCA_017292065.1	PRJNA705380	WGS
573_36655	ST395	KL39	OXA-48	CTX-M-15;SHV-2	4	9	2015	Shandong	SAMN15676888	GCA_017310365.1	PRJNA648010	Complete
573_36662	ST383	KL30	OXA-48	CTX-M-14	3	9	2014	Beijing	SAMN15676905	GCA_017311595.1	PRJNA648010	WGS
573_36678	ST147	KL81	OXA-48	CTX-M-14;CTX-M-55	3	9	2014	Beijing	SAMN15676883	GCA_017311915.1	PRJNA648010	WGS
573_37645	ST11	KL64	KPC-2	SHV-12	4	9	2020	Zhejiang	SAMN18819911	GCA_018156105.1	PRJNA723501	WGS
573_37646	ST11	KL64	KPC-2	SHV-12	4	9	2020	Zhejiang	SAMN18819910	GCA_018156185.1	PRJNA723501	WGS
573_37647	ST11	KL64	KPC-2	SHV-12	4	9	2020	Zhejiang	SAMN18819909	GCA_018156195.1	PRJNA723501	WGS
573_37722	ST11	KL64	KPC-74	CTX-M-65;SHV-12	4	9	2020	Zhejiang	SAMN15234688	GCA_018336835.1	PRJNA639385	Complete
573_38173	ST268	KL20	IMP-4	CTX-M-3;SFO-1;SFO-1.v1	5	9	Unknown	Hubei	SAMN19185756	GCA_018598785.1	PRJNA729898	WGS
573_38185	ST11	KL47	KPC-2;NDM-5*;NDM-5*	CTX-M-15;CTX-M-65	4	9	2020	Jiangsu	SAMN18042957	GCA_018682475.1	PRJNA704477	WGS
573_38186	ST11	KL47	KPC-2;NDM-5	CTX-M-15;CTX-M-65	4	9	2020	Jiangsu	SAMN18042953	GCA_018682505.1	PRJNA704477	WGS
573_38806	ST11	KL64	KPC-2	CTX-M-65	4	9	2020	Guangdong	SAMN18322974	GCA_019331865.1	PRJNA715018	WGS
573_38810	ST11	KL64	KPC-2	CTX-M-65	4	9	2020	Guangdong	SAMN18322971	GCA_019331935.1	PRJNA715018	WGS
573_38814	ST11	KL64	KPC-2	CTX-M-65	4	9	2020	Guangdong	SAMN18322970	GCA_019331835.1	PRJNA715018	WGS
573_39711	ST11	KL64	KPC-2	SHV-12	4	9	2020	Zhejiang	SAMN20375149	GCA_019434295.1	PRJNA749500	Complete
573_39712	ST11	KL64	KPC-2	SHV-12	4	9	2020	Zhejiang	SAMN20373013	GCA_019434255.1	PRJNA749500	Complete
573_39713	ST11	KL64	KPC-2	SHV-12	4	9	2020	Zhejiang	SAMN20373014	GCA_019434275.1	PRJNA749500	Complete
573_39724	ST11	KL64	KPC-2	CTX-M-65	4	9	2017	Zhejiang	SAMN20297335	GCA_019445195.1	PRJNA747841	WGS
573_39735	ST11	KL64	KPC-2	CTX-M-65	4	9	2017	Zhejiang	SAMN20297348	GCA_019445495.1	PRJNA747841	WGS
573_39736	ST11	KL64	KPC-2	CTX-M-65	4	9	2017	Zhejiang	SAMN20297353	GCA_019445465.1	PRJNA747841	WGS
573_39739	ST11	KL21	KPC-2	CTX-M-65	4	9	2017	Zhejiang	SAMN20297350	GCA_019445415.1	PRJNA747841	WGS
573_39740	ST11	KL64	KPC-2	CTX-M-65	4	9	2017	Zhejiang	SAMN20297351	GCA_019445455.1	PRJNA747841	WGS
573_39747	ST11	KL64	KPC-2	CTX-M-65	4	9	2017	Zhejiang	SAMN20297337	GCA_019445715.1	PRJNA747841	WGS
573_39749	ST11	KL64	KPC-2	CTX-M-65	4	9	2017	Zhejiang	SAMN20297336	GCA_019445695.1	PRJNA747841	WGS
573_40299	ST11	KL64	KPC-2	CTX-M-65	4	9	2020	Hunan	SAMN20834172	GCA_019795005.1	PRJNA754819	WGS
573_41015	ST11	KL64	KPC-2	CTX-M-65	4	9	2020	Hunan	SAMN20834172		PRJNA754819	WGS
573_41216	ST11	KL64	KPC-2	CTX-M-65	4	9	2021	Zhejiang	SAMN19953054	GCA_020177555.1	PRJNA742442	WGS
573_41876	ST11	KL64	KPC-2	CTX-M-65	4	9	2020	Hunan	SAMN20834172		PRJNA754819	WGS
573_42118	ST11	KL64	KPC-2	CTX-M-65	4	9	2021	Zhejiang	SAMN19953054	GCA_020177555.1	PRJNA742442	WGS
573_42814	ST11	KL64	KPC-2	CTX-M-65	4	9	2020	Hunan	SAMN20834172	GCA_019795005.1	PRJNA754819	WGS
573_43023	ST11	KL64	KPC-2	CTX-M-65	4	9	2021	Zhejiang	SAMN19953054		PRJNA742442	WGS
573_43477	ST859	KL19	KPC-78	SHV-12*	4	9	2020	Shanghai	SAMN23561313	GCA_021213815.1	PRJNA785420	WGS
573_43482	ST859	KL19	KPC-35	SHV-12	4	9	2020	Shanghai	SAMN23561308	GCA_021213935.1	PRJNA785420	WGS
573_43899	ST11	KL64	KPC-2*	CTX-M-65;SHV-12	4	9	2020	Zhejiang	SAMN17023459	GCA_021497485.1	PRJNA683150	Complete
573_43915	ST11	KL64	KPC-2	CTX-M-65;SHV-12	4	9	2020	Zhejiang	SAMN24667608	GCA_021530335.1	PRJNA794999	WGS
573_43923	ST11	KL64	KPC-2	CTX-M-65;SHV-12	4	9	2017	Shanghai	SAMN24664061	GCA_021530755.1	PRJNA794943	WGS
573_43932	ST11	KL64	KPC-2	CTX-M-65;SHV-12	4	9	2020	Zhejiang	SAMN24667379	GCA_021532295.1	PRJNA794976	WGS
573_43936	ST11	KL64	KPC-2	CTX-M-65;SHV-12	4	9	2020	Zhejiang	SAMN24667610	GCA_021532435.1	PRJNA795001	WGS
573_43941	ST11	KL64	KPC-2	CTX-M-65;SHV-12	4	9	2020	Zhejiang	SAMN24667606	GCA_021532755.1	PRJNA794997	WGS
573_43948	ST11	KL64	KPC-2	CTX-M-65	4	9	2019	Jiangsu	SAMN24669139	GCA_021546455.1	PRJNA795014	WGS
573_43960	ST11	KL64	KPC-2	CTX-M-65	4	9	2020	Hunan	SAMN20834172		PRJNA754819	WGS
573_44384	ST11	KL64	KPC-2	CTX-M-65	4	9	2021	Zhejiang	SAMN19953054		PRJNA742442	WGS
573_44441	ST11	KL64	KPC-2	CTX-M-65	4	9	2018	Shandong	SAMN19981618		PRJNA713411	WGS
573_44557	ST11	KL64	OXA-48	CTX-M-14	4	9	Unknown	Taiwan	SAMN23552366	GCA_021166195.1	PRJNA549322	Complete
573_44580	ST859	KL19	KPC-78	SHV-12*	4	9	2020	Shanghai	SAMN23561313		PRJNA785420	WGS
573_44586	ST859	KL19	KPC-35	SHV-12	4	9	2020	Shanghai	SAMN23561308		PRJNA785420	WGS
573_44713	ST11	KL64	KPC-2;NDM-1	CTX-M-65;SHV-12	4	9	2019	Shandong	SAMN24425642	GCA_021398155.1	PRJNA792451	Complete
573_45025	ST15	KL19	KPC-2	CTX-M-15	4	9	2020	Zhejiang	SAMN24108746	GCA_021726625.1	PRJNA789397	WGS
573_45033	ST11	KL64	KPC-2	CTX-M-65	4	9	2019	Zhejiang	SAMN24108735	GCA_021726795.1	PRJNA789397	WGS
573_45034	ST11	KL64	KPC-2	CTX-M-65	4	9	2019	Zhejiang	SAMN24108734	GCA_021726815.1	PRJNA789397	WGS
573_45040	ST11	KL64	KPC-2	CTX-M-65	4	9	2019	Zhejiang	SAMN24108729	GCA_021726935.1	PRJNA789397	WGS
573_45048	ST11	KL21	KPC-2	CTX-M-65	4	9	2018	Zhejiang	SAMN24108718	GCA_021727095.1	PRJNA789397	WGS
573_45057	ST11	KL64	KPC-2	CTX-M-65	4	9	2018	Zhejiang	SAMN24108714	GCA_021727235.1	PRJNA789397	WGS
573_45058	ST11	KL64	KPC-2	CTX-M-65	4	9	2018	Zhejiang	SAMN24108713	GCA_021727215.1	PRJNA789397	WGS
573_45067	ST11	KL64	KPC-2	CTX-M-65	4	9	2018	Zhejiang	SAMN24108705	GCA_021727415.1	PRJNA789397	WGS
573_45076	ST11	KL64	KPC-2	-	4	9	2017	Zhejiang	SAMN24108692	GCA_021727635.1	PRJNA789397	WGS
573_45077	ST11	KL64	KPC-2	-	4	9	2017	Zhejiang	SAMN24108691	GCA_021727655.1	PRJNA789397	WGS
573_45092	ST11	KL64	KPC-2	CTX-M-65	4	9	2017	Zhejiang	SAMN24108677	GCA_021727955.1	PRJNA789397	WGS
573_45172	ST11	KL64	KPC-2	CTX-M-65	4	9	2018	Jiangsu	SAMN24836900	GCA_021560095.1	PRJNA796221	Complete
573_45896	ST11	KL64	KPC-2	CTX-M-65;SHV-12	4	9	2019	Zhejiang	SAMN26270981	GCA_022533505.1	PRJNA810585	Complete
573_45898	ST11	KL64	KPC-2	CTX-M-65;SHV-12	4	9	2019	Zhejiang	SAMN26270980	GCA_022533525.1	PRJNA810585	Complete
573_45951	ST15	KL112	NDM-1;OXA-232	CTX-M-15	4	9	2021	Zhejiang	SAMN25343322	GCA_022554415.1	PRJNA801358	WGS
573_47165	ST11	KL47	KPC-2	CTX-M-65;SHV-12	4	9	2020	Shanghai	SAMN24662262	GCA_022760595.1	PRJNA794878	WGS
573_47263	ST11	KL64	KPC-2	CTX-M-65;SHV-12	4	9	2021	Shanghai	SAMN26377326	GCA_022809155.1	PRJNA812371	WGS
573_47269	ST11	KL64	KPC-93	CTX-M-65;SHV-12	4	9	2021	zhejiang	SAMN23012466	GCA_022828555.1	PRJNA779111	Complete
573_47270	ST11	KL64	KPC-2	CTX-M-65;SHV-12	4	9	2021	zhejiang	SAMN23012467	GCA_022828525.1	PRJNA779111	Complete
573_47271	ST11	KL64	KPC-93	CTX-M-65;SHV-12	4	9	2021	zhejiang	SAMN23012465	GCA_022828575.1	PRJNA779111	Complete
573_47300	ST11	KL64	KPC-2	SHV-12;SHV-12	4	9	2021	Anhui	SAMN27363254	GCA_022982555.1	PRJNA823907	Complete
573_47304	ST11	KL64	KPC-2	SHV-12;SHV-12	4	9	2021	Anhui	SAMN27363255	GCA_022982595.1	PRJNA823907	Complete
573_48057	ST15	KL112	OXA-232	CTX-M-15	4	9	2021	Shanghai	SAMN26935313	GCA_023160245.1	PRJNA819578	WGS
573_48059	ST15	KL112	OXA-232	CTX-M-15	4	9	2021	Shanghai	SAMN26935316	GCA_023160305.1	PRJNA819578	WGS
573_48062	ST15	KL112	OXA-232	CTX-M-15	4	9	2021	Shanghai	SAMN26935306	GCA_023160485.1	PRJNA819578	WGS
573_48065	ST15	KL112	OXA-232	CTX-M-15	4	9	2021	Shanghai	SAMN26935302	GCA_023160565.1	PRJNA819578	WGS
573_48066	ST15	KL112	OXA-232	CTX-M-15	4	9	2021	Shanghai	SAMN26935297	GCA_023160765.1	PRJNA819578	WGS
573_48070	ST15	KL112	OXA-232	CTX-M-15	4	9	2021	Shanghai	SAMN26935305	GCA_023160525.1	PRJNA819578	WGS
573_48072	ST15	KL112	OXA-232	CTX-M-15	4	9	2021	Shanghai	SAMN26935307	GCA_023160585.1	PRJNA819578	WGS
573_48078	ST15	KL112	OXA-232	CTX-M-15	4	9	2021	Shanghai	SAMN26935289	GCA_023160885.1	PRJNA819578	WGS
573_48079	ST15	KL112	OXA-232	CTX-M-15	4	9	2021	Shanghai	SAMN26935290	GCA_023160795.1	PRJNA819578	WGS
573_48134	ST11	KL64	KPC-2	CTX-M-65	4	9	2019	Henan	SAMN19686865	GCA_023243155.1	PRJNA737207	WGS
573_48140	ST11	KL64	KPC-2	CTX-M-65	4	9	2019	Zhejiang	SAMN19686866	GCA_023243205.1	PRJNA737207	WGS
573_48141	ST11	KL64	KPC-2	CTX-M-65	4	9	2019	Zhejiang	SAMN19686859	GCA_023243275.1	PRJNA737207	WGS
573_49092	ST11	KL47	KPC-2	-	4	9	2022	Beijing	SAMN27593774	GCA_023700625.1	PRJNA826970	WGS
573_49426	ST11	KL47	KPC-2	CTX-M-65	4	9	2016	Beijing	SAMN28818449	GCA_024136875.1	PRJNA844417	WGS
573_49427	ST11	KL64	KPC-2	CTX-M-65	4	9	2016	Beijing	SAMN28818447	GCA_024136905.1	PRJNA844417	WGS
573_49557	ST11	KL64	KPC-2	CTX-M-65;SHV-12;SHV-12	4	9	2016	Shanghai	SAMN17173807	GCA_024346815.1	PRJNA688362	Complete
573_49562	ST11	KL47	KPC-2	CTX-M-65;SHV-12	4	9	2016	Shanghai	SAMN17174217	GCA_024349395.1	PRJNA688390	WGS
573_49563	ST11	KL64	KPC-2	CTX-M-14	4	9	2018	Shanghai	SAMN17174456	GCA_024349425.1	PRJNA688400	WGS
573_49892	ST11	KL64	KPC-2	CTX-M-65;SHV-12	4	9	2020	Shaanxi	SAMN24394412	GCA_024498655.1	PRJNA792222	Complete
573_50009	ST11	KL64	KPC-93	CTX-M-65;SHV-12	4	9	2021	Zhejiang	SAMN22550464	GCA_024582315.1	PRJNA774095	WGS
573_50014	ST11	KL64	KPC-93	CTX-M-65	4	9	2021	Zhejiang	SAMN22550463	GCA_024582355.1	PRJNA774095	WGS
573_50016	ST11	KL64	KPC-93	CTX-M-65;SHV-12	4	9	2021	Zhejiang	SAMN22550467	GCA_024582295.1	PRJNA774095	WGS
573_50155	ST11	KL64	KPC-2	CTX-M-65	4	9	2022	Sichuan	SAMN29352734	GCA_024706315.1	PRJNA852862	WGS
573_50156	ST11	KL64	KPC-2	CTX-M-65	4	9	2022	Sichuan	SAMN29352766	GCA_024706305.1	PRJNA852862	WGS
573_50158	ST11	KL64	KPC-2	CTX-M-65	4	9	2022	Sichuan	SAMN29352765	GCA_024706385.1	PRJNA852862	WGS
573_50159	ST11	KL64	KPC-2	CTX-M-65	4	9	2022	Sichuan	SAMN29354254	GCA_024706425.1	PRJNA852862	WGS
573_50160	ST11	KL64	KPC-2	CTX-M-65	4	9	2022	Sichuan	SAMN29354255	GCA_024706485.1	PRJNA852862	WGS
573_50162	ST11	KL64	KPC-2	CTX-M-65	4	9	2022	Sichuan	SAMN29352741	GCA_024706325.1	PRJNA852862	WGS
573_50163	ST11	KL64	KPC-2	CTX-M-65	4	9	2022	Sichuan	SAMN29352740	GCA_024706335.1	PRJNA852862	WGS
573_50165	ST11	KL64	KPC-2	CTX-M-65;SHV-12	4	9	2018	Zhejiang	SAMN30121730	GCA_024706855.1	PRJNA865574	WGS
573_50202	ST11	KL47	KPC-2	CTX-M-65	4	9	2019	Shanxi	SAMN30192274	GCA_024756705.1	PRJNA867316	WGS
573_50203	ST11	KL47	KPC-2	CTX-M-65	4	9	2019	Shanxi	SAMN30192275	GCA_024756665.1	PRJNA867316	WGS
573_50757	ST11	KL47	KPC-2	CTX-M-65;SHV-12	4	9	2015	Unknown	SAMN09667184	GCA_025377655.1	PRJNA481412	WGS
573_50763	ST11	KL64	KPC-2	SHV-12	4	9	2015	Unknown	SAMN09667179	GCA_025377825.1	PRJNA481412	WGS
573_50812	ST11	KL64	KPC-2;NDM-5	CTX-M-65;SHV-12	4	9	2021	Chongqing	SAMN30403289	GCA_024762135.1	PRJNA871048	Complete
573_50949	ST11	KL64	KPC-2	CTX-M-65	4	9	2018	Zhejiang	SAMN16205038	GCA_025583775.1	PRJNA664283	WGS
573_50954	ST11	KL64	KPC-2	-	4	9	2018	Zhejiang	SAMN16205037	GCA_025583815.1	PRJNA664283	WGS
573_50955	ST11	KL64	KPC-2	-	4	9	2018	Zhejiang	SAMN16205033	GCA_025583855.1	PRJNA664283	WGS
573_50956	ST11	KL64	KPC-2	-	4	9	2018	Zhejiang	SAMN16205034	GCA_025583865.1	PRJNA664283	WGS
573_52368	ST11	KL64	KPC-2	SHV-12	4	9	2015	Unknown	SAMN08176457	GCA_002861705.1	PRJNA422332	WGS
573_52407	ST11	KL64	KPC-2	CTX-M-65	4	9	2021	Guangdong	SAMN31632944	GCA_026153825.1	PRJNA898844	WGS
573_52453	ST11	KL64	KPC-2	CTX-M-65	4	9	2019	Zhejiang	SAMN30369338	GCA_026161515.1	PRJNA870306	WGS
573_52456	ST11	KL64	KPC-2	CTX-M-65	4	9	2019	Zhejiang	SAMN30369332	GCA_026161665.1	PRJNA870306	WGS
573_52458	ST11	KL64	KPC-2	CTX-M-65;SHV-12	4	9	2019	Zhejiang	SAMN30369333	GCA_026161685.1	PRJNA870306	WGS
573_52462	ST11	KL64	KPC-2	CTX-M-65	4	9	2019	Zhejiang	SAMN30369325	GCA_026161785.1	PRJNA870306	WGS
573_52465	ST11	KL64	KPC-2	CTX-M-65	4	9	2019	Zhejiang	SAMN30369320	GCA_026161905.1	PRJNA870306	WGS
573_52468	ST11	KL64	KPC-2	CTX-M-65	4	9	2019	Zhejiang	SAMN30369319	GCA_026161925.1	PRJNA870306	WGS
573_52475	ST11	KL64	KPC-2	CTX-M-65	4	9	2019	Zhejiang	SAMN30369314	GCA_026162045.1	PRJNA870306	WGS
573_52476	ST11	KL21	KPC-2	CTX-M-65	4	9	2019	Zhejiang	SAMN30369312	GCA_026162055.1	PRJNA870306	WGS
573_52483	ST11	KL64	KPC-2	CTX-M-65	4	9	2019	Zhejiang	SAMN30369309	GCA_026162145.1	PRJNA870306	WGS
573_52488	ST11	KL64	KPC-2	CTX-M-65;SHV-12	4	9	2019	Zhejiang	SAMN30369301	GCA_026162285.1	PRJNA870306	WGS
573_52542	ST11	KL64	KPC-2	CTX-M-65	4	9	2019	Zhejiang	SAMN30369298	GCA_026163725.1	PRJNA870306	WGS
573_52543	ST11	KL64	KPC-2	CTX-M-65	4	9	2019	Zhejiang	SAMN30369297	GCA_026163745.1	PRJNA870306	WGS
573_52548	ST11	KL64	KPC-2	CTX-M-65;SHV-12	4	9	2018	Zhejiang	SAMN30369294	GCA_026163805.1	PRJNA870306	WGS
573_52551	ST11	KL64	KPC-2	CTX-M-65	4	9	2018	Zhejiang	SAMN30369286	GCA_026163915.1	PRJNA870306	WGS
573_52556	ST11	KL64	KPC-2	CTX-M-65	4	9	2018	Zhejiang	SAMN30369281	GCA_026164065.1	PRJNA870306	WGS
573_52557	ST11	KL64	KPC-2	CTX-M-65	4	9	2018	Zhejiang	SAMN30369283	GCA_026164015.1	PRJNA870306	WGS
573_52559	ST11	KL64	KPC-2	CTX-M-65;SHV-12	4	9	2018	Zhejiang	SAMN30369284	GCA_026164045.1	PRJNA870306	WGS
573_52561	ST11	KL58	KPC-2	SHV-12	3	9	2018	Zhejiang	SAMN30369270	GCA_026164265.1	PRJNA870306	WGS
573_52810	ST65	KL2	KPC-3	CTX-M-3	5	9	2017	Beijing	SAMN29513678	GCA_026586505.1	PRJNA856039	WGS
573_52826	ST48	KL62	NDM-1	CTX-M-14;SFO-1;SFO-1.v1;VEB-3	4	9	2015	Guangdong	SAMN21366056	GCA_026615225.1	PRJNA761884	WGS
573_53570	ST11	KL64	KPC-2	CTX-M-65;SHV-12;SHV-12	4	9	2018	Hubei	SAMN31207074	GCA_028219375.1	PRJNA888051	WGS
573_53571	ST11	KL64	KPC-2	CTX-M-65;CTX-M-65;CTX-M-65;SHV-12;SHV-12	4	9	2018	Hubei	SAMN31207073	GCA_028219495.1	PRJNA888051	WGS
573_54626	ST11	KL64	KPC-2	CTX-M-65	4	9	2021	Jiangsu	SAMN23839411	GCA_028581015.1	PRJNA787706	WGS
573_54628	ST11	KL64	KPC-2	CTX-M-65	4	9	2021	Jiangsu	SAMN23839409	GCA_028581055.1	PRJNA787706	WGS
573_54631	ST11	KL64	KPC-2	CTX-M-65	4	9	2020	Jiangsu	SAMN23839405	GCA_028581155.1	PRJNA787706	WGS
573_54667	ST11	KL64	KPC-2	CTX-M-55;CTX-M-65;CTX-M-65;SHV-12	4	9	2019	Zhejiang	SAMN30637423	GCA_029291245.1	PRJNA807050	WGS
573_54672	ST11	KL64	KPC-2	CTX-M-55;CTX-M-65;CTX-M-65	4	9	2019	Zhejiang	SAMN30637421	GCA_029291315.1	PRJNA807050	WGS
573_54713	ST11	KL64	KPC-2	CTX-M-65;SHV-12	4	9	2018	Inner mongolia	SAMN31888402	GCA_029448535.1	PRJNA905913	WGS
573_54851	ST11	KL64	KPC-2	CTX-M-65;SHV-12	4	9	2021	Sichuan	SAMN33792074	GCA_029602045.1	PRJNA945606	WGS
573_55082	ST11	KL64	OXA-48	CTX-M-14	3	9	Unknown	Taiwan	SAMN34111324	GCA_029853835.1	PRJNA549322	WGS
573_55084	ST11	KL64	OXA-48	CTX-M-14;CTX-M-14	4	9	Unknown	Taiwan	SAMN34111322	GCA_029853875.1	PRJNA549322	WGS
573_55106	ST11	KL64	KPC-2	CTX-M-65;SHV-12	4	9	Unknown	Shanxi	SAMN28546495	GCA_029914685.1	PRJNA839599	WGS
573_55120	ST11	KL64	KPC-2	CTX-M-65;SHV-12	4	9	Unknown	Beijing	SAMN28546483	GCA_029914965.1	PRJNA839599	WGS
573_55122	ST11	KL64	KPC-2	CTX-M-65;SHV-12	4	9	Unknown	Beijing	SAMN28546480	GCA_029914995.1	PRJNA839599	WGS
573_55191	ST11	KL64	KPC-2	SHV-12	4	9	Unknown	Hunan	SAMN28546403	GCA_029916565.1	PRJNA839599	WGS
573_56484	ST11	KL64	KPC-58*	CTX-M-65;SHV-12	4	9	2021	Zhejiang	SAMN35621506	GCA_030262535.1	PRJNA390758	WGS
573_56904	ST11	KL64	KPC-2	CTX-M-65	4	9	2020	Jiangsu	SAMN32809628	GCA_030364775.1	PRJNA925808	WGS
573_56946	ST11	KL47	KPC-2	CTX-M-65	4	9	2020	Jiangsu	SAMN32809669	GCA_030363095.1	PRJNA925808	WGS
573_56947	ST11	KL64	KPC-2	CTX-M-65	4	9	2020	Jiangsu	SAMN32809668	GCA_030363235.1	PRJNA925808	WGS
573_56953	ST11	KL64	KPC-2	CTX-M-65	4	9	2020	Jiangsu	SAMN32809665	GCA_030363205.1	PRJNA925808	WGS
573_56958	ST11	KL64	KPC-2	CTX-M-65;SHV-12	4	9	2020	Jiangsu	SAMN32809649	GCA_030363595.1	PRJNA925808	WGS
573_56959	ST11	KL64	KPC-2	CTX-M-65	4	9	2020	Jiangsu	SAMN32809650	GCA_030363555.1	PRJNA925808	WGS
573_56962	ST11	KL64	KPC-2	CTX-M-65	4	9	2020	Jiangsu	SAMN32809640	GCA_030363755.1	PRJNA925808	WGS
573_56964	ST11	KL64	KPC-2	CTX-M-55;CTX-M-65	4	9	2020	Jiangsu	SAMN32809648	GCA_030363545.1	PRJNA925808	WGS
573_56969	ST11	KL64	KPC-2	CTX-M-65	4	9	2020	Jiangsu	SAMN32809646	GCA_030363535.1	PRJNA925808	WGS
573_56972	ST11	KL64	KPC-2	CTX-M-65	4	9	2020	Jiangsu	SAMN32809634	GCA_030363735.1	PRJNA925808	WGS
573_56975	ST11	KL64	KPC-2	CTX-M-65	4	9	2020	Jiangsu	SAMN32809636	GCA_030363775.1	PRJNA925808	WGS
573_57070	ST11	KL64	KPC-2;NDM-1	SHV-12;SHV-12	4	9	2021	Zhejiang	SAMN33402979	GCA_030388425.1	PRJNA937332	WGS
573_57074	ST11	KL64	KPC-2	CTX-M-65	4	9	2022	Zhejiang	SAMN36017051	GCA_030406265.1	PRJNA988307	WGS
573_57079	ST11	KL64	KPC-2	CTX-M-65	4	9	2022	Zhejiang	SAMN36017052	GCA_030406275.1	PRJNA988307	WGS
573_57080	ST11	KL64	KPC-2	CTX-M-65	4	9	2022	Zhejiang	SAMN36017053	GCA_030406335.1	PRJNA988307	WGS
573_57081	ST11	KL64	KPC-2	CTX-M-65	4	9	2022	Zhejiang	SAMN36017049	GCA_030406485.1	PRJNA988307	WGS
573_57082	ST11	KL64	KPC-2	CTX-M-65	4	9	2022	Zhejiang	SAMN36017055	GCA_030406285.1	PRJNA988307	WGS
573_57083	ST11	KL64	KPC-2	CTX-M-65	4	9	2022	Zhejiang	SAMN36017050	GCA_030406525.1	PRJNA988307	WGS
573_57085	ST11	KL64	KPC-2	CTX-M-65	4	9	2022	Zhejiang	SAMN36017054	GCA_030406465.1	PRJNA988307	WGS
573_57086	ST11	KL64	KPC-2	CTX-M-65	4	9	2022	Zhejiang	SAMN36017048	GCA_030406515.2	PRJNA988307	WGS
573_57298	ST11	KL64	KPC-2	CTX-M-65;SHV-12	4	9	2023	Zhejiang	SAMN35731245	GCA_030544315.1	PRJNA983571	WGS
573_57299	ST15	KL112	OXA-232	CTX-M-15	4	9	2023	Zhejiang	SAMN35731264	GCA_030542445.1	PRJNA983571	WGS
573_57302	ST11	KL64	KPC-2;NDM-1	CTX-M-65;SHV-129?	4	9	2023	Zhejiang	SAMN35731248	GCA_030542765.1	PRJNA983571	WGS
573_57308	ST15	KL112	OXA-232	CTX-M-15	4	9	2023	Zhejiang	SAMN35731261	GCA_030542515.1	PRJNA983571	WGS
573_57312	ST11	KL64	KPC-2;NDM-1	CTX-M-65	4	9	2023	Zhejiang	SAMN35731242	GCA_030542865.1	PRJNA983571	WGS
573_57314	ST11	KL64	KPC-2	CTX-M-3	4	9	2023	Zhejiang	SAMN35731249	GCA_030542735.1	PRJNA983571	WGS
573_57316	ST11	KL64	KPC-2	CTX-M-65	4	9	2023	Zhejiang	SAMN35731247	GCA_030542805.1	PRJNA983571	WGS
573_57317	ST11	KL64	KPC-2	CTX-M-65;SHV-12	4	9	2023	Zhejiang	SAMN35731243	GCA_030542845.1	PRJNA983571	WGS
573_57320	ST11	KL64	KPC-2	CTX-M-65;SHV-12	4	9	2023	Zhejiang	SAMN35731246	GCA_030542785.1	PRJNA983571	WGS
573_57325	ST11	KL64	KPC-2	CTX-M-65	4	9	2023	Zhejiang	SAMN35731244	GCA_030542815.1	PRJNA983571	WGS
573_58461	ST11	KL64	KPC-2	CTX-M-65;SHV-12	4	9	2021	Shanghai	SAMN29023390	GCA_030930055.1	PRJNA848983	WGS
573_58464	ST11	KL64	KPC-2	CTX-M-65;SHV-12	4	9	2021	Shanghai	SAMN29023385	GCA_030930115.1	PRJNA848983	WGS
573_58468	ST11	KL64	KPC-2	CTX-M-65;SHV-12	4	9	2021	Shanghai	SAMN29023380	GCA_030930195.1	PRJNA848983	WGS
573_58469	ST11	KL64	KPC-2	CTX-M-65;SHV-12	4	9	2021	Shanghai	SAMN29023379	GCA_030930215.1	PRJNA848983	WGS
573_58471	ST11	KL64	KPC-2	CTX-M-65;SHV-12	4	9	2021	Shanghai	SAMN29023376	GCA_030930255.1	PRJNA848983	WGS
573_58474	ST11	KL64	KPC-2	CTX-M-65;SHV-12	4	9	2021	Shanghai	SAMN29023381	GCA_030930315.1	PRJNA848983	WGS
573_58476	ST11	KL64	KPC-2	-	4	9	2021	Shanghai	SAMN29023373	GCA_030930345.1	PRJNA848983	WGS
573_58478	ST11	KL64	KPC-2	CTX-M-65;SHV-12	4	9	2021	Shanghai	SAMN29023378	GCA_030945735.1	PRJNA848983	WGS
573_58479	ST11	KL64	KPC-2	CTX-M-65;SHV-12	4	9	2021	Shanghai	SAMN29023383	GCA_030945765.1	PRJNA848983	WGS
573_58930	ST268	KL20	IMP-4	CTX-M-3;SFO-1;SFO-1.v1	5	9	2015	Hubei	SAMN31181477	GCA_031020955.1	PRJNA887693	WGS
573_62398	ST5571	KL2	NDM-1	-	4	9	2018	Zhejiang	SAMN37605222	GCA_032460845.1	PRJNA1022411	WGS
573_62663	ST11	KL64	KPC-2	CTX-M-65;SHV-12	4	9	2021	Shanghai	SAMN29023395	GCA_032873555.2	PRJNA848983	WGS
573_62666	ST11	KL64	KPC-2	-	4	9	2021	Shanghai	SAMN29023393	GCA_032873635.2	PRJNA848983	WGS
573_62667	ST11	KL64	KPC-2	CTX-M-65	4	9	2021	Shanghai	SAMN29023392	GCA_032873655.2	PRJNA848983	WGS
573_62668	ST11	KL64	KPC-2	CTX-M-65;SHV-12	4	9	2021	Shanghai	SAMN29023388	GCA_032873735.2	PRJNA848983	WGS
573_63119	ST11	KL64	KPC-2	CTX-M-65	4	9	2019	Hubei	SAMN35578114	GCA_033193495.1	PRJNA979006	WGS
573_63143	ST11	KL64	KPC-2	CTX-M-65;SHV-12	4	9	2019	Hubei	SAMN35578085	GCA_033194495.1	PRJNA979006	WGS
573_63145	ST11	KL64	KPC-2	CTX-M-65;CTX-M-65;SHV-12	4	9	2019	Hubei	SAMN35578084	GCA_033194535.1	PRJNA979006	WGS
573_64563	ST11	KL64	KPC-2	CTX-M-65	4	9	Unknown	Guangdong	SAMN37512761	GCA_034652565.1	PRJNA1019939	WGS
573_64565	ST11	KL64	KPC-2	CTX-M-65	4	9	Unknown	Guangdong	SAMN37512762	GCA_034652535.1	PRJNA1019939	WGS
573_64568	ST11	KL64	KPC-2	CTX-M-65	4	9	Unknown	Guangdong	SAMN37512748	GCA_034652855.1	PRJNA1019939	WGS
573_64571	ST11	KL64	KPC-2	CTX-M-65	4	9	Unknown	Guangdong	SAMN37512749	GCA_034652835.1	PRJNA1019939	WGS
573_64581	ST11	KL64	KPC-2	CTX-M-65	4	9	Unknown	Guangdong	SAMN37512757	GCA_034652665.1	PRJNA1019939	WGS
573_65217	ST11	KL64	KPC-2	CTX-M-3;CTX-M-65	4	9	2020	Shanghai	SAMN33040099	GCA_036329265.1	PRJNA930978	WGS
573_65548	ST11	KL64	KPC-2	CTX-M-65	4	9	2021	Zhejiang	SAMN30636747	GCA_036576705.1	PRJNA876055	WGS
573_65560	ST11	KL64	KPC-2	CTX-M-65	4	9	2021	Zhejiang	SAMN30636738	GCA_036576845.1	PRJNA876055	WGS
573_65566	ST11	KL64	KPC-2	CTX-M-65	4	9	2021	Zhejiang	SAMN30636728	GCA_036577045.1	PRJNA876055	WGS
573_65583	ST11	KL64	KPC-2	CTX-M-65	4	9	2021	Zhejiang	SAMN30636711	GCA_036577385.1	PRJNA876055	WGS
573_65585	ST11	KL64	KPC-2	CTX-M-65	4	9	2021	Zhejiang	SAMN30636707	GCA_036577425.1	PRJNA876055	WGS
573_65591	ST11	KL64	KPC-2	CTX-M-65	4	9	2021	Zhejiang	SAMN30636704	GCA_036577545.1	PRJNA876055	WGS
573_68021	ST11	KL47	KPC-2	CTX-M-15	4	9	2021	Zhejiang	SAMN35740368	GCA_036908535.1	PRJNA983945	WGS
573_68113	ST11	KL64	KPC-2;NDM-5	-	4	9	2019	Shanghai	SAMN33040091	GCA_036707035.1	PRJNA930978	WGS
573_68148	ST11	KL47	KPC-2	CTX-M-65	4	9	2021	Zhejiang	SAMN35740360	GCA_036908715.1	PRJNA983945	WGS
573_68399	ST11	KL64	KPC-2	CTX-M-65;SHV-12	4	9	2022	Jiangsu	SAMN40200543	GCA_037094485.1	PRJNA1082224	WGS
573_69384	ST11	KL64	KPC-2	CTX-M-65;SHV-12	4	9	2020	Hebei	SAMN40242871		PRJNA1083274	WGS
573_72801	ST11	KL64	KPC-2	CTX-M-3	4	9	2023	Zhejiang	SAMN40181876		PRJNA1081623	WGS
573_72855	ST11	KL64	KPC-2	CTX-M-65	4	9	2021	Zhejiang	SAMN40181815		PRJNA1081623	WGS
573_73050	ST11	KL47	KPC-2	CTX-M-15	4	9	2022	Shanghai	SAMN40539406		PRJNA1089360	WGS
573_73052	ST11	KL64	KPC-100*	CTX-M-65;SHV-12	4	9	2022	Shanghai	SAMN40991840		PRJNA1101258	WGS
573_73054	ST11	KL64	KPC-25*	CTX-M-65;SHV-12	4	9	2022	Shanghai	SAMN40991839		PRJNA1101258	WGS
573_73056	ST11	KL64	KPC-100	CTX-M-65;SHV-12	4	9	2022	Shanghai	SAMN40991838		PRJNA1101258	WGS
573_73058	ST11	KL64	KPC-2*	CTX-M-65;SHV-12	4	9	2023	Shanghai	SAMN40991834		PRJNA1101258	WGS
573_73060	ST11	KL64	KPC-2*	CTX-M-65;SHV-12	4	9	2023	Shanghai	SAMN40991833		PRJNA1101258	WGS
573_73061	ST11	KL64	KPC-25	CTX-M-65;SHV-12	4	9	2022	Shanghai	SAMN40991836		PRJNA1101258	WGS
573_73073	ST11	KL64	KPC-2	CTX-M-65	4	9	2021	Shanghai	SAMN40991810		PRJNA1101258	WGS
573_73076	ST11	KL64	KPC-2	CTX-M-65	4	9	2021	Shanghai	SAMN40991811		PRJNA1101258	WGS
573_73078	ST11	KL64	KPC-2	CTX-M-65	4	9	2021	Shanghai	SAMN40991802		PRJNA1101258	WGS
573_73100	ST11	KL64	KPC-2	CTX-M-65	4	9	2020	Zhejiang	SAMN41075352		PRJNA1104315	WGS
573_73503	ST11	KL64	KPC-2	CTX-M-65	4	9	2022	Sichuan	SAMN41098606		PRJNA1105228	WGS
573_73504	ST11	KL64	KPC-2	CTX-M-65	4	9	2022	Sichuan	SAMN41098602		PRJNA1105228	WGS
573_73505	ST11	KL64	KPC-2	CTX-M-65;SHV-12	4	9	2022	Sichuan	SAMN41098603		PRJNA1105228	WGS
573_73506	ST11	KL64	KPC-2	CTX-M-65	4	9	2022	Sichuan	SAMN41098605		PRJNA1105228	WGS
573_73509	ST11	KL64	KPC-2	CTX-M-65	4	9	2022	Sichuan	SAMN41098601		PRJNA1105228	WGS
573_73511	ST11	KL64	KPC-2	CTX-M-65	4	9	2022	Sichuan	SAMN41098604		PRJNA1105228	WGS
573_73512	ST11	KL64	KPC-2	CTX-M-65	4	9	2022	Sichuan	SAMN41098598		PRJNA1105228	WGS
573_73516	ST11	KL64	KPC-2	CTX-M-65	4	9	2020	Sichuan	SAMN41098593		PRJNA1105228	WGS
573_74208	ST11	KL64	KPC-2	CTX-M-65;SHV-12	4	9	2019	Zhejiang	SAMN34272675		PRJNA957927	WGS
573_74268	ST11	KL47	KPC-2	CTX-M-65	4	9	2022	Shanghai	SAMN40981617		PRJNA1100431	WGS
72407_1150	ST23	KL1	VIM-1	CTX-M-15	5	9	2015	Unknown	SAMN10461964	GCA_003855515.1	PRJNA506506	Complete
72407_1717	ST11	KL64	KPC-2	CTX-M-65;SHV-12	4	9	2021	Guangdong	SAMN24571286	GCA_021442005.1	PRJNA793626	Complete
72407_1743	ST11	KL64	KPC-2	CTX-M-65;SHV-12;SHV-12	4	9	2017	Shanghai	SAMN22822726	GCA_023066665.1	PRJNA776891	Complete
72407_1939	ST23	KL1	KPC-2	CTX-M-14	5	9	2017	Shandong	SAMN08714644	GCA_025920085.1	PRJNA438392	Complete
573_14915	ST11	KL64	KPC-2	CTX-M-65	4	8	2016	Zhejiang	SAMN07251812	GCA_002262425.1		WGS
573_15225	ST11	KL47	KPC-2	CTX-M-65	4	8	2016	Zhejiang	SAMN07259329	GCA_002369935.1		WGS
573_15231	ST11	KL47	KPC-2	CTX-M-65	4	8	2016	Zhejiang	SAMN07259325	GCA_002370065.1		WGS
573_18692	ST11	KL64	KPC-2	CTX-M-3	4	8	2017	Zhejiang	SAMN09499326	GCA_003312185.1	PRJNA478111	WGS
573_18694	ST11	KL148	KPC-2	CTX-M-3	4	8	2017	Zhejiang	SAMN09499324	GCA_003312205.1	PRJNA478111	WGS
573_20050	ST2237	KL19	KPC-2	-	4	8	2018	Sichuan	SAMN09831573	GCA_003569845.1	PRJNA485937	WGS
573_22573	ST11	KL47	KPC-2	-	4	8	2013	Zhejiang	SAMN07632921	GCA_003666785.1	PRJNA406844	WGS
573_22574	ST11	KL47	KPC-2	-	4	8	2013	Zhejiang	SAMN07632920	GCA_003666795.1	PRJNA406844	WGS
573_22575	ST11	KL47	KPC-2	-	4	8	2014	Zhejiang	SAMN07632923	GCA_003666825.1	PRJNA406844	WGS
573_22576	ST11	KL47	KPC-2	-	4	8	2013	Zhejiang	SAMN07632919	GCA_003666835.1	PRJNA406844	WGS
573_25964	ST11	KL64	KPC-2	CTX-M-65	4	8	2017	Zhejiang	SAMN10516681	GCA_005504005.1	PRJNA507924	WGS
573_25979	ST11	KL64	KPC-2	CTX-M-65;SHV-12	4	8	2017	Zhejiang	SAMN10516677	GCA_005504365.1	PRJNA507924	WGS
573_25982	ST11	KL47	KPC-2	CTX-M-65	4	8	2016	Unknown	SAMN09487518	GCA_005854025.1	PRJNA477921	Complete
573_27190	ST15	KL112	OXA-232	CTX-M-15	4	8	2018	Unknown	SAMN09759649	GCA_006349165.1	PRJNA484098	WGS
573_27191	ST15	KL112	OXA-232	CTX-M-15	4	8	2018	Unknown	SAMN09759648	GCA_006349175.1	PRJNA484098	WGS
573_27193	ST15	KL112	OXA-232	CTX-M-15	4	8	2018	Unknown	SAMN09759646	GCA_006349195.1	PRJNA484098	WGS
573_27194	ST15	KL112	OXA-232	CTX-M-15	4	8	2018	Unknown	SAMN09759650	GCA_006349205.1	PRJNA484098	WGS
573_27195	ST15	KL112	OXA-232	CTX-M-15	4	8	2018	Unknown	SAMN09759644	GCA_006349225.1	PRJNA484098	WGS
573_27196	ST15	KL112	OXA-232	CTX-M-15	4	8	2018	Unknown	SAMN09759642	GCA_006349245.1	PRJNA484098	WGS
573_27197	ST15	KL112	OXA-232	CTX-M-15	4	8	2018	Unknown	SAMN09759647	GCA_006349275.1	PRJNA484098	WGS
573_27198	ST15	KL112	OXA-232	CTX-M-15	4	8	2018	Unknown	SAMN09759643	GCA_006349315.1	PRJNA484098	WGS
573_27273	ST11	KL64	KPC-2	CTX-M-65;SHV-12	4	8	2018	Anhui	SAMN11533812	GCA_007115145.1	PRJNA517992	WGS
573_27275	ST11	KL64	KPC-2	CTX-M-65;SHV-12	4	8	2019	Anhui	SAMN11533811	GCA_007115175.1	PRJNA517992	WGS
573_27286	ST11	KL64	KPC-2	CTX-M-65;SHV-12	4	8	2018	Anhui	SAMN11533784	GCA_007115395.1	PRJNA517992	WGS
573_27288	ST11	KL64	KPC-2	CTX-M-65;SHV-12	4	8	2018	Anhui	SAMN11533778	GCA_007115465.1	PRJNA517992	WGS
573_27289	ST11	KL64	KPC-2	CTX-M-65;SHV-12	4	8	2018	Anhui	SAMN11533777	GCA_007115475.1	PRJNA517992	WGS
573_27290	ST11	KL64	KPC-2	CTX-M-65;SHV-12	4	8	2018	Anhui	SAMN11533776	GCA_007115485.1	PRJNA517992	WGS
573_27291	ST11	KL64	KPC-2	CTX-M-65	4	8	2018	Anhui	SAMN11533774	GCA_007115505.1	PRJNA517992	WGS
573_27292	ST11	KL64	KPC-2	CTX-M-65;SHV-12	4	8	2019	Anhui	SAMN11533775	GCA_007115515.1	PRJNA517992	WGS
573_27293	ST11	KL64	KPC-2	CTX-M-65	4	8	2018	Anhui	SAMN11533771	GCA_007115565.1	PRJNA517992	WGS
573_27325	ST11	KL64	KPC-2	CTX-M-65	4	8	2017	Zhejiang	SAMN12389497	GCA_007954835.1	PRJNA553055	WGS
573_27326	ST11	KL64	KPC-2	CTX-M-65	4	8	2017	Zhejiang	SAMN12389494	GCA_007954845.1	PRJNA553055	WGS
573_27335	ST11	KL64	KPC-2	CTX-M-65	4	8	2017	Zhejiang	SAMN12389492	GCA_007955055.1	PRJNA553055	WGS
573_27554	ST15	KL112	OXA-232	CTX-M-15	4	8	2017	Shanghai	SAMN10979499	GCA_008634545.1	PRJNA523565	WGS
573_27555	ST15	KL112	OXA-232	CTX-M-15	4	8	2016	Shanghai	SAMN10979498	GCA_008634555.1	PRJNA523565	WGS
573_27556	ST15	KL112	OXA-232	CTX-M-15	4	8	2017	Shanghai	SAMN10979500	GCA_008634565.1	PRJNA523565	WGS
573_27557	ST15	KL112	OXA-232	CTX-M-15	4	8	2017	Shanghai	SAMN10979501	GCA_008634585.1	PRJNA523565	WGS
573_27558	ST15	KL112	OXA-232	CTX-M-15	4	8	2017	Shanghai	SAMN10979502	GCA_008634595.1	PRJNA523565	WGS
573_27559	ST15	KL112	OXA-232	CTX-M-15	4	8	2016	Shanghai	SAMN10979497	GCA_008634675.1	PRJNA523565	WGS
573_27560	ST15	KL112	OXA-232	CTX-M-15	4	8	2016	Shanghai	SAMN10979496	GCA_008634705.1	PRJNA523565	WGS
573_27561	ST15	KL112	OXA-232	CTX-M-15	4	8	2015	Shanghai	SAMN10979493	GCA_008634715.1	PRJNA523565	WGS
573_27562	ST15	KL112	OXA-232	CTX-M-15	4	8	2016	Shanghai	SAMN10979495	GCA_008634725.1	PRJNA523565	WGS
573_27563	ST15	KL112	OXA-232	CTX-M-15	4	8	2016	Shanghai	SAMN10979494	GCA_008634755.1	PRJNA523565	WGS
573_27564	ST15	KL112	OXA-232	CTX-M-15	4	8	2015	Shanghai	SAMN10979492	GCA_008634795.1	PRJNA523565	WGS
573_27977	ST11	KL47	KPC-2	CTX-M-15;CTX-M-65	4	8	2018	Shandong	SAMN12158039	GCA_008867305.1	PRJNA550517	WGS
573_27980	ST11	KL64	KPC-2	CTX-M-65	4	8	2018	Shandong	SAMN12158041	GCA_008867335.1	PRJNA550517	WGS
573_27981	ST11	KL47	KPC-2	CTX-M-65	4	8	2018	Shandong	SAMN12158038	GCA_008867345.1	PRJNA550517	WGS
573_27985	ST11	KL64	KPC-2	CTX-M-65	4	8	2018	Shandong	SAMN12158035	GCA_008867435.1	PRJNA550517	WGS
573_27989	ST11	KL64	KPC-2	CTX-M-3;CTX-M-65	4	8	2018	Shandong	SAMN12158031	GCA_008867525.1	PRJNA550517	WGS
573_29388	ST11	KL64	KPC-2	CTX-M-65	4	8	2018	Zhejiang	SAMN12618107	GCA_009811925.1	PRJNA561426	WGS
573_29391	ST11	KL64	KPC-2	CTX-M-65	4	8	2018	Zhejiang	SAMN12618104	GCA_009811995.1	PRJNA561426	WGS
573_29506	ST15	KL112	OXA-232	CTX-M-15;CTX-M-15	4	8	2018	Zhejiang	SAMN12877715	GCA_009884415.1	PRJNA575105	Complete
573_29507	ST76	KL5	OXA-232	-	4	8	2018	Zhejiang	SAMN12877716	GCA_009885015.1	PRJNA575115	WGS
573_29641	ST11	KL64	KPC-2	-	4	8	2017	Zhejiang	SAMEA6099386	GCA_902507265.1	PRJEB34922	WGS
573_29653	ST11	KL64	KPC-2	-	4	8	2017	Zhejiang	SAMEA6099403	GCA_902507395.1	PRJEB34922	WGS
573_29655	ST11	KL64	KPC-2	-	4	8	2017	Zhejiang	SAMEA6099407	GCA_902507405.1	PRJEB34922	WGS
573_29656	ST11	KL64	KPC-2	-	4	8	2017	Zhejiang	SAMEA6099404	GCA_902507415.1	PRJEB34922	WGS
573_29658	ST11	KL64	KPC-2	-	4	8	2017	Zhejiang	SAMEA6099414	GCA_902507435.1	PRJEB34922	WGS
573_29661	ST11	KL64	KPC-2	-	4	8	2017	Zhejiang	SAMEA6099410	GCA_902507475.1	PRJEB34922	WGS
573_29667	ST11	KL64	KPC-2	-	4	8	2017	Zhejiang	SAMEA6099413	GCA_902507525.1	PRJEB34922	WGS
573_29668	ST11	KL64	KPC-2	-	4	8	2017	Zhejiang	SAMEA6099415	GCA_902507535.1	PRJEB34922	WGS
573_29678	ST11	KL64	KPC-2	-	4	8	2017	Zhejiang	SAMEA6099435	GCA_902507635.1	PRJEB34922	WGS
573_29694	ST11	KL64	KPC-2	-	4	8	2017	Zhejiang	SAMEA6099444	GCA_902507805.1	PRJEB34922	WGS
573_29695	ST11	KL64	KPC-2	-	4	8	2017	Zhejiang	SAMEA6099443	GCA_902507795.1	PRJEB34922	WGS
573_29697	ST11	KL64	KPC-2	-	4	8	2017	Zhejiang	SAMEA6099447	GCA_902507825.1	PRJEB34922	WGS
573_29698	ST11	KL64	KPC-2	-	4	8	2017	Zhejiang	SAMEA6099449	GCA_902507835.1	PRJEB34922	WGS
573_29706	ST11	KL64	KPC-2	-	4	8	2017	Zhejiang	SAMEA6099450	GCA_902507905.1	PRJEB34922	WGS
573_29740	ST11	KL64	KPC-2	-	4	8	2017	Zhejiang	SAMEA6099567	GCA_902508255.1	PRJEB34922	WGS
573_29750	ST11	KL64	KPC-2	CTX-M-65;SHV-12	4	8	2017	Zhejiang	SAMEA6099599	GCA_902508365.1	PRJEB34922	WGS
573_31228	ST11	KL47	KPC-2	CTX-M-65;SHV-12	4	8	2016	Henan	SAMN10353651	GCA_011066505.1	PRJNA503173	Complete
573_31286	ST11	KL64	KPC-2	CTX-M-14;SHV-12	4	8	2017	Zhejiang	SAMN13702289	GCA_011765405.1	PRJNA598275	Complete
573_31867	ST11	KL64	KPC-2	CTX-M-65;SHV-12	4	8	2019	Hunan	SAMN15186441	GCA_013348925.1	PRJNA638288	Complete
573_31869	ST11	KL64	KPC-2	CTX-M-65;SHV-12	4	8	2019	Hunan	SAMN15186445	GCA_013348945.1	PRJNA638288	Complete
573_33872	ST11	KL64	KPC-2	CTX-M-65	4	8	2016	Zhejiang	SAMN12264907	GCA_014596325.1	PRJNA554411	WGS
573_34068	ST11	KL64	KPC-2	-	4	8	2019	Fujian	SAMN14943954	GCA_015228715.1	PRJNA633438	WGS
573_34069	ST11	KL64	KPC-2;NDM-5	-	4	8	2019	Fujian	SAMN14944066	GCA_015228705.1	PRJNA633438	WGS
573_34145	ST11	KL64	KPC-2	CTX-M-14;SHV-12	4	8	2018	Zhejiang	SAMN16561284	GCA_015355995.1	PRJNA672246	Complete
573_34148	ST11	KL64	KPC-2	CTX-M-14	4	8	2018	Zhejiang	SAMN16561283	GCA_015356015.1	PRJNA672246	Complete
573_35651	ST11	KL64	KPC-2	CTX-M-65	4	8	2018	Zhejiang	SAMN17166565	GCA_016679905.1	PRJNA688029	WGS
573_35652	ST11	KL21	KPC-2	CTX-M-65	4	8	2018	Zhejiang	SAMN17166567	GCA_016679935.1	PRJNA688029	WGS
573_35653	ST11	KL64	KPC-2	CTX-M-65	4	8	2018	Zhejiang	SAMN17166563	GCA_016680165.1	PRJNA688029	WGS
573_35654	ST11	KL64	KPC-2	SHV-12	4	8	2018	Zhejiang	SAMN17166561	GCA_016680095.1	PRJNA688029	WGS
573_35661	ST11	KL21	KPC-2	CTX-M-65	4	8	2018	Zhejiang	SAMN17166582	GCA_016680405.1	PRJNA688029	WGS
573_35663	ST11	KL21	KPC-2	CTX-M-65	4	8	2018	Zhejiang	SAMN17166578	GCA_016680485.1	PRJNA688029	WGS
573_35669	ST11	KL64	KPC-2	CTX-M-65	4	8	2018	Zhejiang	SAMN17166587	GCA_016680655.1	PRJNA688029	WGS
573_35677	ST11	KL64	KPC-2	CTX-M-65	4	8	2018	Zhejiang	SAMN17166576	GCA_016680875.1	PRJNA688029	WGS
573_35695	ST15	KL112	OXA-232	CTX-M-15	4	8	2018	Jiangsu	SAMN14883937	GCA_016757995.1	PRJNA631564	WGS
573_35696	ST15	KL112	OXA-232	CTX-M-15	4	8	2019	Jiangsu	SAMN14883939	GCA_016757945.1	PRJNA631564	WGS
573_35697	ST15	KL112	OXA-232	CTX-M-15	4	8	2018	Jiangsu	SAMN14883934	GCA_016758015.1	PRJNA631564	WGS
573_36028	ST11	KL21	KPC-2	CTX-M-65	4	8	2018	Zhejiang	SAMN17166558	GCA_016680295.1	PRJNA688029	WGS
573_36029	ST11	KL64	KPC-2	CTX-M-65	4	8	2018	Zhejiang	SAMN17166583	GCA_016680365.1	PRJNA688029	WGS
573_36030	ST11	KL21	KPC-2	CTX-M-65	4	8	2018	Zhejiang	SAMN17166579	GCA_016680595.1	PRJNA688029	WGS
573_36031	ST11	KL21	KPC-2	CTX-M-65	4	8	2018	Zhejiang	SAMN17166586	GCA_016680755.1	PRJNA688029	WGS
573_36034	ST11	KL21	KPC-2	CTX-M-65	4	8	2018	Zhejiang	SAMN17166577	GCA_016680905.1	PRJNA688029	WGS
573_36036	ST11	KL21	KPC-2	CTX-M-65	4	8	2018	Zhejiang	SAMN17166580	GCA_016680835.1	PRJNA688029	WGS
573_36617	ST11	KL47	KPC-2	CTX-M-15;CTX-M-65	4	8	2019	Henan	SAMN18087521	GCA_017287955.1	PRJNA705380	WGS
573_36621	ST11	KL64	KPC-2	CTX-M-65;SHV-12	4	8	2019	Henan	SAMN18087517	GCA_017291455.1	PRJNA705380	WGS
573_36626	ST11	KL64	KPC-2	CTX-M-65;SHV-12	4	8	2019	Henan	SAMN18087515	GCA_017291525.1	PRJNA705380	WGS
573_36628	ST11	KL47	KPC-2	CTX-M-65	4	8	2019	Henan	SAMN18087513	GCA_017291575.1	PRJNA705380	WGS
573_36630	ST11	KL64	KPC-2	CTX-M-65;SHV-12	4	8	2019	Henan	SAMN18087519	GCA_017291625.1	PRJNA705380	WGS
573_36632	ST11	KL64	KPC-2	CTX-M-65;SHV-12	4	8	2019	Henan	SAMN18087510	GCA_017291675.1	PRJNA705380	WGS
573_36634	ST11	KL64	KPC-2	CTX-M-65;SHV-12	4	8	2019	Henan	SAMN18087507	GCA_017291695.1	PRJNA705380	WGS
573_36641	ST15	KL24	KPC-2	-	4	8	2018	Henan	SAMN18087494	GCA_017291815.1	PRJNA705380	WGS
573_36642	ST11	KL47	KPC-2	CTX-M-15;CTX-M-65	4	8	2018	Henan	SAMN18087495	GCA_017291825.1	PRJNA705380	WGS
573_37701	ST11	KL47	KPC-2	CTX-M-65	4	8	2019	Henan	SAMN18877800	GCA_018275185.1	PRJNA725121	WGS
573_38168	ST268	KL20	IMP-4	SFO-1;SFO-1.v1	5	8	Unknown	Hubei	SAMN19185761	GCA_018598665.1	PRJNA729898	WGS
573_38169	ST268	KL20	IMP-4	SFO-1;SFO-1.v1	5	8	Unknown	Hubei	SAMN19185760	GCA_018598705.1	PRJNA729898	WGS
573_38170	ST268	KL20	IMP-4	SFO-1;SFO-1.v1	5	8	Unknown	Hubei	SAMN19185759	GCA_018598725.1	PRJNA729898	WGS
573_38171	ST268	KL20	IMP-4	SFO-1;SFO-1.v1	5	8	Unknown	Hubei	SAMN19185758	GCA_018598745.1	PRJNA729898	WGS
573_38172	ST268	KL20	IMP-4	SFO-1;SFO-1.v1	5	8	Unknown	Hubei	SAMN19185757	GCA_018598765.1	PRJNA729898	WGS
573_38813	ST15	KL112	OXA-232	CTX-M-15;CTX-M-15	4	8	2018	Zhejiang	SAMN20170224	GCA_019334545.1	PRJNA745926	Complete
573_39728	ST11	KL47	KPC-2	CTX-M-65*?	4	8	2017	Zhejiang	SAMN20297357	GCA_019445315.1	PRJNA747841	WGS
573_39731	ST11	KL64	KPC-2	-	4	8	2017	Zhejiang	SAMN20297355	GCA_019445345.1	PRJNA747841	WGS
573_39732	ST11	KL64	KPC-2	-	4	8	2017	Zhejiang	SAMN20297352	GCA_019445395.1	PRJNA747841	WGS
573_39734	ST11	KL64	KPC-2	CTX-M-65	4	8	2017	Zhejiang	SAMN20297359	GCA_019445355.1	PRJNA747841	WGS
573_39738	ST11	KL64	KPC-2	-	4	8	2017	Zhejiang	SAMN20297347	GCA_019445535.1	PRJNA747841	WGS
573_39741	ST11	KL64	KPC-2	-	4	8	2017	Zhejiang	SAMN20297345	GCA_019445555.1	PRJNA747841	WGS
573_39744	ST11	KL64	KPC-2	-	4	8	2017	Zhejiang	SAMN20297344	GCA_019445605.1	PRJNA747841	WGS
573_39748	ST11	KL64	KPC-2	CTX-M-65	4	8	2017	Zhejiang	SAMN20297338	GCA_019445725.1	PRJNA747841	WGS
573_40284	ST11	KL64	KPC-2	SHV-12	4	8	2018	Hunan	SAMN14537432	GCA_019740935.1	PRJNA623029	WGS
573_40315	ST11	KL47	KPC-2	CTX-M-15;CTX-M-65	4	8	2018	Henan	SAMN20928629	GCA_019823765.1	PRJNA540114	Complete
573_40318	ST11	KL47	KPC-2	CTX-M-65	4	8	2018	Henan	SAMN20928632	GCA_019823855.1	PRJNA540114	Complete
573_40319	ST11	KL47	KPC-2	CTX-M-65;SHV-12;SHV-12;SHV-12	4	8	2018	Henan	SAMN20928633	GCA_019823835.1	PRJNA540114	Complete
573_40320	ST11	KL47	KPC-2	CTX-M-15;CTX-M-65	4	8	2018	Henan	SAMN20928631	GCA_019823805.1	PRJNA540114	Complete
573_40321	ST11	KL47	KPC-2	CTX-M-15;CTX-M-65	4	8	2018	Henan	SAMN20928638	GCA_019823955.1	PRJNA540114	Complete
573_41001	ST11	KL64	KPC-2	SHV-12	4	8	2018	Hunan	SAMN14537432	GCA_019740935.1	PRJNA623029	WGS
573_41303	ST65	KL2	IMP-4	SHV-12	5	8	2016	Jiangsu	SAMN18897823	GCA_020496635.1	PRJNA725642	Complete
573_41309	ST11	KL64	KPC-2;NDM-5	SHV-12	4	8	2020	Zhejiang	SAMN21849102	GCA_020520225.1	PRJNA766492	Complete
573_41861	ST11	KL64	KPC-2	SHV-12	4	8	2018	Hunan	SAMN14537432		PRJNA623029	WGS
573_42114	ST65	KL2	IMP-4	SHV-12	5	8	2016	Jiangsu	SAMN18897823	GCA_020496635.1	PRJNA725642	Complete
573_42176	ST11	KL64	KPC-2;NDM-5	SHV-12	4	8	2020	Zhejiang	SAMN21849102	GCA_020520225.1	PRJNA766492	Complete
573_42799	ST11	KL64	KPC-2	SHV-12	4	8	2018	Hunan	SAMN14537432		PRJNA623029	WGS
573_43109	ST65	KL2	IMP-4	SHV-12	5	8	2016	Jiangsu	SAMN18897823	GCA_020496635.1	PRJNA725642	Complete
573_43115	ST11	KL64	KPC-2;NDM-5	SHV-12	4	8	2020	Zhejiang	SAMN21849102	GCA_020520225.1	PRJNA766492	Complete
573_43871	ST11	KL64	KPC-2	SHV-12	4	8	2018	Hunan	SAMN14537432		PRJNA623029	WGS
573_43917	ST11	KL64	KPC-2	CTX-M-65;SHV-12	4	8	2020	Shanghai	SAMN24665696	GCA_021530355.1	PRJNA794968	WGS
573_43933	ST11	KL64	KPC-2	CTX-M-65;SHV-12	4	8	2020	Shanghai	SAMN24669134	GCA_021532325.1	PRJNA795008	WGS
573_44001	ST11	KL47	KPC-2	CTX-M-15;CTX-M-65	4	8	2018	Henan	SAMN20928629	GCA_019823765.1	PRJNA540114	Complete
573_44003	ST11	KL47	KPC-2	CTX-M-15;CTX-M-65	4	8	2018	Henan	SAMN20928631	GCA_019823805.1	PRJNA540114	Complete
573_44004	ST11	KL47	KPC-2	CTX-M-65;SHV-12;SHV-12;SHV-12	4	8	2018	Henan	SAMN20928633	GCA_019823835.1	PRJNA540114	Complete
573_44005	ST11	KL47	KPC-2	CTX-M-65	4	8	2018	Henan	SAMN20928632	GCA_019823855.1	PRJNA540114	Complete
573_44010	ST11	KL47	KPC-2	CTX-M-15;CTX-M-65	4	8	2018	Henan	SAMN20928638	GCA_019823955.1	PRJNA540114	Complete
573_44602	ST11	KL47	KPC-2	CTX-M-65;SHV-12	4	8	2018	Shanghai	SAMN21874043	GCA_020405265.1	PRJNA766751	Complete
573_44652	ST11	KL64	KPC-2;NDM-5	SHV-12	4	8	2020	Zhejiang	SAMN21849102	GCA_020520225.1	PRJNA766492	Complete
573_44654	ST65	KL2	IMP-4	SHV-12	5	8	2016	Jiangsu	SAMN18897823		PRJNA725642	Complete
573_44815	ST15	KL112	OXA-232	CTX-M-15;CTX-M-15	4	8	2020	Shanghai	SAMN24662597	GCA_021442045.1	PRJNA794878	Complete
573_44816	ST11	KL64	KPC-2	CTX-M-65;SHV-12;SHV-12	4	8	2020	Shanghai	SAMN24662261	GCA_021442065.1	PRJNA794878	Complete
573_45032	ST11	KL64	KPC-2	CTX-M-65	4	8	2020	Zhejiang	SAMN24108737	GCA_021726775.1	PRJNA789397	WGS
573_45037	ST11	KL64	KPC-2	-	4	8	2019	Zhejiang	SAMN24108733	GCA_021726875.1	PRJNA789397	WGS
573_45046	ST11	KL64	KPC-2	CTX-M-65	4	8	2019	Zhejiang	SAMN24108720	GCA_021727055.1	PRJNA789397	WGS
573_45056	ST11	KL64	KPC-2	-	4	8	2018	Zhejiang	SAMN24108715	GCA_021727185.1	PRJNA789397	WGS
573_45118	ST15	KL112	OXA-232	CTX-M-15;CTX-M-15	4	8	2021	Zhejiang	SAMN25351502	GCA_022014435.1	PRJNA801358	WGS
573_45941	ST15	KL112	OXA-232	CTX-M-15	4	8	2021	Zhejiang	SAMN25343333	GCA_022554195.1	PRJNA801358	WGS
573_45942	ST15	KL112	OXA-232	CTX-M-15	4	8	2021	Zhejiang	SAMN25343332	GCA_022554215.1	PRJNA801358	WGS
573_45943	ST15	KL112	OXA-232	CTX-M-15	4	8	2021	Zhejiang	SAMN25343329	GCA_022554255.1	PRJNA801358	WGS
573_45944	ST15	KL112	OXA-232	CTX-M-15	4	8	2021	Zhejiang	SAMN25343326	GCA_022554315.1	PRJNA801358	WGS
573_45946	ST15	KL112	OXA-232	CTX-M-15	4	8	2021	Zhejiang	SAMN25343324	GCA_022554355.1	PRJNA801358	WGS
573_45947	ST15	KL112	OXA-232	CTX-M-15	4	8	2021	Zhejiang	SAMN25343328	GCA_022554275.1	PRJNA801358	WGS
573_45948	ST15	KL112	OXA-232	CTX-M-15	4	8	2021	Zhejiang	SAMN25343327	GCA_022554285.1	PRJNA801358	WGS
573_45950	ST15	KL112	OXA-232	CTX-M-15	4	8	2021	Zhejiang	SAMN25343323	GCA_022554395.1	PRJNA801358	WGS
573_45952	ST15	KL112	OXA-232	CTX-M-15	4	8	2021	Zhejiang	SAMN25343325	GCA_022554365.1	PRJNA801358	WGS
573_45953	ST15	KL112	OXA-232	CTX-M-15	4	8	2021	Zhejiang	SAMN25343320	GCA_022554455.1	PRJNA801358	WGS
573_45955	ST15	KL112	OXA-232	CTX-M-15	4	8	2021	Zhejiang	SAMN25343321	GCA_022554435.1	PRJNA801358	WGS
573_45958	ST15	KL112	OXA-232	CTX-M-15	4	8	2021	Zhejiang	SAMN25343315	GCA_022554555.1	PRJNA801358	WGS
573_45960	ST15	KL112	OXA-232	CTX-M-15	4	8	2021	Zhejiang	SAMN25343311	GCA_022554615.1	PRJNA801358	WGS
573_45964	ST15	KL112	OXA-232	CTX-M-15	4	8	2021	Zhejiang	SAMN25343314	GCA_022554575.1	PRJNA801358	WGS
573_45968	ST15	KL112	OXA-232	CTX-M-15	4	8	2021	Zhejiang	SAMN25343309	GCA_022554685.1	PRJNA801358	WGS
573_45969	ST15	KL112	OXA-232	CTX-M-15	4	8	2021	Zhejiang	SAMN25343307	GCA_022554715.1	PRJNA801358	WGS
573_45970	ST15	KL112	OXA-232	CTX-M-15	4	8	2021	Zhejiang	SAMN25343304	GCA_022554775.1	PRJNA801358	WGS
573_45973	ST15	KL112	OXA-232	CTX-M-15	4	8	2021	Zhejiang	SAMN25343302	GCA_022554795.1	PRJNA801358	WGS
573_45974	ST15	KL112	OXA-232	CTX-M-15	4	8	2021	Zhejiang	SAMN25343306	GCA_022554815.1	PRJNA801358	WGS
573_47258	ST15	KL112	OXA-232	CTX-M-15	4	8	2020	Zhejiang	SAMN26891691	GCA_022808205.1	PRJNA818898	WGS
573_47259	ST15	KL112	OXA-232	CTX-M-15	4	8	2020	Zhejiang	SAMN26891693	GCA_022808195.1	PRJNA818898	WGS
573_47262	ST15	KL112	OXA-232	CTX-M-15	4	8	2020	Zhejiang	SAMN26891692	GCA_022808395.1	PRJNA818898	WGS
573_48018	ST3984	KL64	KPC-2	CTX-M-65;SHV-12;SHV-12	4	8	2020	Guangdong	SAMN19698109	GCA_023117055.1	PRJNA737523	Complete
573_48048	ST15	KL112	OXA-232	CTX-M-15	4	8	2021	Shanghai	SAMN26935321	GCA_023160005.1	PRJNA819578	WGS
573_48049	ST15	KL112	OXA-232	CTX-M-15	4	8	2021	Shanghai	SAMN26935319	GCA_023159995.1	PRJNA819578	WGS
573_48050	ST15	KL112	OXA-232	CTX-M-15	4	8	2021	Shanghai	SAMN26935320	GCA_023160145.1	PRJNA819578	WGS
573_48051	ST15	KL112	OXA-232	CTX-M-15	4	8	2021	Shanghai	SAMN26935318	GCA_023160105.1	PRJNA819578	WGS
573_48052	ST15	KL112	OXA-232	CTX-M-15	4	8	2021	Shanghai	SAMN26935317	GCA_023160225.1	PRJNA819578	WGS
573_48053	ST15	KL112	OXA-232	CTX-M-15	4	8	2021	Shanghai	SAMN26935315	GCA_023160235.1	PRJNA819578	WGS
573_48055	ST15	KL112	OXA-232	CTX-M-15	4	8	2021	Shanghai	SAMN26935311	GCA_023160405.1	PRJNA819578	WGS
573_48056	ST15	KL112	OXA-232	CTX-M-15	4	8	2021	Shanghai	SAMN26935312	GCA_023160385.1	PRJNA819578	WGS
573_48058	ST15	KL112	OXA-232	CTX-M-15	4	8	2021	Shanghai	SAMN26935308	GCA_023160425.1	PRJNA819578	WGS
573_48060	ST15	KL112	OXA-232	CTX-M-15	4	8	2021	Shanghai	SAMN26935310	GCA_023160435.1	PRJNA819578	WGS
573_48061	ST15	KL112	OXA-232	CTX-M-15	4	8	2021	Shanghai	SAMN26935309	GCA_023160465.1	PRJNA819578	WGS
573_48063	ST15	KL112	OXA-232	CTX-M-15	4	8	2021	Shanghai	SAMN26935294	GCA_023160715.1	PRJNA819578	WGS
573_48064	ST15	KL112	OXA-232	CTX-M-15	4	8	2021	Shanghai	SAMN26935303	GCA_023160535.1	PRJNA819578	WGS
573_48067	ST15	KL112	OXA-232	CTX-M-15	4	8	2021	Shanghai	SAMN26935288	GCA_023160785.1	PRJNA819578	WGS
573_48068	ST15	KL112	OXA-232	CTX-M-15	4	8	2021	Shanghai	SAMN26935296	GCA_023160665.1	PRJNA819578	WGS
573_48069	ST15	KL112	OXA-232	CTX-M-15	4	8	2021	Shanghai	SAMN26935292	GCA_023160705.1	PRJNA819578	WGS
573_48071	ST15	KL112	OXA-232	CTX-M-15	4	8	2021	Shanghai	SAMN26935291	GCA_023160745.1	PRJNA819578	WGS
573_48073	ST15	KL112	OXA-232	CTX-M-15	4	8	2021	Shanghai	SAMN26935293	GCA_023160685.1	PRJNA819578	WGS
573_48074	ST15	KL112	OXA-232	CTX-M-15	4	8	2021	Shanghai	SAMN26935304	GCA_023160505.1	PRJNA819578	WGS
573_48075	ST15	KL112	OXA-232	CTX-M-15	4	8	2021	Shanghai	SAMN26935299	GCA_023160645.1	PRJNA819578	WGS
573_48076	ST15	KL112	OXA-232	CTX-M-15	4	8	2021	Shanghai	SAMN26935301	GCA_023160605.1	PRJNA819578	WGS
573_48077	ST15	KL112	OXA-232	CTX-M-15	4	8	2021	Shanghai	SAMN26935298	GCA_023160625.1	PRJNA819578	WGS
573_48080	ST15	KL112	OXA-232	CTX-M-15	4	8	2021	Shanghai	SAMN26935286	GCA_023160825.1	PRJNA819578	WGS
573_48081	ST15	KL112	OXA-232	CTX-M-15	4	8	2021	Shanghai	SAMN26935284	GCA_023160865.1	PRJNA819578	WGS
573_48082	ST15	KL112	OXA-232	CTX-M-15	4	8	2021	Shanghai	SAMN26935285	GCA_023160845.1	PRJNA819578	WGS
573_48083	ST15	KL112	OXA-232	CTX-M-15	4	8	2021	Shanghai	SAMN26935277	GCA_023160965.1	PRJNA819578	WGS
573_48084	ST15	KL112	OXA-232	CTX-M-15	4	8	2021	Shanghai	SAMN26935281	GCA_023160905.1	PRJNA819578	WGS
573_48085	ST15	KL112	OXA-232	CTX-M-15	4	8	2021	Shanghai	SAMN26935282	GCA_023160915.1	PRJNA819578	WGS
573_48086	ST15	KL112	OXA-232	CTX-M-15	4	8	2021	Shanghai	SAMN26935280	GCA_023160945.1	PRJNA819578	WGS
573_48087	ST15	KL112	OXA-232	CTX-M-15	4	8	2021	Shanghai	SAMN26935264	GCA_023161285.1	PRJNA819578	WGS
573_48088	ST15	KL112	OXA-232	CTX-M-15	4	8	2021	Shanghai	SAMN26935261	GCA_023161295.1	PRJNA819578	WGS
573_48089	ST15	KL112	OXA-232	CTX-M-15	4	8	2021	Shanghai	SAMN26935263	GCA_023161305.1	PRJNA819578	WGS
573_48090	ST15	KL112	OXA-232	CTX-M-15	4	8	2021	Shanghai	SAMN26935279	GCA_023160975.1	PRJNA819578	WGS
573_48091	ST15	KL112	OXA-232	CTX-M-15	4	8	2021	Shanghai	SAMN26935278	GCA_023161005.1	PRJNA819578	WGS
573_48092	ST15	KL112	OXA-232	CTX-M-15	4	8	2021	Shanghai	SAMN26935283	GCA_023161015.1	PRJNA819578	WGS
573_48093	ST15	KL112	OXA-232	CTX-M-15	4	8	2021	Shanghai	SAMN26935273	GCA_023161145.1	PRJNA819578	WGS
573_48094	ST15	KL112	OXA-232	CTX-M-15	4	8	2021	Shanghai	SAMN26935265	GCA_023161265.1	PRJNA819578	WGS
573_48095	ST15	KL112	OXA-232	CTX-M-15	4	8	2021	Shanghai	SAMN26935269	GCA_023161195.1	PRJNA819578	WGS
573_48096	ST15	KL112	OXA-232	CTX-M-15	4	8	2021	Shanghai	SAMN26935268	GCA_023161185.1	PRJNA819578	WGS
573_48097	ST15	KL112	OXA-232	CTX-M-15	4	8	2021	Shanghai	SAMN26935275	GCA_023161065.1	PRJNA819578	WGS
573_48098	ST15	KL112	OXA-232	CTX-M-15	4	8	2021	Shanghai	SAMN26935266	GCA_023161215.1	PRJNA819578	WGS
573_48099	ST15	KL112	OXA-232	CTX-M-15	4	8	2021	Shanghai	SAMN26935271	GCA_023161105.1	PRJNA819578	WGS
573_48100	ST15	KL112	OXA-232	CTX-M-15	4	8	2021	Shanghai	SAMN26935270	GCA_023161165.1	PRJNA819578	WGS
573_48101	ST15	KL112	OXA-232	CTX-M-15	4	8	2021	Shanghai	SAMN26935276	GCA_023161025.1	PRJNA819578	WGS
573_48103	ST15	KL112	OXA-232	CTX-M-15	4	8	2021	Shanghai	SAMN26935272	GCA_023161085.1	PRJNA819578	WGS
573_48104	ST15	KL112	OXA-232	CTX-M-15	4	8	2021	Shanghai	SAMN26935274	GCA_023161075.1	PRJNA819578	WGS
573_48105	ST15	KL112	OXA-232	CTX-M-15	4	8	2021	Shanghai	SAMN26935258	GCA_023161405.1	PRJNA819578	WGS
573_48109	ST15	KL112	OXA-232	CTX-M-15	4	8	2021	Shanghai	SAMN26935262	GCA_023161345.1	PRJNA819578	WGS
573_48110	ST15	KL112	OXA-232	CTX-M-15	4	8	2021	Shanghai	SAMN26935260	GCA_023161365.1	PRJNA819578	WGS
573_48111	ST15	KL112	OXA-232	CTX-M-15	4	8	2021	Shanghai	SAMN26935259	GCA_023161385.1	PRJNA819578	WGS
573_48137	ST11	KL64	KPC-2	-	4	8	2019	Jiangsu	SAMN19686867	GCA_023243135.1	PRJNA737207	WGS
573_48138	ST11	KL64	KPC-2	CTX-M-65	4	8	2019	Zhejiang	SAMN19686861	GCA_023243235.1	PRJNA737207	WGS
573_48139	ST11	KL64	KPC-2	CTX-M-65	4	8	2019	Zhejiang	SAMN19686862	GCA_023243255.1	PRJNA737207	WGS
573_49090	ST11	KL47	KPC-2	-	4	8	2022	Beijing	SAMN27593782	GCA_023700525.1	PRJNA826970	WGS
573_49558	ST11	KL64	KPC-2	CTX-M-65;CTX-M-65;CTX-M-65;SHV-12;SHV-12	4	8	2017	Shanghai	SAMN17173860	GCA_024346855.1	PRJNA688366	Complete
573_49560	ST11	KL47	KPC-2	CTX-M-65;SHV-12	4	8	2016	Shanghai	SAMN17174429	GCA_024349345.1	PRJNA688397	WGS
573_49561	ST11	KL64	KPC-2	CTX-M-65;SHV-12	4	8	2017	Shanghai	SAMN17174433	GCA_024349365.1	PRJNA688398	WGS
573_49564	ST11	KL47	KPC-2	CTX-M-65	4	8	2018	Shanghai	SAMN17174508	GCA_024349445.1	PRJNA688404	WGS
573_49565	ST11	KL47	KPC-2	CTX-M-65	4	8	2018	Shanghai	SAMN17174589	GCA_024349465.1	PRJNA688407	WGS
573_49567	ST15	KL112	OXA-232	CTX-M-15	4	8	2021	Zhejiang	SAMN25688129	GCA_024351445.1	PRJNA803809	WGS
573_49653	ST15	KL112	OXA-232	CTX-M-15	4	8	2019	Zhejiang	SAMN28422838	GCA_024357605.1	PRJNA838446	WGS
573_49885	ST11	KL64	KPC-2	CTX-M-65;SHV-12	4	8	2022	Guangdong	SAMN29889746	GCA_024496125.1	PRJNA861119	Complete
573_49889	ST11	KL64	KPC-2	CTX-M-65;SHV-12	4	8	2022	Guangdong	SAMN29889748	GCA_024496185.1	PRJNA861119	Complete
573_50059	ST11	KL64	KPC-2	CTX-M-14;SHV-12	4	8	2021	Jiangxi	SAMN30074657	GCA_024584475.1	PRJNA864578	Complete
573_50060	ST11	KL64	KPC-2	CTX-M-14;SHV-12	4	8	2017	Jiangxi	SAMN30074620	GCA_024584455.1	PRJNA864575	Complete
573_50097	ST15	KL112	OXA-232	CTX-M-15;SHV-12	4	8	2022	Zhejiang	SAMN28422337	GCA_024637995.1	PRJNA838426	Complete
573_50098	ST15	KL112	OXA-232	CTX-M-15;CTX-M-15	4	8	2020	Zhejiang	SAMN29641511	GCA_024648685.1	PRJNA857866	WGS
573_50169	ST11	KL64	KPC-2	-	4	8	2018	Zhejiang	SAMN30121737	GCA_024706885.1	PRJNA865574	WGS
573_50175	ST751	KL64	KPC-2	CTX-M-65;SHV-12;SHV-12	4	8	2022	Guangdong	SAMN30309189	GCA_024730945.1	PRJNA869509	Complete
573_50197	ST11	KL47	KPC-2	CTX-M-15;CTX-M-65	4	8	2019	Shanxi	SAMN30192288	GCA_024756435.1	PRJNA867316	WGS
573_50201	ST11	KL47	KPC-2	CTX-M-65	4	8	2019	Shanxi	SAMN30192273	GCA_024756725.1	PRJNA867316	WGS
573_50204	ST11	KL47	KPC-2	CTX-M-15;CTX-M-65	4	8	2019	Shanxi	SAMN30192277	GCA_024756645.1	PRJNA867316	WGS
573_50205	ST11	KL47	KPC-2	CTX-M-15;CTX-M-65	4	8	2019	Shanxi	SAMN30192278	GCA_024756685.1	PRJNA867316	WGS
573_50207	ST11	KL47	KPC-2	CTX-M-15;CTX-M-65	4	8	2019	Shanxi	SAMN30192276	GCA_024756625.1	PRJNA867316	WGS
573_50208	ST11	KL64	KPC-2	CTX-M-65;SHV-12	4	8	2019	Shanxi	SAMN30192279	GCA_024756605.1	PRJNA867316	WGS
573_50210	ST11	KL47	KPC-2	CTX-M-65;SHV-12	4	8	2019	Shanxi	SAMN30192272	GCA_024756745.1	PRJNA867316	WGS
573_50211	ST11	KL47	KPC-2	CTX-M-65;SHV-12	4	8	2019	Shanxi	SAMN30192271	GCA_024756765.1	PRJNA867316	WGS
573_50214	ST11	KL47	KPC-2	CTX-M-65	4	8	2019	Shanxi	SAMN30192262	GCA_024756965.1	PRJNA867316	WGS
573_50227	ST11	KL64	KPC-2	SHV-12	4	8	2019	Shanxi	SAMN30192259	GCA_024757005.1	PRJNA867316	WGS
573_50760	ST11	KL64	KPC-2	SHV-12	4	8	2015	Unknown	SAMN09667177	GCA_025377765.1	PRJNA481412	WGS
573_50914	ST11	KL64	KPC-2	CTX-M-65	4	8	2021	Guangdong	SAMN28171627	GCA_025572305.1	PRJNA836747	WGS
573_50915	ST11	KL64	KPC-2	CTX-M-65	4	8	2021	Guangdong	SAMN28171626	GCA_025572335.1	PRJNA836747	WGS
573_50916	ST11	KL64	KPC-2	CTX-M-65	4	8	2021	Guangdong	SAMN28171625	GCA_025572355.1	PRJNA836747	WGS
573_50917	ST11	KL64	KPC-2	CTX-M-65;SHV-129?	4	8	2021	Guangdong	SAMN28171624	GCA_025572385.1	PRJNA836747	WGS
573_50919	ST11	KL64	KPC-2	CTX-M-65	4	8	2021	Guangdong	SAMN28171622	GCA_025572445.1	PRJNA836747	WGS
573_50920	ST11	KL64	KPC-2	CTX-M-65;SHV-129?	4	8	2021	Guangdong	SAMN28171620	GCA_025572465.1	PRJNA836747	WGS
573_50921	ST11	KL64	KPC-2	CTX-M-65	4	8	2021	Guangdong	SAMN28171617	GCA_025572525.1	PRJNA836747	WGS
573_50922	ST11	KL64	KPC-2	CTX-M-65	4	8	2021	Guangdong	SAMN28171619	GCA_025572455.1	PRJNA836747	WGS
573_50923	ST11	KL64	KPC-2	CTX-M-65	4	8	2021	Guangdong	SAMN28171618	GCA_025572505.1	PRJNA836747	WGS
573_50926	ST11	KL64	KPC-2	CTX-M-65	4	8	2021	Guangdong	SAMN28171614	GCA_025572565.1	PRJNA836747	WGS
573_50928	ST11	KL64	KPC-2	CTX-M-65	4	8	2021	Guangdong	SAMN28171615	GCA_025572545.1	PRJNA836747	WGS
573_50929	ST11	KL64	KPC-2	CTX-M-65	4	8	2021	Guangdong	SAMN28171621	GCA_025572425.1	PRJNA836747	WGS
573_50930	ST11	KL64	KPC-2	CTX-M-65	4	8	2021	Guangdong	SAMN28171616	GCA_025572605.1	PRJNA836747	WGS
573_50933	ST11	KL64	KPC-2	CTX-M-65	4	8	2021	Guangdong	SAMN28171612	GCA_025572635.1	PRJNA836747	WGS
573_50964	ST11	KL64	KPC-2	CTX-M-65;SHV-12	4	8	2022	Guangdong	SAMN30996806	GCA_025642295.1	PRJNA883808	Complete
573_51040	ST751	KL64	KPC-2	CTX-M-65;SHV-12	4	8	2022	Guangdong	SAMN30711370	GCA_025252425.1	PRJNA877475	Complete
573_51041	ST11	KL64	KPC-2	CTX-M-65;SHV-12	4	8	2018	Beijing	SAMN29161340	GCA_025258665.1	PRJNA692086	Complete
573_51774	ST11	KL64	KPC-2;NDM-5;NDM-5;NDM-5;NDM-5	-	4	8	2022	Shanghai	SAMN31046617	GCA_025674335.1	PRJNA884753	WGS
573_51781	ST11	KL64	KPC-2	CTX-M-65;SHV-12	4	8	2020	Beijing	SAMN30826912	GCA_025725705.1	PRJNA880246	Complete
573_51840	ST11	KL64	KPC-2	CTX-M-65	4	8	2017	Zhejiang	SAMN28824997	GCA_025762465.1	PRJNA844536	WGS
573_51890	ST751	KL64	KPC-2	CTX-M-65;SHV-12	4	8	2022	Guangdong	SAMN31373057	GCA_025946845.1	PRJNA892243	Complete
573_51916	ST11	KL47	KPC-2	CTX-M-3	4	8	2020	Beijing	SAMN25889473	GCA_026128125.1	PRJNA806574	WGS
573_52401	ST11	KL64	KPC-2	CTX-M-65	4	8	2021	Guangdong	SAMN31632948	GCA_026153685.1	PRJNA898844	WGS
573_52404	ST11	KL64	KPC-2	CTX-M-65	4	8	2021	Guangdong	SAMN31632937	GCA_026153745.1	PRJNA898844	WGS
573_52406	ST11	KL64	KPC-2	CTX-M-65	4	8	2021	Guangdong	SAMN31632942	GCA_026153785.1	PRJNA898844	WGS
573_52413	ST11	KL64	KPC-2	CTX-M-65	4	8	2021	Guangdong	SAMN31632947	GCA_026153925.1	PRJNA898844	WGS
573_52414	ST11	KL64	KPC-2	CTX-M-65	4	8	2021	Guangdong	SAMN31632940	GCA_026153955.1	PRJNA898844	WGS
573_52416	ST11	KL64	KPC-2	CTX-M-65	4	8	2021	Guangdong	SAMN31632939	GCA_026154005.1	PRJNA898844	WGS
573_52417	ST11	KL64	KPC-2	CTX-M-65	4	8	2021	Guangdong	SAMN31632945	GCA_026154015.1	PRJNA898844	WGS
573_52418	ST11	KL64	KPC-2	CTX-M-65	4	8	2021	Guangdong	SAMN31632943	GCA_026154045.1	PRJNA898844	WGS
573_52419	ST11	KL64	KPC-2	CTX-M-65	4	8	2021	Guangdong	SAMN31632938	GCA_026154065.1	PRJNA898844	WGS
573_52420	ST11	KL64	KPC-2	CTX-M-65	4	8	2021	Guangdong	SAMN31632946	GCA_026154085.1	PRJNA898844	WGS
573_52449	ST11	KL64	KPC-2	CTX-M-65	4	8	2019	Zhejiang	SAMN30369339	GCA_026161545.1	PRJNA870306	WGS
573_52450	ST11	KL64	KPC-2	CTX-M-65	4	8	2019	Zhejiang	SAMN30369340	GCA_026161505.1	PRJNA870306	WGS
573_52452	ST11	KL64	KPC-2	-	4	8	2019	Zhejiang	SAMN30369329	GCA_026161725.1	PRJNA870306	WGS
573_52455	ST11	KL64	KPC-2	CTX-M-65	4	8	2019	Zhejiang	SAMN30369334	GCA_026161645.1	PRJNA870306	WGS
573_52461	ST11	KL64	KPC-2	CTX-M-3;CTX-M-65	4	8	2019	Zhejiang	SAMN30369327	GCA_026161765.1	PRJNA870306	WGS
573_52463	ST11	KL64	KPC-2	CTX-M-65;SHV-12	4	8	2019	Zhejiang	SAMN30369324	GCA_026161805.1	PRJNA870306	WGS
573_52464	ST11	KL64	KPC-2	CTX-M-65	4	8	2019	Zhejiang	SAMN30369323	GCA_026161865.1	PRJNA870306	WGS
573_52466	ST11	KL64	KPC-2	CTX-M-65	4	8	2019	Zhejiang	SAMN30369326	GCA_026161825.1	PRJNA870306	WGS
573_52470	ST11	KL64	KPC-2	CTX-M-65;SHV-31	4	8	2019	Zhejiang	SAMN30369322	GCA_026161885.1	PRJNA870306	WGS
573_52473	ST11	KL64	KPC-2	CTX-M-65	4	8	2019	Zhejiang	SAMN30369316	GCA_026161965.1	PRJNA870306	WGS
573_52480	ST11	KL64	KPC-2	CTX-M-65	4	8	2019	Zhejiang	SAMN30369310	GCA_026162115.1	PRJNA870306	WGS
573_52484	ST11	KL64	KPC-2	CTX-M-65	4	8	2019	Zhejiang	SAMN30369304	GCA_026162245.1	PRJNA870306	WGS
573_52486	ST11	KL64	KPC-2	CTX-M-65	4	8	2019	Zhejiang	SAMN30369303	GCA_026162265.1	PRJNA870306	WGS
573_52487	ST11	KL64	KPC-2	CTX-M-65	4	8	2019	Zhejiang	SAMN30369302	GCA_026162325.1	PRJNA870306	WGS
573_52545	ST11	KL64	KPC-2	CTX-M-65	4	8	2018	Zhejiang	SAMN30369292	GCA_026163905.1	PRJNA870306	WGS
573_52550	ST11	KL64	KPC-2	CTX-M-3	4	8	2018	Zhejiang	SAMN30369288	GCA_026163845.1	PRJNA870306	WGS
573_52554	ST11	KL64	KPC-2	CTX-M-65	4	8	2018	Zhejiang	SAMN30369291	GCA_026163975.1	PRJNA870306	WGS
573_52555	ST11	KL64	KPC-2	CTX-M-65	4	8	2018	Zhejiang	SAMN30369282	GCA_026164005.1	PRJNA870306	WGS
573_52571	ST11	KL58	KPC-2	SHV-12	3	8	2018	Zhejiang	SAMN30369269	GCA_026164285.1	PRJNA870306	WGS
573_52787	ST15	KL112	OXA-232	CTX-M-15	4	8	2019	Zhejiang	SAMN30440848	GCA_026410525.1	PRJNA818898	WGS
573_52788	ST15	KL112	OXA-232	CTX-M-15	4	8	2020	Zhejiang	SAMN30440843	GCA_026410625.1	PRJNA818898	WGS
573_52792	ST15	KL112	OXA-232	CTX-M-15	4	8	2021	Zhejiang	SAMN30440842	GCA_026410605.1	PRJNA818898	WGS
573_52793	ST15	KL112	OXA-232	CTX-M-15	4	8	2021	Zhejiang	SAMN30440836	GCA_026410745.1	PRJNA818898	WGS
573_52795	ST15	KL112	OXA-232	CTX-M-15	4	8	2021	Zhejiang	SAMN30440835	GCA_026410765.1	PRJNA818898	WGS
573_52797	ST15	KL112	OXA-232	CTX-M-15	4	8	2021	Zhejiang	SAMN30440839	GCA_026410785.1	PRJNA818898	WGS
573_52798	ST15	KL112	OXA-232	CTX-M-15	4	8	2021	Zhejiang	SAMN30440841	GCA_026410695.1	PRJNA818898	WGS
573_52800	ST15	KL112	OXA-232	CTX-M-15	4	8	2021	Zhejiang	SAMN30440837	GCA_026410825.1	PRJNA818898	WGS
573_53574	ST11	KL64	KPC-2	CTX-M-65;SHV-12	4	8	2018	Hubei	SAMN31207069	GCA_028219955.1	PRJNA888051	WGS
573_53576	ST11	KL64	KPC-2	CTX-M-65;SHV-12	4	8	2018	Hubei	SAMN31207068	GCA_028219975.1	PRJNA888051	WGS
573_53590	ST11	KL64	KPC-2	CTX-M-65;SHV-12	4	8	2018	Hubei	SAMN31207060	GCA_028220985.1	PRJNA888051	WGS
573_53744	ST11	KL64	KPC-2	CTX-M-65;SHV-12	4	8	2018	Jiangsu	SAMN23839384	GCA_028581545.1	PRJNA787706	WGS
573_54333	ST11	KL64	KPC-2	CTX-M-14;SHV-12	4	8	2018	Zhejiang	SAMN33555564	GCA_029167725.1	PRJNA940206	WGS
573_54624	ST11	KL47	KPC-2	CTX-M-65;SHV-12	4	8	2021	Jiangsu	SAMN23839413	GCA_028580975.1	PRJNA787706	WGS
573_54630	ST11	KL47	KPC-2	CTX-M-65;SHV-12	4	8	2021	Jiangsu	SAMN23839414	GCA_028581135.1	PRJNA787706	WGS
573_54689	ST11	KL64	KPC-2	CTX-M-65	4	8	2020	Anhui	SAMN32622250	GCA_029360435.1	PRJNA919162	WGS
573_54759	ST11	KL64	KPC-2	CTX-M-65	4	8	2018	HeBei	SAMN26241706	GCA_029523675.1	PRJNA810290	WGS
573_54763	ST11	KL64	KPC-2	CTX-M-65	4	8	2020	HeBei	SAMN26241701	GCA_029523755.1	PRJNA810290	WGS
573_54764	ST11	KL64	KPC-2	CTX-M-65	4	8	2020	HeBei	SAMN26241704	GCA_029523715.1	PRJNA810290	WGS
573_54808	ST15	KL112	OXA-232	CTX-M-15	4	8	2019	JiangSu	SAMN26241648	GCA_029526405.1	PRJNA810290	WGS
573_54809	ST15	KL112	OXA-232	CTX-M-15	4	8	2019	JiangSu	SAMN26241649	GCA_029526425.1	PRJNA810290	WGS
573_54813	ST11	KL64	KPC-2	CTX-M-14;SHV-12	4	8	2019	JiangSu	SAMN26241644	GCA_029526515.1	PRJNA810290	WGS
573_55111	ST11	KL64	KPC-2	CTX-M-65;SHV-12	4	8	Unknown	Beijing	SAMN28546490	GCA_029914785.1	PRJNA839599	WGS
573_55123	ST11	KL47	KPC-2	SHV-12	4	8	Unknown	Beijing	SAMN28546479	GCA_029915025.1	PRJNA839599	WGS
573_55125	ST11	KL64	KPC-2	CTX-M-65;SHV-12	4	8	Unknown	Beijing	SAMN28546477	GCA_029915065.1	PRJNA839599	WGS
573_55126	ST11	KL64	KPC-2	CTX-M-65;SHV-12	4	8	Unknown	Beijing	SAMN28546478	GCA_029915075.1	PRJNA839599	WGS
573_55128	ST11	KL47	KPC-2	CTX-M-65;SHV-12	4	8	Unknown	Beijing	SAMN28546476	GCA_029915125.1	PRJNA839599	WGS
573_55129	ST11	KL47	KPC-2	CTX-M-65;SHV-12	4	8	Unknown	Beijing	SAMN28546474	GCA_029915135.1	PRJNA839599	WGS
573_55184	ST11	KL64	KPC-2	CTX-M-65;SHV-12	4	8	Unknown	Hunan	SAMN28546414	GCA_029916305.1	PRJNA839599	WGS
573_55192	ST11	KL64	KPC-2*	CTX-M-65;SHV-12	4	8	Unknown	Hunan	SAMN28546402	GCA_029916605.1	PRJNA839599	WGS
573_55194	ST11	KL64	KPC-2	SHV-12	4	8	Unknown	Hunan	SAMN28546399	GCA_029916665.1	PRJNA839599	WGS
573_55196	ST11	KL64	KPC-2	SHV-12	4	8	Unknown	Hunan	SAMN28546397	GCA_029916695.1	PRJNA839599	WGS
573_55201	ST11	KL64	KPC-2	SHV-12	4	8	2022	Shanghai	SAMN34417819	GCA_029953125.1	PRJNA962850	WGS
573_55256	ST11	KL64	KPC-2	SHV-12	4	8	2022	Shanghai	SAMN34436364	GCA_030035485.1	PRJNA962850	WGS
573_55258	ST11	KL64	KPC-2	SHV-12	4	8	2022	Shanghai	SAMN34439573	GCA_030035505.1	PRJNA962850	WGS
573_56163	ST11	KL64	KPC-2	CTX-M-65	4	8	2022	Anhui	SAMN35028430	GCA_030067115.1	PRJNA971333	WGS
573_56164	ST11	KL47	KPC-2	CTX-M-15;CTX-M-65	4	8	2022	Anhui	SAMN35028418	GCA_030067315.1	PRJNA971333	WGS
573_56167	ST11	KL64	KPC-2	CTX-M-65	4	8	2022	Anhui	SAMN35028408	GCA_030067505.1	PRJNA971333	WGS
573_56175	ST11	KL64	KPC-2	CTX-M-65	4	8	2022	Anhui	SAMN35028429	GCA_030067085.1	PRJNA971333	WGS
573_56178	ST11	KL64	KPC-2	CTX-M-65	4	8	2022	Anhui	SAMN35028414	GCA_030067405.1	PRJNA971333	WGS
573_56181	ST11	KL64	KPC-2	CTX-M-65	4	8	2022	Anhui	SAMN35028411	GCA_030067475.1	PRJNA971333	WGS
573_56184	ST15	KL112	OXA-232	CTX-M-15	4	8	2022	Jiaxing	SAMN35323157	GCA_030124445.1	PRJNA975316	WGS
573_56187	ST15	KL112	OXA-232	CTX-M-15;CTX-M-15	4	8	2022	Jiaxing	SAMN35323156	GCA_030124485.1	PRJNA975316	WGS
573_56306	ST11	KL64	KPC-2	CTX-M-65;SHV-12	4	8	2021	Shanghai	SAMN35562680	GCA_030236665.1	PRJNA978952	WGS
573_56340	ST11	KL64	KPC-2	CTX-M-65;SHV-12	4	8	2021	Shanghai	SAMN35562679	GCA_030234265.1	PRJNA978952	WGS
573_56469	ST11	KL64	KPC-2	CTX-M-65;CTX-M-65;SHV-12	4	8	2021	Shanghai	SAMN35562681	GCA_030234275.1	PRJNA978952	WGS
573_56474	ST11	KL64	KPC-2	CTX-M-65;SHV-12	4	8	2021	Shanghai	SAMN35562675	GCA_030234325.1	PRJNA978952	WGS
573_56475	ST11	KL64	KPC-2	CTX-M-65;SHV-12	4	8	2021	Shanghai	SAMN35562678	GCA_030234395.1	PRJNA978952	WGS
573_56898	ST11	KL64	KPC-2	CTX-M-65	4	8	2020	Jiangsu	SAMN32809635	GCA_030364795.1	PRJNA925808	WGS
573_56901	ST11	KL64	KPC-2	CTX-M-65	4	8	2020	Jiangsu	SAMN32809630	GCA_030364715.1	PRJNA925808	WGS
573_56903	ST11	KL64	KPC-2	CTX-M-65	4	8	2020	Jiangsu	SAMN32809638	GCA_030364685.1	PRJNA925808	WGS
573_56905	ST11	KL64	KPC-2	CTX-M-55;CTX-M-65	4	8	2020	Jiangsu	SAMN32809637	GCA_030364675.1	PRJNA925808	WGS
573_56906	ST11	KL64	KPC-2	CTX-M-65	4	8	2020	Jiangsu	SAMN32809639	GCA_030364635.1	PRJNA925808	WGS
573_56943	ST11	KL64	KPC-2	CTX-M-65	4	8	2020	Jiangsu	SAMN32809659	GCA_030363355.1	PRJNA925808	WGS
573_56944	ST11	KL64	KPC-2	CTX-M-65	4	8	2020	Jiangsu	SAMN32809664	GCA_030363195.1	PRJNA925808	WGS
573_56950	ST11	KL64	KPC-2	CTX-M-65	4	8	2020	Jiangsu	SAMN32809662	GCA_030363305.1	PRJNA925808	WGS
573_56952	ST11	KL64	KPC-2	CTX-M-65	4	8	2020	Jiangsu	SAMN32809653	GCA_030363485.1	PRJNA925808	WGS
573_56971	ST11	KL64	KPC-2	CTX-M-65	4	8	2020	Jiangsu	SAMN32809657	GCA_030363415.1	PRJNA925808	WGS
573_56973	ST11	KL64	KPC-2	CTX-M-65	4	8	2020	Jiangsu	SAMN32809642	GCA_030363715.1	PRJNA925808	WGS
573_56974	ST11	KL64	KPC-2	CTX-M-65	4	8	2020	Jiangsu	SAMN32809644	GCA_030363645.1	PRJNA925808	WGS
573_56976	ST11	KL64	KPC-2	CTX-M-65;SHV-12	4	8	2020	Jiangsu	SAMN32809641	GCA_030363665.1	PRJNA925808	WGS
573_56977	ST11	KL64	KPC-2	CTX-M-65	4	8	2020	Jiangsu	SAMN32809647	GCA_030363605.1	PRJNA925808	WGS
573_56978	ST11	KL64	KPC-2	CTX-M-65	4	8	2020	Jiangsu	SAMN32809671	GCA_030363115.1	PRJNA925808	WGS
573_56980	ST11	KL64	KPC-2	SHV-12	4	8	2020	Jiangsu	SAMN32809632	GCA_030363855.1	PRJNA925808	WGS
573_57303	ST15	KL112	OXA-232	CTX-M-15	3	8	2023	Zhejiang	SAMN35731262	GCA_030542475.1	PRJNA983571	WGS
573_57305	ST15	KL112	OXA-232	CTX-M-15	4	8	2023	Zhejiang	SAMN35731260	GCA_030542495.1	PRJNA983571	WGS
573_57318	ST15	KL112	OXA-232	CTX-M-15	4	8	2023	Zhejiang	SAMN35731263	GCA_030542465.1	PRJNA983571	WGS
573_58483	ST268	KL20	IMP-4	SFO-1;SFO-1.v1	5	8	2015	Hubei	SAMN31181475	GCA_030972015.1	PRJNA887693	WGS
573_58484	ST268	KL20	IMP-4	SFO-1;SFO-1.v1	5	8	2015	Hubei	SAMN31181474	GCA_030972105.1	PRJNA887693	WGS
573_58486	ST268	KL20	IMP-4	SFO-1;SFO-1.v1	5	8	2015	Hubei	SAMN31181473	GCA_030972205.1	PRJNA887693	WGS
573_58488	ST268	KL20	IMP-4	SFO-1;SFO-1.v1	5	8	2015	Hubei	SAMN31181471	GCA_030972305.1	PRJNA887693	WGS
573_62346	ST11	KL47	KPC-2	-	4	8	2022	Zhejiang	SAMN37368625	GCA_032144215.1	PRJNA947949	WGS
573_62347	ST11	KL47	KPC-2	-	4	8	2022	Zhejiang	SAMN37368624	GCA_032144235.1	PRJNA947949	WGS
573_62348	ST11	KL47	KPC-2	-	4	8	2022	Zhejiang	SAMN37368623	GCA_032144255.1	PRJNA947949	WGS
573_62349	ST11	KL47	KPC-2	-	4	8	2022	Zhejiang	SAMN37368619	GCA_032144295.1	PRJNA947949	WGS
573_62350	ST11	KL47	KPC-2	-	4	8	2022	Zhejiang	SAMN37368622	GCA_032144275.1	PRJNA947949	WGS
573_62351	ST11	KL47	KPC-2	-	4	8	2022	Zhejiang	SAMN37368620	GCA_032144335.1	PRJNA947949	WGS
573_62352	ST11	KL47	KPC-2	-	4	8	2022	Zhejiang	SAMN37368621	GCA_032144315.1	PRJNA947949	WGS
573_62353	ST11	KL47	KPC-2	-	4	8	2022	Zhejiang	SAMN37368617	GCA_032144375.1	PRJNA947949	WGS
573_62354	ST11	KL47	KPC-2	-	4	8	2022	Zhejiang	SAMN37368618	GCA_032144355.1	PRJNA947949	WGS
573_62355	ST11	KL47	KPC-2	-	4	8	2022	Zhejiang	SAMN37368615	GCA_032144395.1	PRJNA947949	WGS
573_62356	ST11	KL47	KPC-2	-	4	8	2022	Zhejiang	SAMN37368614	GCA_032144435.1	PRJNA947949	WGS
573_62357	ST11	KL47	KPC-2	-	4	8	2022	Zhejiang	SAMN37368616	GCA_032144405.1	PRJNA947949	WGS
573_62536	ST15	KL112	OXA-232	CTX-M-15	4	8	2022	Shanghai	SAMN36795598	GCA_032656565.1	PRJNA1001133	WGS
573_62537	ST15	KL112	OXA-232	CTX-M-15	4	8	2022	Shanghai	SAMN36795600	GCA_032656535.1	PRJNA1001133	WGS
573_62538	ST15	KL112	OXA-232	CTX-M-15	4	8	2022	Shanghai	SAMN36795596	GCA_032656705.1	PRJNA1001133	WGS
573_62539	ST15	KL112	OXA-232	CTX-M-15	4	8	2022	Shanghai	SAMN36795595	GCA_032656685.1	PRJNA1001133	WGS
573_62540	ST15	KL112	OXA-232	CTX-M-15	4	8	2022	Shanghai	SAMN36795597	GCA_032656765.1	PRJNA1001133	WGS
573_62542	ST15	KL112	OXA-232	CTX-M-15	4	8	2022	Shanghai	SAMN36795592	GCA_032656885.1	PRJNA1001133	WGS
573_62543	ST15	KL112	OXA-232	CTX-M-15	4	8	2022	Shanghai	SAMN36795594	GCA_032656775.1	PRJNA1001133	WGS
573_62545	ST15	KL112	OXA-232	CTX-M-15	4	8	2022	Shanghai	SAMN36795590	GCA_032656905.1	PRJNA1001133	WGS
573_62546	ST15	KL112	OXA-232	CTX-M-15	4	8	2022	Shanghai	SAMN36795589	GCA_032656985.1	PRJNA1001133	WGS
573_62547	ST15	KL112	OXA-232	CTX-M-15	4	8	2022	Shanghai	SAMN36795588	GCA_032657005.1	PRJNA1001133	WGS
573_62550	ST15	KL112	OXA-232	CTX-M-15	4	8	2022	Shanghai	SAMN36795584	GCA_032657145.1	PRJNA1001133	WGS
573_62551	ST15	KL112	OXA-232	CTX-M-15	4	8	2022	Shanghai	SAMN36795583	GCA_032657205.1	PRJNA1001133	WGS
573_62552	ST15	KL112	OXA-232	CTX-M-15	4	8	2022	Shanghai	SAMN36795585	GCA_032657185.1	PRJNA1001133	WGS
573_62553	ST15	KL112	OXA-232	CTX-M-15	4	8	2022	Shanghai	SAMN36795582	GCA_032657265.1	PRJNA1001133	WGS
573_62554	ST15	KL112	OXA-232	CTX-M-15	4	8	2022	Shanghai	SAMN36795581	GCA_032657305.1	PRJNA1001133	WGS
573_62555	ST15	KL112	OXA-232	CTX-M-15	4	8	2022	Shanghai	SAMN36795580	GCA_032657335.1	PRJNA1001133	WGS
573_62556	ST15	KL112	OXA-232	CTX-M-15	4	8	2022	Shanghai	SAMN36795579	GCA_032657405.1	PRJNA1001133	WGS
573_62557	ST15	KL112	OXA-232	CTX-M-15	4	8	2022	Shanghai	SAMN36795578	GCA_032657445.1	PRJNA1001133	WGS
573_62558	ST15	KL112	OXA-232	CTX-M-15	4	8	2022	Shanghai	SAMN36795576	GCA_032657485.1	PRJNA1001133	WGS
573_62559	ST15	KL112	OXA-232	CTX-M-15	4	8	2022	Shanghai	SAMN36795577	GCA_032657495.1	PRJNA1001133	WGS
573_62560	ST15	KL112	OXA-232	CTX-M-15	4	8	2022	Shanghai	SAMN36795574	GCA_032657605.1	PRJNA1001133	WGS
573_62561	ST15	KL112	OXA-232	CTX-M-15	4	8	2022	Shanghai	SAMN36795575	GCA_032657525.1	PRJNA1001133	WGS
573_62562	ST15	KL112	OXA-232	CTX-M-15	4	8	2022	Shanghai	SAMN36795573	GCA_032657625.1	PRJNA1001133	WGS
573_62563	ST15	KL112	OXA-232	CTX-M-15	4	8	2022	Shanghai	SAMN36795572	GCA_032657665.1	PRJNA1001133	WGS
573_62564	ST15	KL112	OXA-232	CTX-M-15	4	8	2022	Shanghai	SAMN36795571	GCA_032657745.1	PRJNA1001133	WGS
573_62565	ST15	KL112	OXA-232	CTX-M-15	4	8	2022	Shanghai	SAMN36795570	GCA_032657685.1	PRJNA1001133	WGS
573_62566	ST15	KL112	OXA-232	CTX-M-15	4	8	2022	Shanghai	SAMN36795569	GCA_032657785.1	PRJNA1001133	WGS
573_62567	ST15	KL112	OXA-232	CTX-M-15	4	8	2022	Shanghai	SAMN36795567	GCA_032657825.1	PRJNA1001133	WGS
573_62568	ST15	KL112	OXA-232	CTX-M-15	4	8	2022	Shanghai	SAMN36795568	GCA_032657805.1	PRJNA1001133	WGS
573_62570	ST15	KL112	OXA-232	CTX-M-15	4	8	2022	Shanghai	SAMN36795564	GCA_032657865.1	PRJNA1001133	WGS
573_62571	ST15	KL112	OXA-232	CTX-M-15	4	8	2022	Shanghai	SAMN36795561	GCA_032657905.1	PRJNA1001133	WGS
573_62572	ST15	KL112	OXA-232	CTX-M-15	4	8	2022	Shanghai	SAMN36795563	GCA_032657885.1	PRJNA1001133	WGS
573_62573	ST15	KL112	OXA-232	CTX-M-15	4	8	2022	Shanghai	SAMN36795565	GCA_032657945.1	PRJNA1001133	WGS
573_62574	ST15	KL112	OXA-232	CTX-M-15	4	8	2022	Shanghai	SAMN36795562	GCA_032657915.1	PRJNA1001133	WGS
573_62575	ST15	KL112	OXA-232	CTX-M-15	4	8	2022	Shanghai	SAMN36795558	GCA_032658015.1	PRJNA1001133	WGS
573_62577	ST15	KL112	OXA-232	CTX-M-15	4	8	2022	Shanghai	SAMN36795559	GCA_032657985.1	PRJNA1001133	WGS
573_62578	ST15	KL112	OXA-232	CTX-M-15	4	8	2022	Shanghai	SAMN36795560	GCA_032657965.1	PRJNA1001133	WGS
573_62579	ST15	KL112	OXA-232	CTX-M-15	4	8	2022	Shanghai	SAMN36795556	GCA_032658065.1	PRJNA1001133	WGS
573_62580	ST15	KL112	OXA-232	CTX-M-15	4	8	2022	Shanghai	SAMN36795555	GCA_032658045.1	PRJNA1001133	WGS
573_62641	ST11	KL64	OXA-48	CTX-M-14	4	8	2018	Taiwan	SAMN37160976	GCA_032826355.1	PRJNA528846	WGS
573_63124	ST11	KL64	KPC-2	CTX-M-65;SHV-12	4	8	2019	Hubei	SAMN35578106	GCA_033193755.1	PRJNA979006	WGS
573_63128	ST11	KL64	KPC-2	CTX-M-65;SHV-12	4	8	2019	Hubei	SAMN35578102	GCA_033193895.1	PRJNA979006	WGS
573_63151	ST11	KL64	KPC-2	CTX-M-65;CTX-M-65;SHV-12	4	8	2021	Beijing	SAMN30724384	GCA_033195015.1	PRJNA877816	WGS
573_63152	ST11	KL64	KPC-2	CTX-M-65;SHV-12	4	8	2021	Beijing	SAMN30724383	GCA_033195055.1	PRJNA877816	WGS
573_63154	ST11	KL64	KPC-2	CTX-M-65;SHV-12	4	8	2021	Beijing	SAMN30724381	GCA_033195075.1	PRJNA877816	WGS
573_63155	ST11	KL64	KPC-2	CTX-M-65;SHV-12	4	8	2021	Beijing	SAMN30724378	GCA_033195115.1	PRJNA877816	WGS
573_63156	ST11	KL64	KPC-2	CTX-M-65;SHV-12	4	8	2021	Beijing	SAMN30724379	GCA_033195135.1	PRJNA877816	WGS
573_63157	ST11	KL64	KPC-2	CTX-M-65;SHV-12	4	8	2021	Beijing	SAMN30724380	GCA_033195095.1	PRJNA877816	WGS
573_63174	ST11	KL64	KPC-2	CTX-M-65;SHV-12	4	8	2019	Jiangsu	SAMN37954868	GCA_033259165.1	PRJNA1031760	WGS
573_64570	ST11	KL64	KPC-2*	CTX-M-65	4	8	Unknown	Guangdong	SAMN37512750	GCA_034652775.1	PRJNA1019939	WGS
573_64812	ST11	KL64	KPC-2	CTX-M-65;SHV-12	4	8	2021	Anhui	SAMN38931008	GCA_035620095.1	PRJNA1054738	WGS
573_65174	ST2237	KL19	KPC-2	-	4	8	2022	sichuan	SAMN38447508	GCA_036254055.1	PRJNA1045566	WGS
573_65240	ST11	KL64	KPC-2	CTX-M-65;SHV-129?	4	8	2019	Shanghai	SAMN33040083	GCA_036329605.1	PRJNA930978	WGS
573_65259	ST11	KL64	KPC-2	CTX-M-65;SHV-12	4	8	2023	Shanghai	SAMN39615560	GCA_036330165.1	PRJNA1069333	WGS
573_65260	ST11	KL64	KPC-2	CTX-M-65;SHV-12	4	8	2023	Shanghai	SAMN39615562	GCA_036330115.1	PRJNA1069333	WGS
573_65261	ST11	KL64	KPC-2*	CTX-M-65	4	8	2023	Shanghai	SAMN39615567	GCA_036330205.1	PRJNA1069333	WGS
573_65262	ST11	KL64	KPC-2*	CTX-M-65	4	8	2023	Shanghai	SAMN39615566	GCA_036330185.1	PRJNA1069333	WGS
573_65266	ST11	KL64	KPC-2	CTX-M-65;SHV-12	4	8	2023	Shanghai	SAMN39615565	GCA_036330285.1	PRJNA1069333	WGS
573_65479	ST11	KL64	KPC-2	-	4	8	2022	Zhejiang	SAMN31277259	GCA_036527185.1	PRJNA890402	WGS
573_65549	ST11	KL64	KPC-2	CTX-M-65	4	8	2021	Zhejiang	SAMN30636746	GCA_036576725.1	PRJNA876055	WGS
573_65561	ST11	KL64	KPC-2	-	4	8	2020	Zhejiang	SAMN30636734	GCA_036576945.1	PRJNA876055	WGS
573_65567	ST11	KL64	KPC-2	CTX-M-65	4	8	2022	Zhejiang	SAMN30636725	GCA_036577105.1	PRJNA876055	WGS
573_65571	ST11	KL64	KPC-2	CTX-M-65	4	8	2021	Zhejiang	SAMN30636733	GCA_036576985.1	PRJNA876055	WGS
573_65575	ST15	KL20	KPC-2	-	4	8	2021	Zhejiang	SAMN30636720	GCA_036577225.1	PRJNA876055	WGS
573_65584	ST11	KL64	KPC-2	-	4	8	2021	Zhejiang	SAMN30636712	GCA_036577405.1	PRJNA876055	WGS
573_68099	ST23	KL1	OXA-232	CTX-M-14;CTX-M-15	5	8	2009	Zhejiang	SAMN40147961	GCA_037132615.1	PRJNA1081117	WGS
573_68120	ST11	KL64	KPC-2	CTX-M-14	4	8	Unknown	Shanghai	SAMN39551804	GCA_036864315.1	PRJNA1067815	WGS
573_68121	ST11	KL64	KPC-2	CTX-M-65	4	8	Unknown	Shanghai	SAMN39551785	GCA_036864255.1	PRJNA1067808	WGS
573_68228	ST11	KL64	KPC-2	-	4	8	2021	Zhejiang	SAMN35740344	GCA_036909015.1	PRJNA983945	WGS
573_68292	ST11	KL64	KPC-2;OXA-232	CTX-M-65;SHV-12	4	8	2020	Yunnan	SAMN39724753	GCA_037024855.1	PRJNA1072014	WGS
573_69383	ST11	KL64	KPC-2	CTX-M-65;SHV-12	4	8	2020	Hebei	SAMN40242869		PRJNA1083274	WGS
573_72920	ST11	KL64	KPC-2	CTX-M-65	4	8	2022	Shanghai	SAMN40968665		PRJNA1100431	WGS
573_72922	ST11	KL64	KPC-2	CTX-M-65	4	8	2022	Shanghai	SAMN40971288		PRJNA1100431	WGS
573_72924	ST11	KL64	KPC-2	CTX-M-65	4	8	2022	Shanghai	SAMN40971143		PRJNA1100431	WGS
573_72926	ST11	KL64	KPC-2	CTX-M-65	4	8	2022	Shanghai	SAMN40971268		PRJNA1100431	WGS
573_72927	ST11	KL64	KPC-2	-	4	8	2022	Shanghai	SAMN40971346		PRJNA1100431	WGS
573_72930	ST11	KL64	KPC-2	CTX-M-65;SHV-12	4	8	2022	Shanghai	SAMN40969017		PRJNA1100431	WGS
573_72931	ST11	KL64	KPC-2	CTX-M-65	4	8	2022	Shanghai	SAMN40969711		PRJNA1100431	WGS
573_72932	ST11	KL64	KPC-2	CTX-M-65	4	8	2022	Shanghai	SAMN40969114		PRJNA1100431	WGS
573_72933	ST11	KL64	KPC-2	CTX-M-65	4	8	2022	Shanghai	SAMN40969790		PRJNA1100431	WGS
573_72934	ST11	KL64	KPC-2	CTX-M-65	4	8	2022	Shanghai	SAMN40969747		PRJNA1100431	WGS
573_73046	ST11	KL64	KPC-2	SHV-12	4	8	2020	Zhejiang	SAMN41075543		PRJNA1104369	WGS
573_73047	ST11	KL64	KPC-2	CTX-M-65;SHV-12	4	8	2020	Zhejiang	SAMN41075591		PRJNA1104370	WGS
573_73048	ST11	KL64	KPC-2	CTX-M-65;SHV-12	4	8	2020	Zhejiang	SAMN41075473		PRJNA1104368	WGS
573_73053	ST11	KL64	KPC-2*	-	4	8	2022	Shanghai	SAMN40991841		PRJNA1101258	WGS
573_73092	ST11	KL64	KPC-2	CTX-M-65;SHV-12	4	8	2021	Zhejiang	SAMN41106943		PRJNA1105644	WGS
573_73101	ST11	KL64	KPC-2	CTX-M-65;SHV-12	4	8	2020	Zhejiang	SAMN41075592		PRJNA1104371	WGS
573_73523	ST11	KL64	KPC-2	CTX-M-65	4	8	2019	Sichuan	SAMN41098588		PRJNA1105228	WGS
573_74257	ST11	KL64	KPC-2	CTX-M-65	4	8	2022	Shanghai	SAMN40981203		PRJNA1100431	WGS
573_74259	ST11	KL64	KPC-2	CTX-M-65	4	8	2022	Shanghai	SAMN40981279		PRJNA1100431	WGS
573_74260	ST11	KL64	KPC-2	CTX-M-65	4	8	2022	Shanghai	SAMN40981465		PRJNA1100431	WGS
573_74262	ST11	KL64	KPC-2	CTX-M-65	4	8	2022	Shanghai	SAMN40982193		PRJNA1100431	WGS
573_74264	ST11	KL64	KPC-2	CTX-M-65	4	8	2022	Shanghai	SAMN40982132		PRJNA1100431	WGS
573_74270	ST11	KL64	KPC-2	CTX-M-65	4	8	2022	Shanghai	SAMN40981599		PRJNA1100431	WGS
573_74272	ST11	KL64	KPC-2	CTX-M-65;SHV-129?	4	8	2022	Shanghai	SAMN40981550		PRJNA1100431	WGS
573_74273	ST11	KL64	KPC-2	CTX-M-65	4	8	2022	Shanghai	SAMN40981470		PRJNA1100431	WGS
573_74276	ST11	KL64	KPC-2	CTX-M-65;SHV-129?	4	8	2022	Shanghai	SAMN40982395		PRJNA1100431	WGS
573_74277	ST11	KL64	KPC-2	CTX-M-65	4	8	2022	Shanghai	SAMN40982369		PRJNA1100431	WGS
573_74280	ST11	KL64	KPC-2	CTX-M-65	4	8	2022	Shanghai	SAMN40982405		PRJNA1100431	WGS
573_74281	ST11	KL64	KPC-2	CTX-M-65	4	8	2022	Shanghai	SAMN40982412		PRJNA1100431	WGS
573_74283	ST11	KL64	KPC-2	CTX-M-65	4	8	2022	Shanghai	SAMN40982923		PRJNA1100431	WGS
573_74285	ST11	KL64	KPC-2	CTX-M-65	4	8	2022	Shanghai	SAMN40982935		PRJNA1100431	WGS
573_74286	ST11	KL64	KPC-2	CTX-M-65	4	8	2022	Shanghai	SAMN40982805		PRJNA1100431	WGS
573_74287	ST11	KL64	KPC-2	CTX-M-65	4	8	2022	Shanghai	SAMN40982807		PRJNA1100431	WGS
573_74288	ST11	KL64	KPC-2	CTX-M-65	4	8	2022	Shanghai	SAMN40982937		PRJNA1100431	WGS
573_74313	ST11	KL64	KPC-2	CTX-M-65;CTX-M-65;SHV-12	4	8	2022	Shanghai	SAMN41784246		PRJNA1122339	WGS
72407_1151	ST15	KL112	OXA-232	CTX-M-15;CTX-M-15	4	8	2018	Unknown	SAMN09759342	GCA_003858555.1	PRJNA484079	WGS
72407_1482	ST751	KL64	KPC-2	CTX-M-65	4	8	2020	Anhui	SAMN17088105	GCA_016595605.1	PRJNA685326	WGS
72407_1744	ST11	KL47	KPC-2	CTX-M-65	4	8	2017	Shanghai	SAMN22822725	GCA_023066685.1	PRJNA776891	Complete
72407_2008	ST11	KL64	KPC-2	CTX-M-65;SHV-12	4	8	2016	Sichuan	SAMN07609117	GCA_002852975.3	PRJNA353728	WGS
72407_2101	ST11	KL64	KPC-2	CTX-M-65;SHV-12;SHV-12	4	8	2021	Shanghai	SAMN35562370	GCA_030263875.1	PRJNA978940	WGS
573_14898	ST11	KL47	KPC-2	CTX-M-14	4	7	2016	Zhejiang	SAMN07251829	GCA_002262075.1		WGS
573_14903	ST11	KL64	KPC-2	CTX-M-65	4	7	2016	Zhejiang	SAMN07251826	GCA_002262185.1		WGS
573_14904	ST11	KL64	KPC-2	CTX-M-65;SHV-12	4	7	2016	Zhejiang	SAMN07251821	GCA_002262215.1		WGS
573_14905	ST11	KL64	KPC-2	CTX-M-65	4	7	2016	Zhejiang	SAMN07251819	GCA_002262225.1		WGS
573_14917	ST11	KL47	KPC-2	CTX-M-14	4	7	2016	Zhejiang	SAMN07251809	GCA_002262465.1		WGS
573_14927	ST11	KL47	KPC-2	CTX-M-14	4	7	2016	Zhejiang	SAMN07251802	GCA_002262675.1		WGS
573_15226	ST11	KL47	KPC-2	CTX-M-65	4	7	2016	Zhejiang	SAMN07259326	GCA_002370055.1		WGS
573_15227	ST11	KL47	KPC-2	CTX-M-65	4	7	2016	Shanghai	SAMN07259333	GCA_002369865.1		WGS
573_16454	ST11	KL47	KPC-2	CTX-M-65	4	7	2015	Unknown	SAMN08176463	GCA_002844975.1	PRJNA422332	WGS
573_16459	ST11	KL47	KPC-2	CTX-M-65	4	7	2015	Unknown	SAMN08176465	GCA_002845075.1	PRJNA422332	WGS
573_18071	ST11	KL47	KPC-2	CTX-M-14	4	7	2017	Zhejiang	SAMN08932690	GCA_003111885.1	PRJNA449865	Complete
573_18541	ST11	KL47	KPC-2	-	4	7	2014	Taiwan	SAMN07672549	GCA_003203435.1	PRJNA408002	Complete
573_20051	ST2237	KL19	KPC-2	-	4	7	2018	Sichuan	SAMN09831768	GCA_003569855.1	PRJNA485950	WGS
573_25811	ST307	KL102	OXA-48	CTX-M-15	3	7	2016	Shanghai	SAMN11098702	GCA_004357815.1	PRJNA526416	WGS
573_25972	ST11	KL64	KPC-2	-	4	7	2017	Zhejiang	SAMN10516687	GCA_005504235.1	PRJNA507924	WGS
573_25981	ST11	KL47	KPC-2	CTX-M-65	4	7	2016	Unknown	SAMN09487516	GCA_005853785.1	PRJNA477921	Complete
573_25983	ST11	KL47	KPC-2	CTX-M-65	4	7	2016	Unknown	SAMN09487517	GCA_005854245.1	PRJNA477921	Complete
573_26001	ST11	KL47	KPC-2	CTX-M-65	4	7	2015	Jiangsu	SAMN10600552	GCA_006130375.1	PRJNA510171	WGS
573_27211	ST11	KL47	KPC-2	CTX-M-65	4	7	2017	Zhejiang	SAMN10434199	GCA_006494915.1	PRJNA449865	Complete
573_27278	ST11	KL47	KPC-2	CTX-M-65	4	7	2019	Anhui	SAMN11533806	GCA_007115235.1	PRJNA517992	WGS
573_27279	ST11	KL47	KPC-2	CTX-M-65	4	7	2019	Anhui	SAMN11533803	GCA_007115275.1	PRJNA517992	WGS
573_27280	ST11	KL47	KPC-2	CTX-M-65	4	7	2019	Anhui	SAMN11533798	GCA_007115285.1	PRJNA517992	WGS
573_27281	ST11	KL47	KPC-2	CTX-M-65	4	7	2019	Anhui	SAMN11533797	GCA_007115305.1	PRJNA517992	WGS
573_27282	ST11	KL47	KPC-2	CTX-M-65	4	7	2019	Anhui	SAMN11533796	GCA_007115325.1	PRJNA517992	WGS
573_27283	ST11	KL47	KPC-2	CTX-M-65	4	7	2018	Anhui	SAMN11533794	GCA_007115355.1	PRJNA517992	WGS
573_27284	ST11	KL47	KPC-2	CTX-M-65	4	7	2018	Anhui	SAMN11533793	GCA_007115365.1	PRJNA517992	WGS
573_27285	ST11	KL47	KPC-2	CTX-M-65	4	7	2018	Anhui	SAMN11533792	GCA_007115385.1	PRJNA517992	WGS
573_27296	ST11	KL47	KPC-2	CTX-M-65	4	7	2019	Anhui	SAMN11533763	GCA_007115595.1	PRJNA517992	WGS
573_29387	ST11	KL64	KPC-2	CTX-M-65	4	7	2018	Zhejiang	SAMN12618108	GCA_009811915.1	PRJNA561426	WGS
573_29389	ST11	KL64	KPC-2	CTX-M-65	4	7	2018	Zhejiang	SAMN12618106	GCA_009811945.1	PRJNA561426	WGS
573_29483	ST11	KL47	KPC-2	CTX-M-65;SHV-12	4	7	2019	Henan	SAMN13663554	GCA_009833945.1	PRJNA540114	Complete
573_29515	ST11	KL64	KPC-2	-	4	7	2018	Zhejiang	SAMN10434164	GCA_009896515.1	PRJNA505750	WGS
573_29676	ST11	KL64	KPC-2	-	4	7	2017	Zhejiang	SAMEA6099439	GCA_902507625.1	PRJEB34922	WGS
573_29679	ST11	KL64	KPC-2	-	4	7	2017	Zhejiang	SAMEA6099437	GCA_902507645.1	PRJEB34922	WGS
573_29688	ST11	KL64	KPC-2	-	4	7	2017	Zhejiang	SAMEA6099420	GCA_902507735.1	PRJEB34922	WGS
573_32185	ST11	KL64	KPC-2	-	4	7	2017	Zhejiang	SAMEA6626592	GCA_903856825.1	PRJEB37367	WGS
573_32517	ST11	KL64	KPC-2	CTX-M-65	4	7	2017	Beijing	SAMN15331272	GCA_014182345.1	PRJNA640728	WGS
573_35655	ST11	KL64	KPC-2	-	4	7	2018	Zhejiang	SAMN17166560	GCA_016680155.1	PRJNA688029	WGS
573_35656	ST11	KL64	KPC-2	-	4	7	2018	Zhejiang	SAMN17166564	GCA_016680195.1	PRJNA688029	WGS
573_35657	ST11	KL21	KPC-2	-	4	7	2018	Zhejiang	SAMN17166562	GCA_016680205.1	PRJNA688029	WGS
573_35659	ST11	KL21	KPC-2	-	4	7	2018	Zhejiang	SAMN17166559	GCA_016680335.1	PRJNA688029	WGS
573_35664	ST11	KL21	KPC-2	-	4	7	2018	Zhejiang	SAMN17166581	GCA_016680545.1	PRJNA688029	WGS
573_35665	ST11	KL64	KPC-2	-	3	7	2018	Zhejiang	SAMN17166589	GCA_016680615.1	PRJNA688029	WGS
573_35667	ST11	KL21	KPC-2	-	4	7	2018	Zhejiang	SAMN17166572	GCA_016680735.1	PRJNA688029	WGS
573_35670	ST11	KL64	KPC-2	SHV-12	4	7	2018	Zhejiang	SAMN17166585	GCA_016680715.1	PRJNA688029	WGS
573_35682	ST11	KL64	KPC-2	-	4	7	2018	Zhejiang	SAMN17166570	GCA_016680915.1	PRJNA688029	WGS
573_36026	ST11	KL21	KPC-2	-	4	7	2018	Zhejiang	SAMN17166573	GCA_016680795.1	PRJNA688029	WGS
573_36032	ST11	KL64	KPC-2	-	4	7	2018	Zhejiang	SAMN17166574	GCA_016680745.1	PRJNA688029	WGS
573_36033	ST11	KL64	KPC-2	-	4	7	2018	Zhejiang	SAMN17166588	GCA_016680625.1	PRJNA688029	WGS
573_36035	ST11	KL64	KPC-2	-	4	7	2018	Zhejiang	SAMN17166571	GCA_016680855.1	PRJNA688029	WGS
573_36037	ST11	KL21	KPC-2	-	4	7	2018	Zhejiang	SAMN17166557	GCA_016680415.1	PRJNA688029	WGS
573_36038	ST11	KL21	KPC-2	-	4	7	2018	Zhejiang	SAMN17166568	GCA_016680895.1	PRJNA688029	WGS
573_36039	ST11	KL64	KPC-2	-	4	7	2018	Zhejiang	SAMN17166569	GCA_016680955.1	PRJNA688029	WGS
573_36040	ST11	KL21	KPC-2	-	4	7	2018	Zhejiang	SAMN17166566	GCA_016680975.1	PRJNA688029	WGS
573_36624	ST11	KL64	KPC-2	CTX-M-65	4	7	2019	Henan	SAMN18087516	GCA_017291435.1	PRJNA705380	WGS
573_36631	ST11	KL47	KPC-2	CTX-M-15;CTX-M-65	4	7	2019	Henan	SAMN18087511	GCA_017291595.1	PRJNA705380	WGS
573_36635	ST11	KL110	KPC-2	CTX-M-65;SHV-12	4	7	2019	Henan	SAMN18087514	GCA_017291635.1	PRJNA705380	WGS
573_36640	ST11	KL47	KPC-2	CTX-M-65	4	7	2018	Henan	SAMN18087497	GCA_017291805.1	PRJNA705380	WGS
573_36643	ST11	KL47	KPC-2	CTX-M-65;SHV-12	4	7	2018	Henan	SAMN18087504	GCA_017291915.1	PRJNA705380	WGS
573_36648	ST2237	KL19	KPC-2	-	4	7	2018	Henan	SAMN18087503	GCA_017291955.1	PRJNA705380	WGS
573_36661	ST383	KL30	OXA-48	CTX-M-14	3	7	2015	Beijing	SAMN15676906	GCA_017311535.1	PRJNA648010	WGS
573_37266	ST11	KL47	KPC-2	CTX-M-65	4	7	2015	Zhejiang	SAMN18696713	GCA_018075325.1	PRJNA721027	Complete
573_39727	ST11	KL64	KPC-2	-	4	7	2017	Zhejiang	SAMN20297358	GCA_019445295.1	PRJNA747841	WGS
573_39733	ST11	KL64	KPC-2	-	4	7	2017	Zhejiang	SAMN20297354	GCA_019445405.1	PRJNA747841	WGS
573_39737	ST11	KL64	KPC-2	-	4	7	2017	Zhejiang	SAMN20297349	GCA_019445515.1	PRJNA747841	WGS
573_39743	ST11	KL64	KPC-2	-	4	7	2017	Zhejiang	SAMN20297343	GCA_019445595.1	PRJNA747841	WGS
573_39750	ST11	KL64	KPC-2	-	4	7	2017	Zhejiang	SAMN20297342	GCA_019445615.1	PRJNA747841	WGS
573_40317	ST11	KL47	KPC-2	CTX-M-15;SHV-12	4	7	2018	Henan	SAMN20928637	GCA_019823875.1	PRJNA540114	Complete
573_40322	ST2237	KL19	KPC-2	-	4	7	2018	Henan	SAMN20928636	GCA_019823895.1	PRJNA540114	Complete
573_40324	ST11	KL47	KPC-2	CTX-M-65	4	7	2018	Henan	SAMN20928635	GCA_019823935.1	PRJNA540114	Complete
573_43462	ST11	KL47	KPC-2	CTX-M-65	4	7	2016	Zhejiang	SAMN16481025	GCA_021192215.1	PRJNA670040	WGS
573_43464	ST11	KL47	KPC-2	CTX-M-65	4	7	2016	Zhejiang	SAMN16481026	GCA_021192255.1	PRJNA670040	WGS
573_43478	ST11	KL64	KPC-2*	CTX-M-65;SHV-12	4	7	2021	Shanghai	SAMN23561311	GCA_021213855.1	PRJNA785420	WGS
573_43939	ST11	KL64	KPC-2	-	4	7	2021	Shanghai	SAMN24669138	GCA_021532715.1	PRJNA795013	WGS
573_43940	ST11	KL64	KPC-2	-	4	7	2020	Shanghai	SAMN24669136	GCA_021532735.1	PRJNA795010	WGS
573_43943	ST11	KL64	KPC-2	-	4	7	2020	Zhejiang	SAMN24667607	GCA_021532795.1	PRJNA794998	WGS
573_44006	ST11	KL47	KPC-2	CTX-M-15;SHV-12	4	7	2018	Henan	SAMN20928637	GCA_019823875.1	PRJNA540114	Complete
573_44007	ST2237	KL19	KPC-2	-	4	7	2018	Henan	SAMN20928636	GCA_019823895.1	PRJNA540114	Complete
573_44009	ST11	KL47	KPC-2	CTX-M-65	4	7	2018	Henan	SAMN20928635	GCA_019823935.1	PRJNA540114	Complete
573_44573	ST11	KL47	KPC-2	CTX-M-65	4	7	2016	Zhejiang	SAMN16481025	GCA_021192215.1	PRJNA670040	WGS
573_44575	ST11	KL47	KPC-2	CTX-M-65	4	7	2016	Zhejiang	SAMN16481026	GCA_021192255.1	PRJNA670040	WGS
573_44584	ST11	KL64	KPC-2*	CTX-M-65;SHV-12	4	7	2021	Shanghai	SAMN23561311		PRJNA785420	WGS
573_44714	ST11	KL64	KPC-2	CTX-M-65;SHV-12	4	7	2017	Shandong	SAMN20065586	GCA_021398425.1	PRJNA744016	Complete
573_45024	ST11	KL47	KPC-2	CTX-M-65	4	7	2020	Zhejiang	SAMN24108744	GCA_021726615.1	PRJNA789397	WGS
573_45954	ST15	KL112	OXA-232	CTX-M-15	4	7	2021	Zhejiang	SAMN25343319	GCA_022554465.1	PRJNA801358	WGS
573_45967	ST15	KL112	OXA-232	CTX-M-15	4	7	2021	Zhejiang	SAMN25343305	GCA_022554735.1	PRJNA801358	WGS
573_48136	ST11	KL47	KPC-2	CTX-M-15	4	7	2019	Liaoning	SAMN19686863	GCA_023243145.1	PRJNA737207	WGS
573_48979	ST11	KL64	KPC-2	CTX-M-65	4	7	2022	Unknown	SAMN28095484	GCA_023573765.1	PRJNA835045	Complete
573_49416	ST11	KL64	KPC-2	SHV-12	4	7	2018	Beijing	SAMN28818459	GCA_024136685.1	PRJNA844417	WGS
573_49418	ST11	KL64	KPC-2	SHV-12	4	7	2017	Beijing	SAMN28818454	GCA_024136745.1	PRJNA844417	WGS
573_49559	ST11	KL47	KPC-2;KPC-2;KPC-2	CTX-M-65;SHV-12;SHV-12	4	7	2018	Shanghai	SAMN17174001	GCA_024346895.1	PRJNA688379	Complete
573_49566	ST11	KL47	KPC-2	CTX-M-65	4	7	2018	Shanghai	SAMN17174479	GCA_024349485.1	PRJNA688403	WGS
573_50022	ST11	KL64	KPC-2	-	4	7	2020	Zhejiang	SAMN22550453	GCA_024582555.1	PRJNA774095	WGS
573_50168	ST11	KL47	KPC-2	CTX-M-65	4	7	2018	Zhejiang	SAMN30121729	GCA_024706785.1	PRJNA865574	WGS
573_50756	ST11	KL47	KPC-2	CTX-M-65	4	7	2015	Unknown	SAMN09667183	GCA_025377645.1	PRJNA481412	WGS
573_50762	ST11	KL64	KPC-2	SHV-12	4	7	2015	Unknown	SAMN09667178	GCA_025377805.1	PRJNA481412	WGS
573_50834	ST11	KL64	KPC-2;KPC-2	-	4	7	2022	Shanghai	SAMN30254417	GCA_024917055.1	PRJNA868568	WGS
573_51773	ST15	KL24	KPC-2;NDM-5	-	4	7	2022	Shanghai	SAMN31047221	GCA_025673225.1	PRJNA884757	WGS
573_51843	ST11	KL64	KPC-2	CTX-M-65	4	7	2016	Zhejiang	SAMN28824990	GCA_025762565.1	PRJNA844536	WGS
573_51940	ST11	KL64	KPC-2	CTX-M-65;SHV-12	4	7	2020	Beijing	SAMN25889456	GCA_026128405.1	PRJNA806574	WGS
573_52180	ST11	KL47	KPC-2	CTX-M-65;SHV-12	4	7	2016	Shanghai	SAMN08180798	GCA_002848585.1	PRJNA422508	WGS
573_52369	ST11	KL47	KPC-2	CTX-M-65	4	7	2015	Unknown	SAMN08176462	GCA_002861655.1	PRJNA422332	WGS
573_52445	ST11	KL64	KPC-2	-	4	7	2019	Zhejiang	SAMN28825000	GCA_026156535.1	PRJNA844536	WGS
573_52460	ST11	KL64	KPC-2	CTX-M-3;CTX-M-65	4	7	2019	Zhejiang	SAMN30369328	GCA_026161745.1	PRJNA870306	WGS
573_52560	ST11	KL64	KPC-2	-	4	7	2018	Zhejiang	SAMN30369272	GCA_026164235.1	PRJNA870306	WGS
573_52570	ST11	KL64	KPC-2	-	4	7	2018	Zhejiang	SAMN30369271	GCA_026164275.1	PRJNA870306	WGS
573_52572	ST11	KL64	KPC-2	-	4	7	2018	Zhejiang	SAMN30369268	GCA_026164325.1	PRJNA870306	WGS
573_52790	ST15	KL19	KPC-2;OXA-232	CTX-M-15	4	7	2020	Zhejiang	SAMN30440840	GCA_026410665.1	PRJNA818898	WGS
573_52851	ST11	KL64	KPC-2	-	4	7	2019	Hunan	SAMN31880358	GCA_026623395.1	PRJNA905661	WGS
573_52853	ST11	KL64	KPC-2	-	4	7	2019	Hunan	SAMN31880354	GCA_026623485.1	PRJNA905661	WGS
573_52879	ST11	KL64	KPC-2	-	4	7	2018	Hunan	SAMN31880364	GCA_026623965.1	PRJNA905661	WGS
573_53734	ST11	KL64	KPC-2	CTX-M-65	4	7	2020	Jiangsu	SAMN23839396	GCA_028581345.1	PRJNA787706	WGS
573_53801	ST11	KL64	KPC-2	CTX-M-65;SHV-12	4	7	2020	Fujian	SAMN31635739	GCA_028656435.1	PRJNA854359	WGS
573_53802	ST11	KL64	KPC-2	CTX-M-65;SHV-12	4	7	2020	Fujian	SAMN31635740	GCA_028656415.1	PRJNA854359	WGS
573_53805	ST11	KL64	KPC-2	CTX-M-65;SHV-12	4	7	2020	Fujian	SAMN31635735	GCA_028656495.1	PRJNA854359	WGS
573_54625	ST11	KL64	KPC-2	CTX-M-65;SHV-12	4	7	2021	Jiangsu	SAMN23839412	GCA_028580985.1	PRJNA787706	WGS
573_54855	ST11	KL64	KPC-2	CTX-M-65;SHV-12	4	7	2020	Sichuan	SAMN33792071	GCA_029602175.1	PRJNA945606	WGS
573_55109	ST11	KL64	KPC-2	SHV-12	4	7	Unknown	Shanxi	SAMN28546493	GCA_029914745.1	PRJNA839599	WGS
573_55130	ST65	KL2	NDM-1	-	3	7	Unknown	Beijing	SAMN28546472	GCA_029915165.1	PRJNA839599	WGS
573_55153	ST11	KL47	KPC-2	CTX-M-15	4	7	Unknown	Henan	SAMN28546450	GCA_029915625.1	PRJNA839599	WGS
573_55156	ST11	KL47	KPC-2	CTX-M-15	4	7	Unknown	Henan	SAMN28546447	GCA_029915685.1	PRJNA839599	WGS
573_55158	ST11	KL47	KPC-2	CTX-M-65	4	7	Unknown	Henan	SAMN28546443	GCA_029915715.1	PRJNA839599	WGS
573_55159	ST11	KL47	KPC-2	CTX-M-65	4	7	Unknown	Henan	SAMN28546445	GCA_029915745.1	PRJNA839599	WGS
573_55160	ST11	KL47	KPC-2	CTX-M-65	4	7	Unknown	Henan	SAMN28546441	GCA_029915765.1	PRJNA839599	WGS
573_55165	ST11	KL47	KPC-2	CTX-M-65	4	7	Unknown	Henan	SAMN28546438	GCA_029915855.1	PRJNA839599	WGS
573_55166	ST11	KL47	KPC-2	CTX-M-65	4	7	Unknown	Henan	SAMN28546437	GCA_029915865.1	PRJNA839599	WGS
573_55172	ST11	KL47	KPC-2	CTX-M-65	4	7	Unknown	Henan	SAMN28546434	GCA_029916005.1	PRJNA839599	WGS
573_55255	ST11	KL64	KPC-2;KPC-2	SHV-12;SHV-12	4	7	2022	Shanghai	SAMN34436301	GCA_030035465.1	PRJNA962850	WGS
573_56180	ST11	KL64	KPC-2	-	4	7	2022	Anhui	SAMN35028413	GCA_030067415.1	PRJNA971333	WGS
573_56243	ST15	KL24	KPC-2	-	4	7	2019	Zhejiang	SAMN34196730	GCA_030135895.1	PRJNA955951	WGS
573_56951	ST11	KL64	KPC-2	CTX-M-65	4	7	2020	Jiangsu	SAMN32809675	GCA_030362995.1	PRJNA925808	WGS
573_56965	ST11	KL64	KPC-2	CTX-M-65	4	7	2020	Jiangsu	SAMN32809655	GCA_030363445.1	PRJNA925808	WGS
573_59031	ST11	KL64	KPC-2;NDM-5	CTX-M-65;SHV-12;SHV-12	4	7	2021	Zhejiang	SAMN28854433	GCA_031624185.1	PRJNA845071	WGS
573_62316	ST11	KL64	KPC-2	CTX-M-65;SHV-12	4	7	2020	Sichuan	SAMN37434702	GCA_031885215.1	PRJNA1018462	WGS
573_62569	ST15	KL112	OXA-232	CTX-M-15	4	7	2022	Shanghai	SAMN36795566	GCA_032657845.1	PRJNA1001133	WGS
573_65003	ST11	KL47	KPC-2	CTX-M-65;SHV-12;SHV-12;SHV-12;SHV-12;SHV-12;SHV-12	4	7	2022	Beijing	SAMN35082469	GCA_035968925.1	PRJNA972494	WGS
573_65004	ST11	KL47	KPC-2	CTX-M-65;SHV-12	4	7	2022	Beijing	SAMN35082470	GCA_035968945.1	PRJNA972494	WGS
573_65006	ST11	KL47	KPC-2;KPC-2	CTX-M-65;SHV-12	4	7	2022	Beijing	SAMN35082466	GCA_035969705.1	PRJNA972494	WGS
573_65007	ST11	KL47	KPC-2	CTX-M-65;SHV-12	4	7	2022	Beijing	SAMN35082468	GCA_035969615.1	PRJNA972494	WGS
573_65008	ST11	KL47	KPC-2	SHV-12	4	7	2022	Beijing	SAMN35082467	GCA_035969645.1	PRJNA972494	WGS
573_65208	ST11	KL47	KPC-2	CTX-M-65	4	7	2020	Shanghai	SAMN33040110	GCA_036329045.1	PRJNA930978	WGS
573_65478	ST11	KL64	KPC-2	-	4	7	2021	Zhejiang	SAMN31394143	GCA_036527175.1	PRJNA892718	WGS
573_65536	ST11	KL47	KPC-2	CTX-M-14;CTX-M-65;SHV-5	4	7	2019	Taiwan	SAMN39715938	GCA_036542305.1	PRJNA1071866	WGS
573_65551	ST11	KL64	KPC-2	-	4	7	2021	Zhejiang	SAMN30636742	GCA_036576805.1	PRJNA876055	WGS
573_65558	ST11	KL64	KPC-2	-	4	7	2020	Zhejiang	SAMN30636737	GCA_036576865.1	PRJNA876055	WGS
573_65572	ST11	KL64	KPC-2	-	4	7	2021	Zhejiang	SAMN30636724	GCA_036577145.1	PRJNA876055	WGS
573_65576	ST11	KL64	KPC-2	-	4	7	2021	Zhejiang	SAMN30636722	GCA_036577205.1	PRJNA876055	WGS
573_65581	ST11	KL64	KPC-2	-	4	7	2021	Zhejiang	SAMN30636713	GCA_036577345.1	PRJNA876055	WGS
573_65586	ST11	KL64	KPC-2	-	4	7	2021	Zhejiang	SAMN30636710	GCA_036577445.1	PRJNA876055	WGS
573_68188	ST11	KL47	KPC-2	CTX-M-65	4	7	2023	Zhejiang	SAMN39994088	GCA_036867575.1	PRJNA1078286	WGS
573_68462	ST65	KL2	OXA-232	CTX-M-15	5	7	2015	Zhejiang	SAMN40147963	GCA_037132695.1	PRJNA1081117	WGS
573_72864	ST11	KL64	KPC-2	-	4	7	2021	Zhejiang	SAMN40181813		PRJNA1081623	WGS
573_72928	ST11	KL64	KPC-2	-	4	7	2022	Shanghai	SAMN40971371		PRJNA1100431	WGS
573_72935	ST11	KL47	KPC-2	CTX-M-65	4	7	2022	Shanghai	SAMN40969814		PRJNA1100431	WGS
573_73059	ST11	KL64	KPC-2*	CTX-M-65;SHV-12	4	7	2022	Shanghai	SAMN40991837		PRJNA1101258	WGS
573_73080	ST11	KL64	KPC-2	CTX-M-65	4	7	2021	Shanghai	SAMN40991803		PRJNA1101258	WGS
573_73093	ST11	KL64	KPC-2	CTX-M-65;CTX-M-65;SHV-12	4	7	2021	Zhejiang	SAMN41106960		PRJNA1105645	WGS
573_73513	ST11	KL64	KPC-2	-	4	7	2021	Sichuan	SAMN41098596		PRJNA1105228	WGS
573_73604	ST11	KL64	KPC-2	SHV-12	4	7	2020	Zhejiang	SAMN34272699		PRJNA957927	WGS
573_74209	ST11	KL64	KPC-2	SHV-12	4	7	2019	Zhejiang	SAMN34272681		PRJNA957927	WGS
573_74284	ST11	KL64	KPC-2	-	4	7	2022	Shanghai	SAMN40982424		PRJNA1100431	WGS
573_14880	ST11	KL47	KPC-2	CTX-M-65	4	6	2016	Zhejiang	SAMN07251845	GCA_002261735.1		WGS
573_14897	ST11	KL47	KPC-2	-	4	6	2016	Zhejiang	SAMN07251828	GCA_002262065.1		WGS
573_14961	ST11	KL47	KPC-2	CTX-M-65;SHV-129*?	4	6	2015	Anhui	SAMN07344993	GCA_002264795.1		WGS
573_14966	ST11	KL47	KPC-2	CTX-M-65	4	6	2014	Anhui	SAMN07344987	GCA_002264925.1		WGS
573_27276	ST11	KL47	KPC-2	CTX-M-65	4	6	2018	Anhui	SAMN11533808	GCA_007115205.1	PRJNA517992	WGS
573_27277	ST11	KL47	KPC-2	CTX-M-65	4	6	2018	Anhui	SAMN11533807	GCA_007115215.1	PRJNA517992	WGS
573_27287	ST11	KL64	KPC-2	CTX-M-65;SHV-12	4	6	2018	Anhui	SAMN11533782	GCA_007115435.1	PRJNA517992	WGS
573_27294	ST11	KL47	KPC-2	CTX-M-65	4	6	2019	Anhui	SAMN11533767	GCA_007115575.1	PRJNA517992	WGS
573_27972	ST15	KL24	KPC-2	-	4	6	2016	Zhejiang	SAMN12868597	GCA_008830585.1	PRJNA574750	WGS
573_27975	ST1660	KL1	KPC-2	CTX-M-3	5	6	2015	Zhejiang	SAMN12868593	GCA_008830645.1	PRJNA574750	WGS
573_27978	ST11	KL64	KPC-2	CTX-M-65	4	6	2018	Shandong	SAMN12158042	GCA_008867315.1	PRJNA550517	WGS
573_27979	ST11	KL64	KPC-2	CTX-M-65	4	6	2018	Shandong	SAMN12158040	GCA_008867325.1	PRJNA550517	WGS
573_27982	ST11	KL64	KPC-2	CTX-M-65	4	6	2018	Shandong	SAMN12158037	GCA_008867405.1	PRJNA550517	WGS
573_27988	ST11	KL47	KPC-2	CTX-M-15;CTX-M-65	4	6	2018	Shandong	SAMN12158032	GCA_008867515.1	PRJNA550517	WGS
573_27990	ST11	KL64	KPC-2	-	4	6	2018	Shandong	SAMN12158043	GCA_008867535.1	PRJNA550517	WGS
573_29526	ST15	KL24	KPC-2	-	4	6	2012	Jiangsu	SAMN10371625	GCA_009902145.1	PRJNA476096	WGS
573_29589	ST1660	KL1	KPC-2	CTX-M-3	5	6	2015	Zhejiang	SAMN08324157	GCA_009935695.1	PRJNA428901	WGS
573_29730	ST11	KL64	KPC-2	CTX-M-65	4	6	2017	Zhejiang	SAMEA6099569	GCA_902508155.1	PRJEB34922	WGS
573_34162	ST3392	KL64	NDM-1;OXA-232	-	4	6	2017	Hong Kong	SAMN15904784	GCA_015476795.1	PRJNA595034	WGS
573_36586	ST11	KL64	KPC-2	CTX-M-65	4	6	2019	Shandong	SAMN17976241	GCA_016924135.1	PRJNA702614	WGS
573_36587	ST11	KL64	KPC-2	CTX-M-65	4	6	2019	Shandong	SAMN17976239	GCA_016924055.1	PRJNA702614	WGS
573_36588	ST11	KL64	KPC-2	-	4	6	2019	Shandong	SAMN17976242	GCA_016924175.1	PRJNA702614	WGS
573_36589	ST11	KL64	KPC-2	-	4	6	2019	Shandong	SAMN17976240	GCA_016924215.1	PRJNA702614	WGS
573_36622	ST11	KL64	KPC-2	-	4	6	2018	Henan	SAMN18087493	GCA_017291515.1	PRJNA705380	WGS
573_36627	ST2237	KL19	KPC-2	-	4	6	2018	Henan	SAMN18087491	GCA_017291555.1	PRJNA705380	WGS
573_36636	ST2237	KL19	KPC-2	-	4	6	2018	Henan	SAMN18087506	GCA_017291725.1	PRJNA705380	WGS
573_36646	ST11	KL64	KPC-2	CTX-M-65;SHV-12	4	6	2018	Henan	SAMN18087501	GCA_017292055.1	PRJNA705380	WGS
573_37793	ST2237	KL19	KPC-2	-	4	6	2021	Henan	SAMN19073635	GCA_018454365.1	PRJNA728250	Complete
573_38808	ST11	KL64	KPC-2	CTX-M-65	4	6	2020	Guangdong	SAMN18322968	GCA_019331955.1	PRJNA715018	WGS
573_40316	ST2237	KL19	KPC-2	-	4	6	2018	Henan	SAMN20928630	GCA_019823785.1	PRJNA540114	Complete
573_43451	ST15	KL24	KPC-2	-	4	6	2019	Zhejiang	SAMN16481038	GCA_021191795.1	PRJNA670040	WGS
573_43452	ST15	KL24	KPC-2	-	4	6	2019	Zhejiang	SAMN16481036	GCA_021191855.1	PRJNA670040	WGS
573_43454	ST15	KL24	KPC-2	-	4	6	2019	Zhejiang	SAMN16481037	GCA_021191875.1	PRJNA670040	WGS
573_43455	ST15	KL24	KPC-2	-	4	6	2019	Zhejiang	SAMN16481034	GCA_021191895.1	PRJNA670040	WGS
573_43456	ST15	KL24	KPC-2	-	4	6	2019	Zhejiang	SAMN16481033	GCA_021191995.1	PRJNA670040	WGS
573_43457	ST15	KL24	KPC-2	-	4	6	2019	Zhejiang	SAMN16481031	GCA_021192015.1	PRJNA670040	WGS
573_43458	ST15	KL24	KPC-2	-	4	6	2019	Zhejiang	SAMN16481030	GCA_021192035.1	PRJNA670040	WGS
573_43459	ST15	KL24	KPC-2	-	4	6	2019	Zhejiang	SAMN16481032	GCA_021192055.1	PRJNA670040	WGS
573_43461	ST15	KL24	KPC-2	-	4	6	2019	Zhejiang	SAMN16481027	GCA_021192155.1	PRJNA670040	WGS
573_43463	ST15	KL24	KPC-2	-	4	6	2019	Zhejiang	SAMN16481024	GCA_021192235.1	PRJNA670040	WGS
573_43465	ST15	KL24	KPC-2	-	4	6	2019	Zhejiang	SAMN16481028	GCA_021192265.1	PRJNA670040	WGS
573_43466	ST15	KL24	KPC-2	-	4	6	2019	Zhejiang	SAMN16481023	GCA_021192295.1	PRJNA670040	WGS
573_43467	ST15	KL24	KPC-2	-	4	6	2019	Zhejiang	SAMN16481022	GCA_021192345.1	PRJNA670040	WGS
573_43468	ST15	KL24	KPC-2	-	4	6	2019	Zhejiang	SAMN16481021	GCA_021192435.1	PRJNA670040	WGS
573_43924	ST11	KL47	KPC-2	CTX-M-65;SHV-12	4	6	2020	Shanghai	SAMN24663454	GCA_021530775.1	PRJNA794924	WGS
573_43937	ST11	KL64	KPC-2	-	4	6	2020	Shanghai	SAMN24669135	GCA_021532675.1	PRJNA795009	WGS
573_44002	ST2237	KL19	KPC-2	-	4	6	2018	Henan	SAMN20928630	GCA_019823785.1	PRJNA540114	Complete
573_44436	ST11	KL64	KPC-2	CTX-M-65	4	6	2018	Shandong	SAMN19981623		PRJNA713411	WGS
573_44437	ST11	KL64	KPC-2	CTX-M-65	4	6	2018	Shandong	SAMN19981626		PRJNA713411	WGS
573_44440	ST11	KL47	KPC-2	CTX-M-15;CTX-M-65	4	6	2018	Shandong	SAMN19981617		PRJNA713411	WGS
573_44442	ST11	KL47	KPC-2	CTX-M-15;CTX-M-65	4	6	2018	Shandong	SAMN19981616		PRJNA713411	WGS
573_44444	ST11	KL64	KPC-2	CTX-M-65	4	6	2018	Shandong	SAMN19981620		PRJNA713411	WGS
573_44446	ST11	KL64	KPC-2	CTX-M-65	4	6	2018	Shandong	SAMN19981619		PRJNA713411	WGS
573_44447	ST11	KL47	KPC-2	CTX-M-15;CTX-M-65	4	6	2018	Shandong	SAMN19981614		PRJNA713411	WGS
573_44448	ST11	KL64	KPC-2	CTX-M-65	4	6	2018	Shandong	SAMN19981611		PRJNA713411	WGS
573_44449	ST11	KL64	KPC-2	CTX-M-65	4	6	2018	Shandong	SAMN19981612		PRJNA713411	WGS
573_44451	ST11	KL64	KPC-2	CTX-M-65	4	6	2018	Shandong	SAMN19981610		PRJNA713411	WGS
573_44562	ST15	KL24	KPC-2	-	4	6	2019	Zhejiang	SAMN16481038	GCA_021191795.1	PRJNA670040	WGS
573_44563	ST15	KL24	KPC-2	-	4	6	2019	Zhejiang	SAMN16481036	GCA_021191855.1	PRJNA670040	WGS
573_44565	ST15	KL24	KPC-2	-	4	6	2019	Zhejiang	SAMN16481037	GCA_021191875.1	PRJNA670040	WGS
573_44566	ST15	KL24	KPC-2	-	4	6	2019	Zhejiang	SAMN16481034	GCA_021191895.1	PRJNA670040	WGS
573_44567	ST15	KL24	KPC-2	-	4	6	2019	Zhejiang	SAMN16481033	GCA_021191995.1	PRJNA670040	WGS
573_44568	ST15	KL24	KPC-2	-	4	6	2019	Zhejiang	SAMN16481031	GCA_021192015.1	PRJNA670040	WGS
573_44569	ST15	KL24	KPC-2	-	4	6	2019	Zhejiang	SAMN16481030	GCA_021192035.1	PRJNA670040	WGS
573_44570	ST15	KL24	KPC-2	-	4	6	2019	Zhejiang	SAMN16481032	GCA_021192055.1	PRJNA670040	WGS
573_44572	ST15	KL24	KPC-2	-	4	6	2019	Zhejiang	SAMN16481027	GCA_021192155.1	PRJNA670040	WGS
573_44574	ST15	KL24	KPC-2	-	4	6	2019	Zhejiang	SAMN16481024	GCA_021192235.1	PRJNA670040	WGS
573_44576	ST15	KL24	KPC-2	-	4	6	2019	Zhejiang	SAMN16481028	GCA_021192265.1	PRJNA670040	WGS
573_44577	ST15	KL24	KPC-2	-	4	6	2019	Zhejiang	SAMN16481023	GCA_021192295.1	PRJNA670040	WGS
573_44578	ST15	KL24	KPC-2	-	4	6	2019	Zhejiang	SAMN16481022	GCA_021192345.1	PRJNA670040	WGS
573_44579	ST15	KL24	KPC-2	-	4	6	2019	Zhejiang	SAMN16481021	GCA_021192435.1	PRJNA670040	WGS
573_45956	ST15	KL112	OXA-232	CTX-M-15	4	6	2021	Zhejiang	SAMN25343318	GCA_022554495.1	PRJNA801358	WGS
573_45957	ST15	KL112	OXA-232	CTX-M-15	4	6	2021	Zhejiang	SAMN25343316	GCA_022554535.1	PRJNA801358	WGS
573_45959	ST15	KL112	OXA-232	CTX-M-15	4	6	2021	Zhejiang	SAMN25343317	GCA_022554515.1	PRJNA801358	WGS
573_45962	ST15	KL112	OXA-232	CTX-M-15	4	6	2021	Zhejiang	SAMN25343310	GCA_022554655.1	PRJNA801358	WGS
573_45965	ST15	KL112	OXA-232	CTX-M-15	4	6	2021	Zhejiang	SAMN25343313	GCA_022554595.1	PRJNA801358	WGS
573_45966	ST15	KL112	OXA-232	CTX-M-15	4	6	2021	Zhejiang	SAMN25343303	GCA_022554755.1	PRJNA801358	WGS
573_45971	ST15	KL112	OXA-232	CTX-M-15	4	6	2021	Zhejiang	SAMN25343301	GCA_022554835.1	PRJNA801358	WGS
573_45972	ST15	KL112	OXA-232	CTX-M-15	4	6	2021	Zhejiang	SAMN25343300	GCA_022554855.1	PRJNA801358	WGS
573_45975	ST15	KL112	OXA-232	CTX-M-15	4	6	2021	Zhejiang	SAMN25343299	GCA_022554875.1	PRJNA801358	WGS
573_45976	ST15	KL112	OXA-232	CTX-M-15	4	6	2021	Zhejiang	SAMN25343295	GCA_022554955.1	PRJNA801358	WGS
573_45977	ST15	KL112	OXA-232	CTX-M-15	4	6	2021	Zhejiang	SAMN25343296	GCA_022554935.1	PRJNA801358	WGS
573_45978	ST15	KL112	OXA-232	CTX-M-15	4	6	2021	Zhejiang	SAMN25343298	GCA_022554895.1	PRJNA801358	WGS
573_45979	ST15	KL112	OXA-232	CTX-M-15	4	6	2021	Zhejiang	SAMN25343297	GCA_022554915.1	PRJNA801358	WGS
573_45981	ST15	KL112	OXA-232	CTX-M-15	4	6	2021	Zhejiang	SAMN25343291	GCA_022554995.1	PRJNA801358	WGS
573_45982	ST15	KL112	OXA-232	CTX-M-15	4	6	2021	Zhejiang	SAMN25343290	GCA_022555035.1	PRJNA801358	WGS
573_45983	ST15	KL112	OXA-232	CTX-M-15	4	6	2021	Zhejiang	SAMN25343289	GCA_022555055.1	PRJNA801358	WGS
573_45984	ST15	KL112	OXA-232	CTX-M-15	4	6	2021	Zhejiang	SAMN25343292	GCA_022555005.1	PRJNA801358	WGS
573_45985	ST15	KL112	OXA-232	CTX-M-15	4	6	2021	Zhejiang	SAMN25343287	GCA_022555095.1	PRJNA801358	WGS
573_45986	ST15	KL112	OXA-232	CTX-M-15	4	6	2021	Zhejiang	SAMN25343288	GCA_022555075.1	PRJNA801358	WGS
573_45987	ST15	KL112	OXA-232	CTX-M-15	4	6	2021	Zhejiang	SAMN25343285	GCA_022555115.1	PRJNA801358	WGS
573_45989	ST15	KL112	OXA-232	CTX-M-15	4	6	2021	Zhejiang	SAMN25343286	GCA_022555155.1	PRJNA801358	WGS
573_45990	ST15	KL112	OXA-232	CTX-M-15	4	6	2021	Zhejiang	SAMN25343284	GCA_022555175.1	PRJNA801358	WGS
573_45991	ST15	KL112	OXA-232	CTX-M-15	4	6	2021	Zhejiang	SAMN25343293	GCA_022555135.1	PRJNA801358	WGS
573_45992	ST15	KL112	OXA-232	CTX-M-15	4	6	2021	Zhejiang	SAMN25343276	GCA_022555305.1	PRJNA801358	WGS
573_45993	ST15	KL112	OXA-232	CTX-M-15	4	6	2021	Zhejiang	SAMN25343278	GCA_022555295.1	PRJNA801358	WGS
573_45994	ST15	KL112	OXA-232	CTX-M-15	4	6	2021	Zhejiang	SAMN25343279	GCA_022555275.1	PRJNA801358	WGS
573_45995	ST15	KL112	OXA-232	CTX-M-15	4	6	2021	Zhejiang	SAMN25343277	GCA_022555335.1	PRJNA801358	WGS
573_45996	ST15	KL112	OXA-232	CTX-M-15	4	6	2021	Zhejiang	SAMN25343280	GCA_022555215.1	PRJNA801358	WGS
573_45997	ST15	KL112	OXA-232	CTX-M-15	4	6	2021	Zhejiang	SAMN25343281	GCA_022555255.1	PRJNA801358	WGS
573_45998	ST15	KL112	OXA-232	CTX-M-15	4	6	2021	Zhejiang	SAMN25343282	GCA_022555225.1	PRJNA801358	WGS
573_45999	ST15	KL112	OXA-232	CTX-M-15	4	6	2021	Zhejiang	SAMN25343273	GCA_022555395.1	PRJNA801358	WGS
573_46000	ST15	KL112	OXA-232	CTX-M-15	4	6	2021	Zhejiang	SAMN25343274	GCA_022555375.1	PRJNA801358	WGS
573_46001	ST15	KL112	OXA-232	CTX-M-15	4	6	2021	Zhejiang	SAMN25343275	GCA_022555345.1	PRJNA801358	WGS
573_46003	ST15	KL112	OXA-232	CTX-M-15	4	6	2021	Zhejiang	SAMN25343272	GCA_022555475.1	PRJNA801358	WGS
573_46004	ST15	KL112	OXA-232	CTX-M-15	4	6	2021	Zhejiang	SAMN25343271	GCA_022555415.1	PRJNA801358	WGS
573_46005	ST15	KL112	OXA-232	CTX-M-15	4	6	2021	Zhejiang	SAMN25343270	GCA_022555425.1	PRJNA801358	WGS
573_47302	ST11	KL64	KPC-2	SHV-12	4	6	2021	Anhui	SAMN27363256	GCA_022982615.1	PRJNA823907	Complete
573_48045	ST15	KL112	OXA-232	CTX-M-15	4	6	2021	Zhejiang	SAMN27378613	GCA_023156375.1	PRJNA823947	WGS
573_48046	ST15	KL112	OXA-232	CTX-M-15	4	6	2021	Zhejiang	SAMN27378612	GCA_023156355.1	PRJNA823947	WGS
573_48047	ST15	KL112	OXA-232	CTX-M-15	4	6	2021	Zhejiang	SAMN27378610	GCA_023156465.1	PRJNA823947	WGS
573_48054	ST15	KL112	OXA-232	CTX-M-15	4	6	2021	Shanghai	SAMN26935322	GCA_023159985.1	PRJNA819578	WGS
573_48977	ST11	KL47	KPC-2;KPC-2	CTX-M-65	4	6	2022	Unknown	SAMN28095486	GCA_023573725.1	PRJNA835045	Complete
573_49421	ST11	KL47	KPC-2	CTX-M-65	4	6	2017	Beijing	SAMN28818452	GCA_024136775.1	PRJNA844417	WGS
573_50166	ST15	KL24	KPC-2	-	4	6	2019	Zhejiang	SAMN30121733	GCA_024706835.1	PRJNA865574	WGS
573_50759	ST11	KL64	KPC-2	SHV-12	4	6	2015	Unknown	SAMN09667180	GCA_025377745.1	PRJNA481412	WGS
573_50918	ST11	KL64	KPC-2	CTX-M-65	4	6	2021	Guangdong	SAMN28171623	GCA_025572405.1	PRJNA836747	WGS
573_51872	ST15	KL112	KPC-2	-	4	6	2018	Shanghai	SAMN29388314	GCA_025884095.1	PRJNA853446	Complete
573_51891	ST15	KL24	KPC-2;NDM-1	-	4	6	2021	Zhejiang	SAMN31413558	GCA_025946965.1	PRJNA893192	Complete
573_52469	ST11	KL64	KPC-2	CTX-M-65	4	6	2019	Zhejiang	SAMN30369318	GCA_026161945.1	PRJNA870306	WGS
573_52471	ST11	KL64	KPC-2	CTX-M-65	4	6	2019	Zhejiang	SAMN30369317	GCA_026161975.1	PRJNA870306	WGS
573_52589	ST11	KL64	KPC-2	SHV-12	4	6	2020	Beijing	SAMN28408414	GCA_026197175.1	PRJNA838135	WGS
573_52619	ST11	KL64	KPC-2	SHV-12	4	6	2020	Beijing	SAMN28408382	GCA_026197815.1	PRJNA838135	WGS
573_52786	ST15	KL112	OXA-232	CTX-M-15	4	6	2020	Zhejiang	SAMN30440847	GCA_026410515.1	PRJNA818898	WGS
573_52796	ST15	KL112	OXA-232	CTX-M-15	4	6	2021	Zhejiang	SAMN30440834	GCA_026410795.1	PRJNA818898	WGS
573_52799	ST15	KL112	OXA-232	CTX-M-15	4	6	2021	Zhejiang	SAMN30440846	GCA_026410685.1	PRJNA818898	WGS
573_54331	ST147	KL64	OXA-48	CTX-M-15;CTX-M-15;CTX-M-27	4	6	2018	Beijing	SAMN28422159	GCA_029167525.1	PRJNA838419	WGS
573_54343	ST15	KL24	KPC-2;NDM-5	-	4	6	2021	Zhejiang	SAMN33355137	GCA_029222055.1	PRJNA936559	WGS
573_54359	ST147	KL64	OXA-48	CTX-M-15;CTX-M-15;CTX-M-15;CTX-M-27	4	6	2019	Beijing	SAMN28422162	GCA_029224265.1	PRJNA838419	WGS
573_54629	ST11	KL47	KPC-2	SHV-12	4	6	2021	Jiangsu	SAMN23839407	GCA_028581085.1	PRJNA787706	WGS
573_54639	ST11	KL64	KPC-2	CTX-M-65	4	6	2019	Jiangsu	SAMN23839393	GCA_028581375.1	PRJNA787706	WGS
573_54668	ST11	KL64	KPC-2	CTX-M-65;SHV-12	4	6	2019	Zhejiang	SAMN30637424	GCA_029291275.1	PRJNA807050	WGS
573_54685	ST15	KL112	OXA-232	CTX-M-15	4	6	2019	Zhejiang	SAMN30637406	GCA_029291625.1	PRJNA807050	WGS
573_54754	ST15	KL19	KPC-2	-	3	6	2018	HeBei	SAMN26241710	GCA_029523595.1	PRJNA810290	WGS
573_54755	ST15	KL19	KPC-2	-	3	6	2018	HeBei	SAMN26241709	GCA_029523605.1	PRJNA810290	WGS
573_54758	ST655	KL62	KPC-2	-	4	6	2018	HeBei	SAMN26241707	GCA_029523655.1	PRJNA810290	WGS
573_54846	ST11	KL64	KPC-2	CTX-M-65;SHV-12	4	6	2021	Sichuan	SAMN33792072	GCA_029601825.1	PRJNA945606	WGS
573_54907	ST15	KL24	KPC-2	-	4	6	2018	Unknown	SAMN16657682	GCA_029721545.1	PRJNA674479	WGS
573_54908	ST15	KL24	KPC-2	-	4	6	2018	Unknown	SAMN16657681	GCA_029721535.1	PRJNA674479	WGS
573_55155	ST2237	KL19	KPC-2	-	4	6	Unknown	Henan	SAMN28546448	GCA_029915655.1	PRJNA839599	WGS
573_55157	ST11	KL47	KPC-2	CTX-M-65	4	6	Unknown	Henan	SAMN28546444	GCA_029915705.1	PRJNA839599	WGS
573_55163	ST11	KL47	KPC-2	CTX-M-65	4	6	Unknown	Henan	SAMN28546440	GCA_029915825.1	PRJNA839599	WGS
573_55174	ST11	KL64	KPC-2	SHV-12	4	6	Unknown	Hunan	SAMN28546426	GCA_029916025.1	PRJNA839599	WGS
573_56110	ST15	KL24	KPC-2	-	4	6	2020	Zhejiang	SAMN34196738	GCA_030137625.1	PRJNA955951	WGS
573_56111	ST15	KL24	KPC-2	-	4	6	2019	Zhejiang	SAMN34196728	GCA_030137565.1	PRJNA955951	WGS
573_56113	ST11	KL47	KPC-2	CTX-M-65;SHV-12	4	6	Unknown	Henan	SAMN28546451	GCA_029915585.1	PRJNA839599	WGS
573_56183	ST15	KL112	OXA-232	CTX-M-15	4	6	2021	Jiaxing	SAMN35323150	GCA_030125275.1	PRJNA975316	WGS
573_56185	ST15	KL112	OXA-232	CTX-M-15	4	6	2021	Jiaxing	SAMN35323148	GCA_030125225.1	PRJNA975316	WGS
573_56186	ST15	KL112	OXA-232	CTX-M-15	4	6	2021	Jiaxing	SAMN35323143	GCA_030124565.1	PRJNA975316	WGS
573_56188	ST15	KL112	OXA-232	CTX-M-15	4	6	2021	Jiaxing	SAMN35323141	GCA_030124585.1	PRJNA975316	WGS
573_56189	ST15	KL112	OXA-232	CTX-M-15	4	6	2021	Jiaxing	SAMN35323146	GCA_030124795.1	PRJNA975316	WGS
573_56190	ST15	KL112	OXA-232	CTX-M-15	4	6	2021	Jiaxing	SAMN35323147	GCA_030124415.1	PRJNA975316	WGS
573_56191	ST15	KL112	OXA-232	CTX-M-15	4	6	2021	Jiaxing	SAMN35323144	GCA_030124505.1	PRJNA975316	WGS
573_56192	ST15	KL112	OXA-232	CTX-M-15	4	6	2021	Jiaxing	SAMN35323142	GCA_030124515.1	PRJNA975316	WGS
573_56193	ST15	KL112	OXA-232	CTX-M-15	4	6	2021	Jiaxing	SAMN35323152	GCA_030125345.1	PRJNA975316	WGS
573_56194	ST15	KL112	OXA-232	CTX-M-15	4	6	2021	Jiaxing	SAMN35323149	GCA_030124725.1	PRJNA975316	WGS
573_56195	ST15	KL112	OXA-232	CTX-M-15	4	6	2021	Jiaxing	SAMN35323139	GCA_030124835.1	PRJNA975316	WGS
573_56196	ST15	KL112	OXA-232	CTX-M-15	4	6	2021	Jiaxing	SAMN35323140	GCA_030124545.1	PRJNA975316	WGS
573_56197	ST15	KL112	OXA-232	CTX-M-15	4	6	2021	Jiaxing	SAMN35323155	GCA_030124455.1	PRJNA975316	WGS
573_56198	ST15	KL112	OXA-232	CTX-M-15	4	6	2021	Jiaxing	SAMN35323151	GCA_030125265.1	PRJNA975316	WGS
573_56199	ST15	KL112	OXA-232	CTX-M-15;CTX-M-15	4	6	2021	Jiaxing	SAMN35323138	GCA_030125295.1	PRJNA975316	WGS
573_56200	ST15	KL112	OXA-232	CTX-M-15	4	6	2021	Jiaxing	SAMN35323154	GCA_030125235.1	PRJNA975316	WGS
573_56201	ST15	KL112	OXA-232	CTX-M-15	4	6	2021	Jiaxing	SAMN35323145	GCA_030124645.1	PRJNA975316	WGS
573_56202	ST15	KL112	OXA-232	CTX-M-15	4	6	2021	Jiaxing	SAMN35323137	GCA_030125405.1	PRJNA975316	WGS
573_56203	ST15	KL112	OXA-232	CTX-M-15	4	6	2021	Jiaxing	SAMN35323153	GCA_030125605.1	PRJNA975316	WGS
573_56204	ST15	KL24	KPC-2	-	4	6	2020	Zhejiang	SAMN34196758	GCA_030140585.1	PRJNA955951	WGS
573_56206	ST15	KL24	KPC-2	-	4	6	2020	Zhejiang	SAMN34196746	GCA_030140665.1	PRJNA955951	WGS
573_56207	ST15	KL24	KPC-2	-	4	6	2020	Zhejiang	SAMN34196745	GCA_030140685.1	PRJNA955951	WGS
573_56208	ST15	KL24	KPC-2	-	4	6	2020	Zhejiang	SAMN34196747	GCA_030140595.1	PRJNA955951	WGS
573_56209	ST15	KL24	KPC-2	-	4	6	2020	Zhejiang	SAMN34196744	GCA_030140705.1	PRJNA955951	WGS
573_56210	ST15	KL24	KPC-2	-	4	6	2020	Zhejiang	SAMN34196743	GCA_030140845.1	PRJNA955951	WGS
573_56220	ST15	KL24	KPC-2	-	4	6	2020	Zhejiang	SAMN34196750	GCA_030135685.1	PRJNA955951	WGS
573_56221	ST15	KL24	KPC-2	-	4	6	2020	Zhejiang	SAMN34196736	GCA_030135765.1	PRJNA955951	WGS
573_56222	ST15	KL24	KPC-2	-	4	6	2019	Zhejiang	SAMN34196735	GCA_030135885.1	PRJNA955951	WGS
573_56223	ST15	KL24	KPC-2	-	4	6	2019	Zhejiang	SAMN34196727	GCA_030135935.1	PRJNA955951	WGS
573_56224	ST15	KL24	KPC-2	-	4	6	2019	Zhejiang	SAMN34196725	GCA_030135985.1	PRJNA955951	WGS
573_56227	ST15	KL24	KPC-2	-	4	6	2020	Zhejiang	SAMN34196759	GCA_030135525.1	PRJNA955951	WGS
573_56228	ST15	KL24	KPC-2	-	4	6	2020	Zhejiang	SAMN34196752	GCA_030135635.1	PRJNA955951	WGS
573_56229	ST15	KL24	KPC-2	-	4	6	2019	Zhejiang	SAMN34196733	GCA_030135845.1	PRJNA955951	WGS
573_56230	ST15	KL24	KPC-2	-	4	6	2019	Zhejiang	SAMN34196731	GCA_030135925.1	PRJNA955951	WGS
573_56232	ST15	KL24	KPC-2	-	4	6	2020	Zhejiang	SAMN34196740	GCA_030135745.1	PRJNA955951	WGS
573_56233	ST15	KL24	KPC-2	-	4	6	2019	Zhejiang	SAMN34196722	GCA_030136035.1	PRJNA955951	WGS
573_56235	ST15	KL24	KPC-2	-	4	6	2020	Zhejiang	SAMN34196756	GCA_030135535.1	PRJNA955951	WGS
573_56239	ST15	KL24	KPC-2	-	4	6	2020	Zhejiang	SAMN34196742	GCA_030135725.1	PRJNA955951	WGS
573_56240	ST15	KL24	KPC-2	-	4	6	2020	Zhejiang	SAMN34196749	GCA_030135705.1	PRJNA955951	WGS
573_56241	ST15	KL24	KPC-2	-	4	6	2019	Zhejiang	SAMN34196734	GCA_030135805.1	PRJNA955951	WGS
573_56242	ST15	KL24	KPC-2	-	4	6	2020	Zhejiang	SAMN34196737	GCA_030135775.1	PRJNA955951	WGS
573_56244	ST15	KL24	KPC-2	-	4	6	2020	Zhejiang	SAMN34196739	GCA_030135855.1	PRJNA955951	WGS
573_56245	ST15	KL24	KPC-2	-	4	6	2019	Zhejiang	SAMN34196732	GCA_030135825.1	PRJNA955951	WGS
573_56246	ST15	KL24	KPC-2	-	4	6	2019	Zhejiang	SAMN34196723	GCA_030136015.1	PRJNA955951	WGS
573_56247	ST15	KL24	KPC-2	-	4	6	2019	Zhejiang	SAMN34196726	GCA_030136105.1	PRJNA955951	WGS
573_56423	ST15	KL24	KPC-2	-	4	6	2020	Zhejiang	SAMN34196757	GCA_030140625.1	PRJNA955951	WGS
573_56425	ST15	KL24	KPC-2	-	4	6	2020	Zhejiang	SAMN34196741	GCA_030140725.1	PRJNA955951	WGS
573_56426	ST15	KL24	KPC-2	-	4	6	2020	Zhejiang	SAMN34196748	GCA_030140645.1	PRJNA955951	WGS
573_57185	ST11	KL47	KPC-2;KPC-2	CTX-M-14	4	6	2020	Taiwan	SAMN36281315	GCA_030490615.1	PRJNA990923	WGS
573_57223	ST15	KL24	KPC-2	SHV-12	3	6	2016	Taiwan	SAMN36281294	GCA_030489785.1	PRJNA990923	WGS
573_57256	ST218	KL57	KPC-2	CTX-M-24	4	6	2019	Unknown	SAMN17976200	GCA_030503775.1	PRJNA732824	WGS
573_58454	ST11	KL64	KPC-2;KPC-2	CTX-M-65;SHV-12	4	6	2020	Zhejiang	SAMN28854071	GCA_030928145.1	PRJNA845008	WGS
573_58460	ST11	KL64	KPC-2	SHV-12	4	6	2021	Shanghai	SAMN29023398	GCA_030930035.1	PRJNA848983	WGS
573_58467	ST11	KL47	KPC-2	CTX-M-65	4	6	2021	Shanghai	SAMN29023382	GCA_030930175.1	PRJNA848983	WGS
573_58473	ST11	KL64	KPC-2	SHV-12	4	6	2021	Shanghai	SAMN29023374	GCA_030930285.1	PRJNA848983	WGS
573_62541	ST15	KL112	OXA-232	CTX-M-15	4	6	2022	Shanghai	SAMN36795593	GCA_032656745.1	PRJNA1001133	WGS
573_62544	ST15	KL112	OXA-232	CTX-M-15	4	6	2022	Shanghai	SAMN36795591	GCA_032656945.1	PRJNA1001133	WGS
573_65224	ST11	KL64	KPC-2	CTX-M-65	4	6	2019	Shanghai	SAMN33040087	GCA_036329445.1	PRJNA930978	WGS
573_65263	ST11	KL64	KPC-2	CTX-M-65	4	6	2023	Shanghai	SAMN39615563	GCA_036330105.1	PRJNA1069333	WGS
573_65267	ST11	KL64	KPC-2	CTX-M-65	4	6	2017	Shanghai	SAMN33040047	GCA_036333245.1	PRJNA930978	WGS
573_65270	ST11	KL64	KPC-2	-	4	6	2017	Shanghai	SAMN33040048	GCA_036333215.1	PRJNA930978	WGS
573_65574	ST15	KL24	KPC-2	-	4	6	2021	Zhejiang	SAMN30636721	GCA_036577185.1	PRJNA876055	WGS
573_68100	ST23	KL1	OXA-232	-	5	6	2008	Zhejiang	SAMN40147957	GCA_037132555.1	PRJNA1081117	WGS
573_68129	ST65	KL2	KPC-2	CTX-M-15	5	6	Unknown	Shanghai	SAMN39525986	GCA_036863635.1	PRJNA1067402	WGS
573_73085	ST11	KL64	KPC-2	CTX-M-65	4	6	Unknown	Shanghai	SAMN41077220		PRJNA1104409	WGS
573_73529	ST11	KL64	KPC-2	CTX-M-65	4	6	2018	Sichuan	SAMN41098581		PRJNA1105228	WGS
573_74308	ST11	KL64	KPC-2	CTX-M-65	4	6	2018	Shanghai	SAMN41783984		PRJNA1122336	WGS
72407_2063	ST11	KL64	KPC-2	CTX-M-65	4	6	2020	Anhui	SAMN32622251	GCA_029360395.1	PRJNA919162	WGS
72407_2984	ST11	KL47	KPC-44*	CTX-M-65	4	6	2023	Shanghai	SAMN40861565		PRJNA1097080	WGS
573_14960	ST11	KL47	KPC-2	CTX-M-65	4	5	2015	Zhejiang	SAMN07344994	GCA_002264785.1		WGS
573_15222	ST23	KL1	KPC-2	CTX-M-55	5	5	2013	Zhejiang	SAMN07259332	GCA_002369925.1		WGS
573_22570	ST11	KL64	KPC-2	CTX-M-65;SHV-12	4	5	2015	Zhejiang	SAMN07632925	GCA_003666725.1	PRJNA406844	WGS
573_26042	ST23	KL1	KPC-2	CTX-M-15	5	5	2015	Jiangsu	SAMN10600527	GCA_006131215.1	PRJNA510171	WGS
573_27984	ST11	KL64	KPC-2	CTX-M-65	4	5	2018	Shandong	SAMN12158033	GCA_008867425.1	PRJNA550517	WGS
573_27987	ST11	KL64	KPC-2	CTX-M-65	4	5	2018	Shandong	SAMN12158044	GCA_008867505.1	PRJNA550517	WGS
573_29714	ST11	KL64	KPC-2	CTX-M-65	4	5	2017	Zhejiang	SAMEA6099557	GCA_902507995.1	PRJEB34922	WGS
573_36608	ST412	KL57	NDM-1	CTX-M-15	3	5	2020	Shandong	SAMN17976248	GCA_017084505.1	PRJNA702614	Complete
573_36625	ST11	KL64	KPC-2	CTX-M-65;SHV-12	4	5	2018	Henan	SAMN18087505	GCA_017291405.1	PRJNA705380	WGS
573_38804	ST11	KL64	KPC-2	CTX-M-65	4	5	2020	Guangdong	SAMN18322973	GCA_019331855.1	PRJNA715018	WGS
573_38809	ST11	KL64	KPC-2	CTX-M-65	4	5	2020	Guangdong	SAMN18322969	GCA_019331975.1	PRJNA715018	WGS
573_43481	ST859	KL19	KPC-35	SHV-12	4	5	2020	Shanghai	SAMN23561310	GCA_021213905.1	PRJNA785420	WGS
573_44434	ST11	KL64	KPC-2	CTX-M-65;SHV-12	4	5	2019	Shandong	SAMN19981627		PRJNA713411	WGS
573_44435	ST11	KL64	KPC-2	CTX-M-65	4	5	2018	Shandong	SAMN19981624		PRJNA713411	WGS
573_44439	ST11	KL64	KPC-2	CTX-M-65	4	5	2018	Shandong	SAMN19981622		PRJNA713411	WGS
573_44443	ST11	KL64	KPC-2	CTX-M-65	4	5	2018	Shandong	SAMN19981615		PRJNA713411	WGS
573_44445	ST11	KL64	KPC-2	CTX-M-65	4	5	2018	Shandong	SAMN19981621		PRJNA713411	WGS
573_44585	ST859	KL19	KPC-35	SHV-12	4	5	2020	Shanghai	SAMN23561310		PRJNA785420	WGS
573_45023	ST11	KL64	KPC-2	CTX-M-65	4	5	2020	Zhejiang	SAMN24108745	GCA_021726595.1	PRJNA789397	WGS
573_45026	ST11	KL64	KPC-2	CTX-M-65	4	5	2020	Zhejiang	SAMN24108743	GCA_021726635.1	PRJNA789397	WGS
573_45027	ST11	KL64	KPC-2	CTX-M-65	4	5	2020	Zhejiang	SAMN24108742	GCA_021726675.1	PRJNA789397	WGS
573_45028	ST11	KL64	KPC-2	CTX-M-65	4	5	2020	Zhejiang	SAMN24108739	GCA_021726695.1	PRJNA789397	WGS
573_45030	ST11	KL64	KPC-2	CTX-M-65;SHV-31	4	5	2020	Zhejiang	SAMN24108741	GCA_021726735.1	PRJNA789397	WGS
573_45031	ST11	KL64	KPC-2	CTX-M-65	4	5	2020	Zhejiang	SAMN24108740	GCA_021726755.1	PRJNA789397	WGS
573_45035	ST11	KL64	KPC-2	CTX-M-65	4	5	2020	Zhejiang	SAMN24108736	GCA_021726835.1	PRJNA789397	WGS
573_45042	ST6242	KL64	KPC-2	CTX-M-65	4	5	2019	Zhejiang	SAMN24108726	GCA_021726965.1	PRJNA789397	WGS
573_45045	ST6242	KL64	KPC-2	CTX-M-65	4	5	2019	Zhejiang	SAMN24108723	GCA_021727035.1	PRJNA789397	WGS
573_45049	ST6242	KL64	KPC-2	CTX-M-65	4	5	2019	Zhejiang	SAMN24108719	GCA_021727115.1	PRJNA789397	WGS
573_45059	ST11	KL64	KPC-2	CTX-M-65	4	5	2018	Zhejiang	SAMN24108711	GCA_021727245.1	PRJNA789397	WGS
573_45069	ST11	KL64	KPC-2	CTX-M-65;SHV-12	4	5	2017	Zhejiang	SAMN24108699	GCA_021727455.1	PRJNA789397	WGS
573_45070	ST11	KL64	KPC-2	CTX-M-65	4	5	2017	Zhejiang	SAMN24108698	GCA_021727495.1	PRJNA789397	WGS
573_45071	ST11	KL64	KPC-2	CTX-M-65	4	5	2017	Zhejiang	SAMN24108700	GCA_021727515.1	PRJNA789397	WGS
573_45961	ST15	KL112	OXA-232	CTX-M-15	4	5	2021	Zhejiang	SAMN25343312	GCA_022554625.1	PRJNA801358	WGS
573_48044	ST11	KL64	KPC-2	CTX-M-65;SHV-12	4	5	2021	Zhejiang	SAMN27378611	GCA_023156435.1	PRJNA823947	WGS
573_49411	ST11	KL64	KPC-2	CTX-M-65;SHV-12	4	5	2019	Beijing	SAMN28818463	GCA_024136565.1	PRJNA844417	WGS
573_50101	ST11	KL64	IMP-4;KPC-2	CTX-M-65	4	5	2021	Zhejiang	SAMN30160477	GCA_024652925.1	PRJNA866301	Complete
573_50170	ST11	KL64	KPC-2	CTX-M-65;SHV-12	4	5	2017	Zhejiang	SAMN30121728	GCA_024706805.1	PRJNA865574	WGS
573_50222	ST11	KL64	KPC-2	CTX-M-15;CTX-M-65;SHV-12	4	5	2018	Shanxi	SAMN30192242	GCA_024757325.1	PRJNA867316	WGS
573_50229	ST11	KL64	KPC-2	CTX-M-15;CTX-M-65;SHV-12	4	5	2018	Shanxi	SAMN30192245	GCA_024757295.1	PRJNA867316	WGS
573_50235	ST11	KL64	KPC-2	CTX-M-15;CTX-M-65;SHV-12	4	5	2018	Shanxi	SAMN30192241	GCA_024757365.1	PRJNA867316	WGS
573_50240	ST11	KL64	KPC-2	CTX-M-15;CTX-M-65;SHV-12	4	5	2018	Shanxi	SAMN30192243	GCA_024757335.1	PRJNA867316	WGS
573_51913	ST11	KL64	KPC-2	-	4	5	2020	Beijing	SAMN25889474	GCA_026128075.1	PRJNA806574	WGS
573_51914	ST11	KL64	KPC-2	-	4	5	2020	Beijing	SAMN25889470	GCA_026128105.1	PRJNA806574	WGS
573_51915	ST11	KL64	KPC-2	-	4	5	2020	Beijing	SAMN25889472	GCA_026128115.1	PRJNA806574	WGS
573_51918	ST11	KL64	KPC-2	-	4	5	2020	Beijing	SAMN25889468	GCA_026128215.1	PRJNA806574	WGS
573_51922	ST11	KL64	KPC-2	-	4	5	2020	Beijing	SAMN25889460	GCA_026128325.1	PRJNA806574	WGS
573_51933	ST11	KL64	KPC-2	-	4	5	2020	Beijing	SAMN25889442	GCA_026128625.1	PRJNA806574	WGS
573_51938	ST11	KL64	KPC-2	-	4	5	2020	Beijing	SAMN25889455	GCA_026128415.1	PRJNA806574	WGS
573_51939	ST11	KL64	KPC-2	-	4	5	2020	Beijing	SAMN25889457	GCA_026128445.1	PRJNA806574	WGS
573_51943	ST11	KL64	KPC-2	-	4	5	2020	Beijing	SAMN25889447	GCA_026128635.1	PRJNA806574	WGS
573_51954	ST11	KL64	KPC-2	-	4	5	2020	Beijing	SAMN25889443	GCA_026133635.1	PRJNA806574	WGS
573_51955	ST11	KL64	KPC-2	-	4	5	2020	Beijing	SAMN25889429	GCA_026133685.1	PRJNA806574	WGS
573_51958	ST11	KL64	KPC-2	-	4	5	2017	Beijing	SAMN25889427	GCA_026133745.1	PRJNA806574	WGS
573_51960	ST11	KL64	KPC-2	-	4	5	2020	Beijing	SAMN25889426	GCA_026133765.1	PRJNA806574	WGS
573_51961	ST11	KL64	KPC-2	-	4	5	2020	Beijing	SAMN25889425	GCA_026133785.1	PRJNA806574	WGS
573_51967	ST11	KL64	KPC-2	-	4	5	2020	Beijing	SAMN25889419	GCA_026133905.1	PRJNA806574	WGS
573_52623	ST11	KL64	KPC-2	-	4	5	2020	Beijing	SAMN28408379	GCA_026197895.1	PRJNA838135	WGS
573_52626	ST11	KL64	KPC-2	-	4	5	2020	Beijing	SAMN28408376	GCA_026197935.1	PRJNA838135	WGS
573_52628	ST11	KL64	KPC-2	-	4	5	2020	Beijing	SAMN28408373	GCA_026197965.1	PRJNA838135	WGS
573_52631	ST11	KL64	KPC-2	-	4	5	2020	Beijing	SAMN28408370	GCA_026198035.1	PRJNA838135	WGS
573_52641	ST11	KL64	KPC-2	-	4	5	2020	Beijing	SAMN28408362	GCA_026198215.1	PRJNA838135	WGS
573_52651	ST11	KL64	KPC-2	-	4	5	2020	Beijing	SAMN28408350	GCA_026198435.1	PRJNA838135	WGS
573_52668	ST11	KL64	KPC-2	-	4	5	2020	Beijing	SAMN28408331	GCA_026198775.1	PRJNA838135	WGS
573_52669	ST11	KL64	KPC-2	-	4	5	2020	Beijing	SAMN28408326	GCA_026198815.1	PRJNA838135	WGS
573_52682	ST11	KL64	KPC-2	-	4	5	2020	Beijing	SAMN28408318	GCA_026199135.1	PRJNA838135	WGS
573_53573	ST11	KL64	KPC-2	CTX-M-65;SHV-12	4	5	2018	Hubei	SAMN31207067	GCA_028219995.1	PRJNA888051	WGS
573_53827	ST11	KL64	KPC-2	CTX-M-65	4	5	2021	Zhejiang	SAMN26934884	GCA_028683315.1	PRJNA819553	WGS
573_54627	ST11	KL64	KPC-2	CTX-M-65;SHV-12	4	5	2021	Jiangsu	SAMN23839410	GCA_028581035.1	PRJNA787706	WGS
573_54845	ST11	KL64	KPC-2	CTX-M-65;SHV-12	4	5	2021	Sichuan	SAMN33792073	GCA_029601815.1	PRJNA945606	WGS
573_55053	ST36	KL62	KPC-2	-	5	5	2020	Yunnan	SAMN23482372	GCA_029773585.1	PRJNA784325	WGS
573_55117	ST11	KL64	KPC-2	SHV-12	4	5	Unknown	Beijing	SAMN28546485	GCA_029914885.1	PRJNA839599	WGS
573_55189	ST11	KL64	KPC-2*	CTX-M-65;SHV-12	4	5	Unknown	Hunan	SAMN28546405	GCA_029916525.1	PRJNA839599	WGS
573_55193	ST11	KL64	KPC-2	CTX-M-65;SHV-12	4	5	Unknown	Hunan	SAMN28546401	GCA_029916625.1	PRJNA839599	WGS
573_64573	ST11	KL64	KPC-2	CTX-M-65	4	5	Unknown	Guangdong	SAMN37512744	GCA_034652935.1	PRJNA1019939	WGS
573_65216	ST11	KL64	KPC-2	CTX-M-65	4	5	2020	Shanghai	SAMN33040101	GCA_036329245.1	PRJNA930978	WGS
573_65264	ST11	KL64	KPC-2*	CTX-M-65	4	5	2023	Shanghai	SAMN39615564	GCA_036330075.1	PRJNA1069333	WGS
573_65265	ST11	KL64	KPC-2	CTX-M-65	4	5	2023	Shanghai	SAMN39615561	GCA_036330145.1	PRJNA1069333	WGS
573_65537	ST11	KL64	KPC-2	CTX-M-65;SHV-12	4	5	2019	Zhejiang	SAMN39714430	GCA_036542345.1	PRJNA1071829	WGS
573_65547	ST11	KL47	KPC-2	CTX-M-65	4	5	2021	Zhejiang	SAMN30636745	GCA_036576765.1	PRJNA876055	WGS
573_65568	ST11	KL64	KPC-2	CTX-M-65	4	5	2021	Zhejiang	SAMN30636729	GCA_036577085.1	PRJNA876055	WGS
573_65569	ST11	KL64	KPC-2	CTX-M-65	4	5	2022	Zhejiang	SAMN30636727	GCA_036577065.1	PRJNA876055	WGS
573_65570	ST11	KL64	KPC-2	CTX-M-65	4	5	2021	Zhejiang	SAMN30636730	GCA_036577005.1	PRJNA876055	WGS
573_65573	ST11	KL64	KPC-2	CTX-M-65	4	5	2021	Zhejiang	SAMN30636723	GCA_036577165.1	PRJNA876055	WGS
573_68183	ST11	KL64	KPC-2	CTX-M-65	4	5	Unknown	Shanghai	SAMN39550408	GCA_036863695.1	PRJNA1067737	WGS
573_68457	ST65	KL2	OXA-232	CTX-M-15	5	5	2008	Zhejiang	SAMN40147959	GCA_037132595.1	PRJNA1081117	WGS
573_69385	ST11	KL64	KPC-2	CTX-M-65;SHV-12	4	5	2020	Hebei	SAMN40242870		PRJNA1083274	WGS
573_22569	ST11	KL64	KPC-2	CTX-M-147*	4	4	2015	Zhejiang	SAMN07632926	GCA_003666705.1	PRJNA406844	WGS
573_23194	ST65	KL2	KPC-2	-	5	4	2014	Beijing	SAMN07811429	GCA_003932915.1	PRJNA351750	Complete
573_29392	ST11	KL64	KPC-2	-	4	4	2018	Zhejiang	SAMN12618103	GCA_009812025.1	PRJNA561426	WGS
573_43918	ST11	KL64	KPC-2	CTX-M-65;SHV-12	4	4	2020	Shanghai	SAMN24665699	GCA_021530395.1	PRJNA794970	WGS
573_43919	ST11	KL64	KPC-2	CTX-M-65;SHV-12	4	4	2020	Zhejiang	SAMN24665827	GCA_021530495.1	PRJNA794974	WGS
573_44450	ST11	KL64	KPC-2	CTX-M-65	4	4	2018	Shandong	SAMN19981613		PRJNA713411	WGS
573_45047	ST6242	KL64	KPC-2	-	4	4	2019	Zhejiang	SAMN24108722	GCA_021727075.1	PRJNA789397	WGS
573_45083	ST11	KL64	KPC-2	CTX-M-65	4	4	2017	Zhejiang	SAMN24108686	GCA_021727775.1	PRJNA789397	WGS
573_48999	ST11	KL64	KPC-2	CTX-M-65	4	4	2020	Shanghai	SAMN18537421	GCA_023653925.1	PRJNA718517	Complete
573_50200	ST11	KL64	KPC-2	CTX-M-65	4	4	2019	Shanxi	SAMN30192281	GCA_024756575.1	PRJNA867316	WGS
573_50223	ST11	KL64	KPC-2	CTX-M-15;CTX-M-65;SHV-12	4	4	2019	Shanxi	SAMN30192258	GCA_024757015.1	PRJNA867316	WGS
573_50244	ST11	KL64	KPC-2	CTX-M-15;CTX-M-65;SHV-12	4	4	2019	Shanxi	SAMN30192257	GCA_024757045.1	PRJNA867316	WGS
573_52592	ST11	KL47	KPC-2	-	4	4	2021	Beijing	SAMN28408411	GCA_026197235.1	PRJNA838135	WGS
573_52791	ST15	KL112	OXA-232	CTX-M-15	4	4	2020	Zhejiang	SAMN30440845	GCA_026410585.1	PRJNA818898	WGS
573_53061	ST268	KL20	KPC-2	-	4	4	2017	Shanghai	SAMN28016300	GCA_027558775.1	PRJNA833743	WGS
573_53062	ST268	KL20	KPC-2	-	4	4	2017	Shanghai	SAMN28016299	GCA_027558815.1	PRJNA833743	WGS
573_53063	ST268	KL20	KPC-2	-	4	4	2017	Shanghai	SAMN28016298	GCA_027558835.1	PRJNA833743	WGS
573_56225	ST15	KL24	KPC-2	-	4	4	2019	Zhejiang	SAMN34196724	GCA_030136005.1	PRJNA955951	WGS
573_56226	ST15	KL24	KPC-2	-	4	4	2020	Zhejiang	SAMN34196755	GCA_030135545.1	PRJNA955951	WGS
573_64513	ST65	KL2	KPC-2	CTX-M-15	3	4	2018	Shandong	SAMN38111790	GCA_034340365.1	PRJNA1036031	WGS
573_64514	ST65	KL2	KPC-2	CTX-M-15	3	4	2018	Shandong	SAMN38111789	GCA_034341085.1	PRJNA1036031	WGS
573_65221	ST859	KL19	KPC-2	-	4	4	2020	Shanghai	SAMN33040100	GCA_036329225.1	PRJNA930978	WGS
573_65231	ST11	KL64	KPC-2	CTX-M-65	4	4	2019	Shanghai	SAMN33040084	GCA_036329545.1	PRJNA930978	WGS
573_65554	ST11	KL47	KPC-2	-	4	4	2021	Zhejiang	SAMN30636741	GCA_036576825.1	PRJNA876055	WGS
573_68461	ST420	KL20	OXA-232	CTX-M-15	3	4	2009	Zhejiang	SAMN40147960	GCA_037132635.1	PRJNA1081117	WGS
573_72846	ST86	KL2	KPC-2	-	4	4	2021	Zhejiang	SAMN40181826		PRJNA1081623	WGS
573_73055	ST11	KL64	KPC-2*	CTX-M-3	4	4	2022	Shanghai	SAMN40991842		PRJNA1101258	WGS
573_73510	ST11	KL64	KPC-2	-	4	4	2021	Sichuan	SAMN41098597		PRJNA1105228	WGS
72407_1131	ST1660	KL1	KPC-2	-	5	4	2015	Unknown	SAMN09487268	GCA_003286995.1	PRJNA477912	Complete
72407_1740	ST15	KL24	KPC-2	-	4	4	2017	Shanghai	SAMN22822728	GCA_023066625.1	PRJNA776891	Complete
39831_31	ST11	KL64	KPC-2	-	4	3	2020	Zhejiang	SAMN32622218	GCA_029360425.1		WGS
573_14962	ST268	KL20	KPC-2	-	5	3	2014	Anhui	SAMN07344988	GCA_002264845.1		WGS
573_18194	ST23	KL1	NDM-1	CTX-M-15	5	3	2016	Sichuan	SAMN08624691	GCA_003037185.1	PRJNA353728	WGS
573_27967	ST660	KL16	KPC-2	-	4	3	2017	Zhejiang	SAMN12868602	GCA_008830485.1	PRJNA574750	WGS
573_27974	ST660	KL16	KPC-2	-	4	3	2015	Zhejiang	SAMN12868594	GCA_008830605.1	PRJNA574750	WGS
573_39615	ST11	KL64	KPC-2	CTX-M-65	4	3	2017	Beijing	SAMN13563928	GCA_019401045.1	PRJNA595653	WGS
573_39619	ST11	KL64	KPC-2	CTX-M-65	4	3	2016	Beijing	SAMN13563927	GCA_019401105.1	PRJNA595653	WGS
573_39721	ST11	KL64	KPC-2	-	4	3	2017	Zhejiang	SAMN20297360	GCA_019445135.1	PRJNA747841	WGS
573_39725	ST660	KL16	KPC-2	-	4	3	2017	Zhejiang	SAMN20297333	GCA_019445235.1	PRJNA747841	WGS
573_45051	ST11	KL64	KPC-2	-	4	3	2018	Zhejiang	SAMN24108717	GCA_021727125.1	PRJNA789397	WGS
573_45162	ST23	KL1	NDM-1	SHV-12	5	3	2019	Shandong	SAMN25378372	GCA_022213425.1	PRJNA801716	Complete
573_49424	ST11	KL64	KPC-2	CTX-M-27	4	3	2016	Beijing	SAMN28818450	GCA_024136845.1	PRJNA844417	WGS
573_49456	ST11	KL64	KPC-2	-	4	3	2021	Anhui	SAMN27363264	GCA_024159925.1	PRJNA823907	WGS
573_50835	ST375	KL2	KPC-2	CTX-M-14	3	3	2022	Shanghai	SAMN30254463	GCA_024917075.1	PRJNA868570	WGS
573_52552	ST11	KL64	KPC-2	-	4	3	2018	Zhejiang	SAMN30369287	GCA_026163945.1	PRJNA870306	WGS
573_54760	ST11	KL64	KPC-2	CTX-M-65;SHV-12	4	3	2020	HeBei	SAMN26241703	GCA_029523695.1	PRJNA810290	WGS
573_55135	ST11	KL64	KPC-2	CTX-M-65;SHV-12	4	3	Unknown	Beijing	SAMN28546468	GCA_029915265.1	PRJNA839599	WGS
573_55140	ST11	KL64	KPC-2	CTX-M-65;SHV-12	4	3	Unknown	Beijing	SAMN28546463	GCA_029915355.1	PRJNA839599	WGS
573_55147	ST11	KL64	KPC-2	CTX-M-65;SHV-12	4	3	Unknown	Beijing	SAMN28546453	GCA_029915505.1	PRJNA839599	WGS
573_55148	ST11	KL64	KPC-2	CTX-M-65;SHV-12	4	3	Unknown	Beijing	SAMN28546454	GCA_029915495.1	PRJNA839599	WGS
573_55149	ST11	KL64	KPC-2	CTX-M-65;SHV-12	4	3	Unknown	Beijing	SAMN28546452	GCA_029915545.1	PRJNA839599	WGS
573_55150	ST11	KL64	KPC-2	CTX-M-65;SHV-12	4	3	Unknown	Beijing	SAMN28546455	GCA_029915555.1	PRJNA839599	WGS
573_55154	ST11	KL47	KPC-2	SHV-12	4	3	Unknown	Henan	SAMN28546446	GCA_029915645.1	PRJNA839599	WGS
573_55161	ST11	KL47	KPC-2	SHV-12	4	3	Unknown	Henan	SAMN28546439	GCA_029915775.1	PRJNA839599	WGS
573_55162	ST11	KL47	KPC-2	SHV-12	4	3	Unknown	Henan	SAMN28546442	GCA_029915805.1	PRJNA839599	WGS
573_55171	ST380	KL2	KPC-2	SHV-12	4	3	Unknown	Hunan	SAMN28546430	GCA_029915985.1	PRJNA839599	WGS
573_68323	ST218	KL57	NDM-1	-	4	3	2021	Beijing	SAMN34272535	GCA_037006045.1	PRJNA957912	WGS
573_14946	ST23	KL1	KPC-2	-	5	2	2015	Zhejiang	SAMN07345006	GCA_002264435.1		WGS
573_27976	ST15	KL24	KPC-2	-	4	2	2016	Zhejiang	SAMN12868595	GCA_008830725.1	PRJNA574750	WGS
573_29813	ST15	KL24	KPC-2	-	4	2	2017	Zhejiang	SAMEA6099515	GCA_902508985.1	PRJEB34922	WGS
573_29828	ST15	KL24	KPC-2	-	4	2	2017	Zhejiang	SAMEA6099516	GCA_902509135.1	PRJEB34922	WGS
573_39726	ST268	KL20	KPC-2	-	5	2	2016	Zhejiang	SAMN20297332	GCA_019445245.1	PRJNA747841	WGS
573_40329	ST23	KL1	IMP-4	-	5	2	2016	Beijing	SAMN20966673	GCA_019841845.1	PRJNA757543	WGS
573_41046	ST23	KL1	IMP-4	-	5	2	2016	Beijing	SAMN20966673		PRJNA757543	WGS
573_41906	ST23	KL1	IMP-4	-	5	2	2016	Beijing	SAMN20966673	GCA_019841845.1	PRJNA757543	WGS
573_42845	ST23	KL1	IMP-4	-	5	2	2016	Beijing	SAMN20966673		PRJNA757543	WGS
573_44020	ST23	KL1	IMP-4	-	5	2	2016	Beijing	SAMN20966673		PRJNA757543	WGS
573_45036	ST23	KL1	KPC-2	-	5	2	2019	Zhejiang	SAMN24108732	GCA_021726855.1	PRJNA789397	WGS
573_49398	ST268	KL20	KPC-2	-	5	2	2015	Beijing	SAMN20966683	GCA_023920005.1	PRJNA757547	Complete
573_50833	ST23	KL1	KPC-2	-	5	2	2022	Shanghai	SAMN30252885	GCA_024917025.1	PRJNA868553	WGS
573_54795	ST268	KL20	IMP-4	-	5	2	2019	JiangSu	SAMN26241672	GCA_029526065.1	PRJNA810290	WGS
573_55170	ST380	KL2	KPC-2	-	4	2	Unknown	Hunan	SAMN28546431	GCA_029915965.1	PRJNA839599	WGS
573_55173	ST380	KL2	KPC-2	-	4	2	Unknown	Hunan	SAMN28546423	GCA_029916045.1	PRJNA839599	WGS
573_56234	ST15	KL24	KPC-2	-	4	2	2019	Zhejiang	SAMN34196729	GCA_030135945.1	PRJNA955951	WGS
573_57183	ST1544	KL20	OXA-48	-	4	2	2018	Taiwan	SAMN36281303	GCA_030490465.1	PRJNA990923	WGS
573_65215	ST11	KL64	KPC-2	-	4	2	2020	Shanghai	SAMN33040105	GCA_036329145.1	PRJNA930978	WGS
573_65577	ST420	KL20	KPC-2	-	4	2	2021	Zhejiang	SAMN30636718	GCA_036577245.1	PRJNA876055	WGS
573_65578	ST420	KL20	KPC-2	-	4	2	2021	Zhejiang	SAMN30636715	GCA_036577285.1	PRJNA876055	WGS
573_65579	ST420	KL20	KPC-2	-	4	2	2021	Zhejiang	SAMN30636714	GCA_036577325.1	PRJNA876055	WGS
573_65588	ST420	KL20	KPC-2	-	4	2	2021	Zhejiang	SAMN30636706	GCA_036577485.1	PRJNA876055	WGS
573_65590	ST420	KL20	KPC-2	-	4	2	2021	Zhejiang	SAMN30636703	GCA_036577525.1	PRJNA876055	WGS
573_68103	ST893	KL20	OXA-232	CTX-M-15	4	2	2015	Zhejiang	SAMN40147964	GCA_037132715.1	PRJNA1081117	WGS
573_73021	ST23	KL1	NDM-1	SHV-12	5	2	2023	Beijing	SAMN40981038		PRJNA1100799	WGS
573_73022	ST23	KL1	NDM-1	SHV-12	5	2	2023	Beijing	SAMN40981037		PRJNA1100799	WGS
573_73023	ST23	KL1	NDM-1	SHV-12	5	2	2023	Beijing	SAMN40981036		PRJNA1100799	WGS
573_73062	ST23	KL1	KPC-44	-	5	2	2023	Shanghai	SAMN40991831		PRJNA1101258	WGS
573_14940	ST23	KL1	NDM-1	-	5	1	2014	Jiangxi	SAMN07345013	GCA_002264195.1		WGS
573_25987	ST65	KL2	KPC-2	-	4	1	2015	Jiangsu	SAMN10600584	GCA_006130105.1	PRJNA510171	WGS
573_26048	ST86	KL2	KPC-2	-	4	1	2015	Jiangsu	SAMN10600511	GCA_006131335.1	PRJNA510171	WGS
573_27973	ST268	KL20	KPC-2	-	5	1	2016	Zhejiang	SAMN12868596	GCA_008830595.1	PRJNA574750	WGS
573_28585	ST1265	KL1	KPC-2	-	5	1	2014	Beijing	SAMN08366843	GCA_009497755.1	PRJNA407397	Complete
573_29518	ST218	KL57	KPC-2	-	4	1	2012	Jiangsu	SAMN10371631	GCA_009901945.1	PRJNA476096	WGS
573_33814	ST29	KL54	NDM-5	-	4	1	2018	Sichuan	SAMN11264881	GCA_008320705.1	PRJNA529337	WGS
573_34146	ST23	KL1	KPC-2	-	5	1	2018	Zhejiang	SAMN16561429	GCA_015355955.1	PRJNA672246	Complete
573_34147	ST23	KL1	KPC-2	-	5	1	2018	Zhejiang	SAMN16561285	GCA_015355975.1	PRJNA672246	Complete
573_54744	ST23	KL1	KPC-2	-	5	1	2018	SiChuan	SAMN26241723	GCA_029523355.1	PRJNA810290	WGS
573_55083	ST23	KL1	OXA-48	-	4	1	Unknown	Taiwan	SAMN34111323	GCA_029853855.1	PRJNA549322	WGS
573_55180	ST23	KL1	NDM-1	-	5	1	Unknown	Hunan	SAMN28546420	GCA_029916175.1	PRJNA839599	WGS
573_57219	ST65	KL2	OXA-48	-	3	1	2018	Taiwan	SAMN36281295	GCA_030489845.1	PRJNA990923	WGS
573_68156	ST268	KL20	KPC-2	-	5	1	Unknown	Shanghai	SAMN39526436	GCA_036863655.1	PRJNA1067421	WGS
573_68474	ST23	KL1	OXA-232	-	5	1	2008	Zhejiang	SAMN40147956	GCA_037132755.1	PRJNA1081117	WGS
573_73507	ST412	KL57	NDM-5	-	3	1	2022	Sichuan	SAMN41098599		PRJNA1105228	WGS
573_73524	ST29	KL54	NDM-5	-	4	1	2018	Sichuan	SAMN41098582		PRJNA1105228	WGS
573_74250	ST485	KL5	KPC-2	-	4	1	2019	Zhejiang	SAMN41531519		PRJNA1116332	WGS
