# Supplementary material for: Molecular epidemiology and genetic dynamics of carbapenem-resistant hypervirulent Klebsiella pneumoniae in China
Source: Front Cell Infect Microbiol. 2025 Feb 14;15:1529929. doi: 10.3389/fcimb.2025.1529929 (PMC11868059; doi:10.3389/fcimb.2025.1529929)
Supplement: Supplementary Table 2 — cgMLST-based clonal clustering results. [file Table2.xlsx]

## Sheet: Table S2
BVBRC_ID	Collection year	Collection location	Clonal cluster
573_14885	2017	Zhejiang	C1
573_14887	2017	Zhejiang	C1
573_14892	2017	Zhejiang	C1
573_14895	2017	Zhejiang	C1
573_14903	2016	Zhejiang	C1
573_14904	2016	Zhejiang	C1
573_14906	2016	Zhejiang	C1
573_14912	2016	Zhejiang	C1
573_14915	2016	Zhejiang	C1
573_14918	2016	Zhejiang	C1
573_14919	2016	Zhejiang	C1
573_14925	2016	Zhejiang	C1
573_18690	2017	Zhejiang	C1
573_19978	2017	Zhejiang	C1
573_25802	2017	Zhejiang	C1
573_25963	2017	Zhejiang	C1
573_25964	2017	Zhejiang	C1
573_25966	2017	Zhejiang	C1
573_25971	2017	Zhejiang	C1
573_25975	2017	Zhejiang	C1
573_27210	2018	Zhejiang	C1
573_27291	2018	Anhui	C1
573_27293	2018	Anhui	C1
573_27322	2017	Zhejiang	C1
573_27325	2017	Zhejiang	C1
573_27326	2017	Zhejiang	C1
573_27329	2017	Zhejiang	C1
573_27330	2017	Zhejiang	C1
573_27331	2017	Zhejiang	C1
573_27332	2017	Zhejiang	C1
573_27333	2017	Zhejiang	C1
573_27334	2017	Zhejiang	C1
573_27335	2017	Zhejiang	C1
573_27336	2018	Zhejiang	C1
573_27337	2018	Zhejiang	C1
573_27340	2017	Zhejiang	C1
573_27958	2018	Zhejiang	C1
573_29652	2017	Zhejiang	C1
573_29654	2017	Zhejiang	C1
573_29689	2017	Zhejiang	C1
573_29693	2017	Zhejiang	C1
573_29701	2017	Zhejiang	C1
573_29702	2017	Zhejiang	C1
573_29734	2017	Zhejiang	C1
573_29769	2017	Zhejiang	C1
573_29808	2017	Zhejiang	C1
573_29845	2017	Zhejiang	C1
573_31865	2019	Hunan	C1
573_31867	2019	Hunan	C1
573_31868	2019	Hunan	C1
573_31869	2019	Hunan	C1
573_31871	2019	Hunan	C1
573_31873	2019	Hunan	C1
573_31875	2019	Hunan	C1
573_33872	2016	Zhejiang	C1
573_33953	2016	Zhejiang	C1
573_35651	2018	Zhejiang	C1
573_35653	2018	Zhejiang	C1
573_35654	2018	Zhejiang	C1
573_35655	2018	Zhejiang	C1
573_35656	2018	Zhejiang	C1
573_35669	2018	Zhejiang	C1
573_35670	2018	Zhejiang	C1
573_35677	2018	Zhejiang	C1
573_35682	2018	Zhejiang	C1
573_35685	2019	Zhejiang	C1
573_35686	2019	Zhejiang	C1
573_36029	2018	Zhejiang	C1
573_36032	2018	Zhejiang	C1
573_36035	2018	Zhejiang	C1
573_36039	2018	Zhejiang	C1
573_36135	2020	Jiangsu	C1
573_39735	2017	Zhejiang	C1
573_39739	2017	Zhejiang	C1
573_39740	2017	Zhejiang	C1
573_39747	2017	Zhejiang	C1
573_39748	2017	Zhejiang	C1
573_39749	2017	Zhejiang	C1
573_41216	2021	Zhejiang	C1
573_42118	2021	Zhejiang	C1
573_43023	2021	Zhejiang	C1
573_43899	2020	Zhejiang	C1
573_43918	2020	Shanghai	C1
573_43919	2020	Zhejiang	C1
573_43936	2020	Zhejiang	C1
573_44384	2021	Zhejiang	C1
573_44816	2020	Shanghai	C1
573_45026	2020	Zhejiang	C1
573_45027	2020	Zhejiang	C1
573_45028	2020	Zhejiang	C1
573_45030	2020	Zhejiang	C1
573_45031	2020	Zhejiang	C1
573_45033	2019	Zhejiang	C1
573_45035	2020	Zhejiang	C1
573_45059	2018	Zhejiang	C1
573_45067	2018	Zhejiang	C1
573_45069	2017	Zhejiang	C1
573_45070	2017	Zhejiang	C1
573_45071	2017	Zhejiang	C1
573_47269	2021	Zhejiang	C1
573_47270	2021	Zhejiang	C1
573_47271	2021	Zhejiang	C1
573_47300	2021	Anhui	C1
573_48044	2021	Zhejiang	C1
573_49456	2021	Anhui	C1
573_50009	2021	Zhejiang	C1
573_50014	2021	Zhejiang	C1
573_50016	2021	Zhejiang	C1
573_50170	2017	Zhejiang	C1
573_52453	2019	Zhejiang	C1
573_52454	2019	Zhejiang	C1
573_52455	2019	Zhejiang	C1
573_52458	2019	Zhejiang	C1
573_52462	2019	Zhejiang	C1
573_52465	2019	Zhejiang	C1
573_52466	2019	Zhejiang	C1
573_52468	2019	Zhejiang	C1
573_52470	2019	Zhejiang	C1
573_52472	2019	Zhejiang	C1
573_52473	2019	Zhejiang	C1
573_52474	2019	Zhejiang	C1
573_52475	2019	Zhejiang	C1
573_52477	2019	Zhejiang	C1
573_52480	2019	Zhejiang	C1
573_52483	2019	Zhejiang	C1
573_52542	2019	Zhejiang	C1
573_52543	2019	Zhejiang	C1
573_52545	2018	Zhejiang	C1
573_52548	2018	Zhejiang	C1
573_52549	2018	Zhejiang	C1
573_52554	2018	Zhejiang	C1
573_52555	2018	Zhejiang	C1
573_52556	2018	Zhejiang	C1
573_52557	2018	Zhejiang	C1
573_52559	2018	Zhejiang	C1
573_53827	2021	Zhejiang	C1
573_54845	2021	Sichuan	C1
573_55125		Beijing	C1
573_55126		Beijing	C1
573_57074	2022	Zhejiang	C1
573_57079	2022	Zhejiang	C1
573_57080	2022	Zhejiang	C1
573_57081	2022	Zhejiang	C1
573_57082	2022	Zhejiang	C1
573_57083	2022	Zhejiang	C1
573_57085	2022	Zhejiang	C1
573_57086	2022	Zhejiang	C1
573_57298	2023	Zhejiang	C1
573_57302	2023	Zhejiang	C1
573_57312	2023	Zhejiang	C1
573_57316	2023	Zhejiang	C1
573_57317	2023	Zhejiang	C1
573_57320	2023	Zhejiang	C1
573_58479	2021	Shanghai	C1
573_59029	2005	Zhejiang	C1
573_62595	2020	Zhejiang	C1
573_64812	2021	Anhui	C1
573_65240	2019	Shanghai	C1
573_65478	2021	Zhejiang	C1
573_65537	2019	Zhejiang	C1
573_65548	2021	Zhejiang	C1
573_65549	2021	Zhejiang	C1
573_65551	2021	Zhejiang	C1
573_65561	2020	Zhejiang	C1
573_65566	2021	Zhejiang	C1
573_65567	2022	Zhejiang	C1
573_65568	2021	Zhejiang	C1
573_65570	2021	Zhejiang	C1
573_65571	2021	Zhejiang	C1
573_65572	2021	Zhejiang	C1
573_65581	2021	Zhejiang	C1
573_65583	2021	Zhejiang	C1
573_65584	2021	Zhejiang	C1
573_65585	2021	Zhejiang	C1
573_65586	2021	Zhejiang	C1
573_65591	2021	Zhejiang	C1
573_68292	2020	Yunnan	C1
573_73523	2019	Sichuan	C1
72407_1743	2017	Shanghai	C1
72407_2063	2020	Anhui	C1
573_29483	2019	Henan	C10
573_31228	2016	Henan	C10
573_36617	2019	Henan	C10
573_36631	2019	Henan	C10
573_36640	2018	Henan	C10
573_36642	2018	Henan	C10
573_36643	2018	Henan	C10
573_40315	2018	Henan	C10
573_40317	2018	Henan	C10
573_40318	2018	Henan	C10
573_40320	2018	Henan	C10
573_40321	2018	Henan	C10
573_40323	2019	Henan	C10
573_44001	2018	Henan	C10
573_44003	2018	Henan	C10
573_44005	2018	Henan	C10
573_44006	2018	Henan	C10
573_44008	2019	Henan	C10
573_44010	2018	Henan	C10
573_49559	2018	Shanghai	C10
573_49564	2018	Shanghai	C10
573_49565	2018	Shanghai	C10
573_49566	2018	Shanghai	C10
573_50197	2019	Shanxi	C10
573_50204	2019	Shanxi	C10
573_50205	2019	Shanxi	C10
573_50207	2019	Shanxi	C10
573_54624	2021	Jiangsu	C10
573_54630	2021	Jiangsu	C10
573_55153		Henan	C10
573_55156		Henan	C10
573_36641	2018	Henan	C100
72407_1740	2017	Shanghai	C100
573_39736	2017	Zhejiang	C101
573_55132		Beijing	C101
573_40316	2018	Henan	C102
573_44002	2018	Henan	C102
573_43477	2020	Shanghai	C103
573_44580	2020	Shanghai	C103
573_43481	2020	Shanghai	C104
573_44585	2020	Shanghai	C104
573_43482	2020	Shanghai	C105
573_44586	2020	Shanghai	C105
573_43924	2020	Shanghai	C106
573_72935	2022	Shanghai	C106
573_47304	2021	Anhui	C107
573_56180	2022	Anhui	C107
573_49079	2022	Beijing	C108
573_49094	2022	Beijing	C108
573_49090	2022	Beijing	C109
573_49092	2022	Beijing	C109
573_51913	2020	Beijing	C11
573_51914	2020	Beijing	C11
573_51915	2020	Beijing	C11
573_51918	2020	Beijing	C11
573_51922	2020	Beijing	C11
573_51933	2020	Beijing	C11
573_51938	2020	Beijing	C11
573_51939	2020	Beijing	C11
573_51943	2020	Beijing	C11
573_51954	2020	Beijing	C11
573_51955	2020	Beijing	C11
573_51958	2017	Beijing	C11
573_51960	2020	Beijing	C11
573_51961	2020	Beijing	C11
573_51967	2020	Beijing	C11
573_52589	2020	Beijing	C11
573_52619	2020	Beijing	C11
573_52623	2020	Beijing	C11
573_52626	2020	Beijing	C11
573_52628	2020	Beijing	C11
573_52631	2020	Beijing	C11
573_52641	2020	Beijing	C11
573_52651	2020	Beijing	C11
573_52668	2020	Beijing	C11
573_52669	2020	Beijing	C11
573_52682	2020	Beijing	C11
573_49420	2017	Beijing	C110
573_49422	2017	Beijing	C110
573_49421	2017	Beijing	C111
573_58467	2021	Shanghai	C111
573_51041	2018	Beijing	C112
573_68183		Shanghai	C112
573_51775	2017	Beijing	C113
573_51776	2017	Beijing	C113
573_52456	2019	Zhejiang	C114
573_72855	2021	Zhejiang	C114
573_52561	2018	Zhejiang	C115
573_52571	2018	Zhejiang	C115
573_52786	2020	Zhejiang	C116
573_52791	2020	Zhejiang	C116
573_53580	2018	Hubei	C117
573_64504	2020	Hubei	C117
573_54331	2018	Beijing	C118
573_54359	2019	Beijing	C118
573_54627	2021	Jiangsu	C119
573_56953	2020	Jiangsu	C119
573_45941	2021	Zhejiang	C12
573_45942	2021	Zhejiang	C12
573_45943	2021	Zhejiang	C12
573_45944	2021	Zhejiang	C12
573_45946	2021	Zhejiang	C12
573_45947	2021	Zhejiang	C12
573_45948	2021	Zhejiang	C12
573_45950	2021	Zhejiang	C12
573_45952	2021	Zhejiang	C12
573_45960	2021	Zhejiang	C12
573_45961	2021	Zhejiang	C12
573_45962	2021	Zhejiang	C12
573_45967	2021	Zhejiang	C12
573_45968	2021	Zhejiang	C12
573_45969	2021	Zhejiang	C12
573_45970	2021	Zhejiang	C12
573_45974	2021	Zhejiang	C12
573_52792	2021	Zhejiang	C12
573_52793	2021	Zhejiang	C12
573_52795	2021	Zhejiang	C12
573_52797	2021	Zhejiang	C12
573_52798	2021	Zhejiang	C12
573_52800	2021	Zhejiang	C12
573_54667	2019	Zhejiang	C120
573_54668	2019	Zhejiang	C120
573_54754	2018	Hebei	C121
573_54755	2018	Hebei	C121
573_55189		Hunan	C122
573_55193		Hunan	C122
573_55255	2022	Shanghai	C123
573_55258	2022	Shanghai	C123
573_56184	2022	Zhejiang	C124
573_56187	2022	Zhejiang	C124
573_56973	2020	Jiangsu	C125
573_68121		Shanghai	C125
573_57070	2021	Zhejiang	C126
573_65479	2022	Zhejiang	C126
573_57364	2023	Zhejiang	C127
573_57366	2023	Zhejiang	C127
573_58460	2021	Shanghai	C128
573_58473	2021	Shanghai	C128
573_64513	2018	Shandong	C129
573_64514	2018	Shandong	C129
573_16464	2015	Unknown	C13
573_39615	2017	Beijing	C13
573_39619	2016	Beijing	C13
573_49424	2016	Beijing	C13
573_50222	2018	Shanxi	C13
573_50223	2019	Shanxi	C13
573_50229	2018	Shanxi	C13
573_50235	2018	Shanxi	C13
573_50240	2018	Shanxi	C13
573_50244	2019	Shanxi	C13
573_50759	2015	Unknown	C13
573_50760	2015	Unknown	C13
573_50762	2015	Unknown	C13
573_50763	2015	Unknown	C13
573_52368	2015	Unknown	C13
573_54760	2020	Hebei	C13
573_55135		Beijing	C13
573_55140		Beijing	C13
573_55147		Beijing	C13
573_55148		Beijing	C13
573_55149		Beijing	C13
573_55150		Beijing	C13
573_64568		Guangdong	C130
573_64581		Guangdong	C130
573_65217	2020	Shanghai	C131
573_65219	2020	Shanghai	C131
573_27978	2018	Shandong	C14
573_27979	2018	Shandong	C14
573_27982	2018	Shandong	C14
573_36586	2019	Shandong	C14
573_36587	2019	Shandong	C14
573_36588	2019	Shandong	C14
573_36589	2019	Shandong	C14
573_44434	2019	Shandong	C14
573_44435	2018	Shandong	C14
573_44436	2018	Shandong	C14
573_44437	2018	Shandong	C14
573_44439	2018	Shandong	C14
573_44444	2018	Shandong	C14
573_44445	2018	Shandong	C14
573_44446	2018	Shandong	C14
573_44448	2018	Shandong	C14
573_44449	2018	Shandong	C14
573_44450	2018	Shandong	C14
573_44451	2018	Shandong	C14
573_44713	2019	Shandong	C14
573_74308	2018	Shanghai	C14
573_35105	2018	Zhejiang	C15
573_35652	2018	Zhejiang	C15
573_35657	2018	Zhejiang	C15
573_35659	2018	Zhejiang	C15
573_35661	2018	Zhejiang	C15
573_35663	2018	Zhejiang	C15
573_35664	2018	Zhejiang	C15
573_35667	2018	Zhejiang	C15
573_36026	2018	Zhejiang	C15
573_36027	2018	Zhejiang	C15
573_36028	2018	Zhejiang	C15
573_36030	2018	Zhejiang	C15
573_36031	2018	Zhejiang	C15
573_36034	2018	Zhejiang	C15
573_36036	2018	Zhejiang	C15
573_36037	2018	Zhejiang	C15
573_36038	2018	Zhejiang	C15
573_36040	2018	Zhejiang	C15
573_45048	2018	Zhejiang	C15
573_52476	2019	Zhejiang	C15
573_62393	2019	Zhejiang	C15
573_50166	2019	Zhejiang	C16
573_56110	2020	Zhejiang	C16
573_56206	2020	Zhejiang	C16
573_56207	2020	Zhejiang	C16
573_56209	2020	Zhejiang	C16
573_56210	2020	Zhejiang	C16
573_56221	2020	Zhejiang	C16
573_56222	2019	Zhejiang	C16
573_56228	2020	Zhejiang	C16
573_56230	2019	Zhejiang	C16
573_56232	2020	Zhejiang	C16
573_56239	2020	Zhejiang	C16
573_56240	2020	Zhejiang	C16
573_56241	2019	Zhejiang	C16
573_56242	2020	Zhejiang	C16
573_56244	2020	Zhejiang	C16
573_56245	2019	Zhejiang	C16
573_56425	2020	Zhejiang	C16
573_40319	2018	Henan	C17
573_40324	2018	Henan	C17
573_44004	2018	Henan	C17
573_44009	2018	Henan	C17
573_55154		Henan	C17
573_55157		Henan	C17
573_55158		Henan	C17
573_55159		Henan	C17
573_55160		Henan	C17
573_55161		Henan	C17
573_55162		Henan	C17
573_55163		Henan	C17
573_55165		Henan	C17
573_55166		Henan	C17
573_55172		Henan	C17
573_56113		Henan	C17
573_36624	2019	Henan	C18
573_40299	2020	Hunan	C18
573_41015	2020	Hunan	C18
573_41876	2020	Hunan	C18
573_42814	2020	Hunan	C18
573_43960	2020	Hunan	C18
573_49427	2016	Beijing	C18
573_53570	2018	Hubei	C18
573_53571	2018	Hubei	C18
573_55106		Shanxi	C18
573_63119	2019	Hubei	C18
573_63124	2019	Hubei	C18
573_63128	2019	Hubei	C18
573_63143	2019	Hubei	C18
573_63145	2019	Hubei	C18
573_27278	2019	Anhui	C19
573_27279	2019	Anhui	C19
573_27280	2019	Anhui	C19
573_27281	2019	Anhui	C19
573_27282	2019	Anhui	C19
573_27283	2018	Anhui	C19
573_27284	2018	Anhui	C19
573_27285	2018	Anhui	C19
573_27294	2019	Anhui	C19
573_27296	2019	Anhui	C19
573_49560	2016	Shanghai	C19
573_49562	2016	Shanghai	C19
573_52180	2016	Shanghai	C19
573_36632	2019	Henan	C2
573_55114		Beijing	C2
573_68132		Shanghai	C2
573_73085		Shanghai	C2
573_16456	2015	Unknown	C2
573_22569	2015	Zhejiang	C2
573_22577	2015	Zhejiang	C2
573_50758	2015	Unknown	C2
573_50761	2015	Unknown	C2
72407_1720	2015	Shanghai	C2
72407_2039	2015	Shanghai	C2
72407_2040	2015	Shanghai	C2
72407_2041	2015	Shanghai	C2
573_15323	2016	Zhejiang	C2
573_15325	2016	Zhejiang	C2
573_49557	2016	Shanghai	C2
573_15328	2016	Zhejiang	C2
573_14905	2016	Zhejiang	C2
72407_2008	2016	Sichuan	C2
573_39730	2016	Zhejiang	C2
573_18070	2017	Zhejiang	C2
573_25968	2017	Zhejiang	C2
573_25969	2017	Zhejiang	C2
573_25972	2017	Zhejiang	C2
573_25976	2017	Zhejiang	C2
573_25979	2017	Zhejiang	C2
573_29632	2017	Zhejiang	C2
573_29641	2017	Zhejiang	C2
573_29650	2017	Zhejiang	C2
573_29653	2017	Zhejiang	C2
573_29655	2017	Zhejiang	C2
573_29656	2017	Zhejiang	C2
573_29658	2017	Zhejiang	C2
573_29661	2017	Zhejiang	C2
573_29665	2017	Zhejiang	C2
573_29667	2017	Zhejiang	C2
573_29668	2017	Zhejiang	C2
573_29670	2017	Zhejiang	C2
573_29676	2017	Zhejiang	C2
573_29678	2017	Zhejiang	C2
573_29679	2017	Zhejiang	C2
573_29688	2017	Zhejiang	C2
573_29694	2017	Zhejiang	C2
573_29695	2017	Zhejiang	C2
573_29696	2017	Zhejiang	C2
573_29697	2017	Zhejiang	C2
573_29698	2017	Zhejiang	C2
573_29705	2017	Zhejiang	C2
573_29706	2017	Zhejiang	C2
573_29722	2017	Zhejiang	C2
573_29727	2017	Zhejiang	C2
573_29729	2017	Zhejiang	C2
573_29738	2017	Zhejiang	C2
573_29740	2017	Zhejiang	C2
573_29744	2017	Zhejiang	C2
573_29753	2017	Zhejiang	C2
573_29757	2017	Zhejiang	C2
573_29760	2017	Zhejiang	C2
573_29766	2017	Zhejiang	C2
573_29844	2017	Zhejiang	C2
573_43926	2017	Shanghai	C2
573_45076	2017	Zhejiang	C2
573_45077	2017	Zhejiang	C2
573_45080	2017	Zhejiang	C2
573_45085	2017	Zhejiang	C2
573_45087	2017	Zhejiang	C2
573_45092	2017	Zhejiang	C2
573_51840	2017	Zhejiang	C2
573_65273	2017	Shanghai	C2
573_39722	2017	Zhejiang	C2
573_39724	2017	Zhejiang	C2
573_39744	2017	Zhejiang	C2
573_39750	2017	Zhejiang	C2
573_39737	2017	Zhejiang	C2
573_39741	2017	Zhejiang	C2
573_39738	2017	Zhejiang	C2
573_39743	2017	Zhejiang	C2
573_39731	2017	Zhejiang	C2
573_39732	2017	Zhejiang	C2
573_39727	2017	Zhejiang	C2
573_39733	2017	Zhejiang	C2
573_39734	2017	Zhejiang	C2
573_39721	2017	Zhejiang	C2
573_32185	2017	Zhejiang	C2
573_43916	2018	Shanghai	C2
573_43921	2018	Shanghai	C2
573_45056	2018	Zhejiang	C2
573_45057	2018	Zhejiang	C2
573_45058	2018	Zhejiang	C2
573_45061	2018	Zhejiang	C2
573_45064	2018	Zhejiang	C2
573_53744	2018	Jiangsu	C2
573_52570	2018	Zhejiang	C2
573_52560	2018	Zhejiang	C2
573_52572	2018	Zhejiang	C2
573_29515	2018	Zhejiang	C2
573_35671	2018	Zhejiang	C2
573_35106	2018	Zhejiang	C2
573_36033	2018	Zhejiang	C2
573_29389	2018	Zhejiang	C2
573_29392	2018	Zhejiang	C2
573_29387	2018	Zhejiang	C2
573_52551	2018	Zhejiang	C2
573_45037	2019	Zhejiang	C2
573_48142	2019	Zhejiang	C2
573_52445	2019	Zhejiang	C2
573_63174	2019	Jiangsu	C2
573_29384	2019	Shanghai	C2
573_29491	2019	Shanghai	C2
573_74209	2019	Zhejiang	C2
573_52452	2019	Zhejiang	C2
573_34068	2019	Fujian	C2
573_34069	2019	Fujian	C2
573_54639	2019	Jiangsu	C2
573_43917	2020	Shanghai	C2
573_43933	2020	Shanghai	C2
573_43940	2020	Shanghai	C2
573_43941	2020	Zhejiang	C2
573_43943	2020	Zhejiang	C2
573_50022	2020	Zhejiang	C2
573_56904	2020	Jiangsu	C2
573_56901	2020	Jiangsu	C2
573_56972	2020	Jiangsu	C2
573_56898	2020	Jiangsu	C2
573_56975	2020	Jiangsu	C2
573_56906	2020	Jiangsu	C2
573_73604	2020	Zhejiang	C2
573_56903	2020	Jiangsu	C2
573_56974	2020	Jiangsu	C2
573_56977	2020	Jiangsu	C2
573_56958	2020	Jiangsu	C2
573_34091	2020	Zhejiang	C2
573_56959	2020	Jiangsu	C2
573_56952	2020	Jiangsu	C2
573_56965	2020	Jiangsu	C2
573_56971	2020	Jiangsu	C2
573_56947	2020	Jiangsu	C2
573_56978	2020	Jiangsu	C2
573_56951	2020	Jiangsu	C2
573_56306	2021	Shanghai	C2
573_56340	2021	Shanghai	C2
573_56469	2021	Shanghai	C2
573_56474	2021	Shanghai	C2
573_56475	2021	Shanghai	C2
72407_2101	2021	Shanghai	C2
573_73076	2021	Shanghai	C2
573_54628	2021	Jiangsu	C2
573_54626	2021	Jiangsu	C2
573_58464	2021	Shanghai	C2
573_58465	2021	Shanghai	C2
573_58477	2021	Shanghai	C2
573_62667	2021	Shanghai	C2
573_62666	2021	Shanghai	C2
573_63155	2021	Beijing	C2
573_63156	2021	Beijing	C2
573_63157	2021	Beijing	C2
573_63154	2021	Beijing	C2
573_58472	2021	Shanghai	C2
573_63151	2021	Beijing	C2
573_63152	2021	Beijing	C2
573_58469	2021	Shanghai	C2
573_68399	2022	Jiangsu	C2
573_50834	2022	Shanghai	C2
573_73053	2022	Shanghai	C2
573_45032	2020	Zhejiang	C20
573_45046	2019	Zhejiang	C20
573_48138	2019	Zhejiang	C20
573_48139	2019	Zhejiang	C20
573_52449	2019	Zhejiang	C20
573_52450	2019	Zhejiang	C20
573_52463	2019	Zhejiang	C20
573_52464	2019	Zhejiang	C20
573_52484	2019	Zhejiang	C20
573_52486	2019	Zhejiang	C20
573_52487	2019	Zhejiang	C20
573_52488	2019	Zhejiang	C20
573_27190	2018	Unknown	C21
573_27191	2018	Unknown	C21
573_27193	2018	Unknown	C21
573_27194	2018	Unknown	C21
573_27195	2018	Unknown	C21
573_27196	2018	Unknown	C21
573_27197	2018	Unknown	C21
573_27198	2018	Unknown	C21
573_47262	2020	Zhejiang	C21
573_52788	2020	Zhejiang	C21
72407_1151	2018	Unknown	C21
573_38168		Hubei	C22
573_38169		Hubei	C22
573_38170		Hubei	C22
573_38171		Hubei	C22
573_38172		Hubei	C22
573_38173		Hubei	C22
573_58483	2015	Hubei	C22
573_58484	2015	Hubei	C22
573_58486	2015	Hubei	C22
573_58488	2015	Hubei	C22
573_58930	2015	Hubei	C22
573_22570	2015	Zhejiang	C23
573_29750	2017	Zhejiang	C23
573_36625	2018	Henan	C23
573_36634	2019	Henan	C23
573_36646	2018	Henan	C23
573_43923	2017	Shanghai	C23
573_43937	2020	Shanghai	C23
573_50227	2019	Shanxi	C23
573_65215	2020	Shanghai	C23
573_65270	2017	Shanghai	C23
573_49410	2019	Beijing	C24
573_49413	2018	Beijing	C24
573_49414	2018	Beijing	C24
573_49419	2018	Beijing	C24
573_52591	2021	Beijing	C24
573_52594	2021	Beijing	C24
573_52596	2021	Beijing	C24
573_52598	2021	Beijing	C24
573_52603	2021	Beijing	C24
573_52614	2021	Beijing	C24
573_23143	2018	Zhejiang	C25
573_35665	2018	Zhejiang	C25
573_41309	2020	Zhejiang	C25
573_42176	2020	Zhejiang	C25
573_43115	2020	Zhejiang	C25
573_44652	2020	Zhejiang	C25
573_50165	2018	Zhejiang	C25
573_50167	2017	Zhejiang	C25
573_72864	2021	Zhejiang	C25
573_18692	2017	Zhejiang	C26
573_18694	2017	Zhejiang	C26
573_29714	2017	Zhejiang	C26
573_45051	2018	Zhejiang	C26
573_45083	2017	Zhejiang	C26
573_52550	2018	Zhejiang	C26
573_52552	2018	Zhejiang	C26
573_57314	2023	Zhejiang	C26
573_20050	2018	Sichuan	C27
573_20051	2018	Sichuan	C27
573_36627	2018	Henan	C27
573_36636	2018	Henan	C27
573_36648	2018	Henan	C27
573_40322	2018	Henan	C27
573_44007	2018	Henan	C27
573_65174	2022	Sichuan	C27
573_27273	2018	Anhui	C28
573_27275	2019	Anhui	C28
573_27286	2018	Anhui	C28
573_27287	2018	Anhui	C28
573_27288	2018	Anhui	C28
573_27289	2018	Anhui	C28
573_27290	2018	Anhui	C28
573_27292	2019	Anhui	C28
573_27977	2018	Shandong	C29
573_27981	2018	Shandong	C29
573_27988	2018	Shandong	C29
573_37701	2019	Henan	C29
573_44433	2018	Shandong	C29
573_44440	2018	Shandong	C29
573_44442	2018	Shandong	C29
573_44447	2018	Shandong	C29
573_27554	2017	Shanghai	C3
573_27555	2016	Shanghai	C3
573_27556	2017	Shanghai	C3
573_27557	2017	Shanghai	C3
573_27558	2017	Shanghai	C3
573_27559	2016	Shanghai	C3
573_27560	2016	Shanghai	C3
573_27562	2016	Shanghai	C3
573_27563	2016	Shanghai	C3
573_27564	2015	Shanghai	C3
573_35695	2018	Jiangsu	C3
573_35696	2019	Jiangsu	C3
573_35697	2018	Jiangsu	C3
573_38813	2018	Zhejiang	C3
573_45118	2021	Zhejiang	C3
573_45973	2021	Zhejiang	C3
573_47258	2020	Zhejiang	C3
573_47259	2020	Zhejiang	C3
573_48048	2021	Shanghai	C3
573_48049	2021	Shanghai	C3
573_48050	2021	Shanghai	C3
573_48051	2021	Shanghai	C3
573_48052	2021	Shanghai	C3
573_48053	2021	Shanghai	C3
573_48054	2021	Shanghai	C3
573_48055	2021	Shanghai	C3
573_48056	2021	Shanghai	C3
573_48058	2021	Shanghai	C3
573_48059	2021	Shanghai	C3
573_48060	2021	Shanghai	C3
573_48061	2021	Shanghai	C3
573_48062	2021	Shanghai	C3
573_48063	2021	Shanghai	C3
573_48064	2021	Shanghai	C3
573_48065	2021	Shanghai	C3
573_48066	2021	Shanghai	C3
573_48067	2021	Shanghai	C3
573_48068	2021	Shanghai	C3
573_48069	2021	Shanghai	C3
573_48070	2021	Shanghai	C3
573_48071	2021	Shanghai	C3
573_48072	2021	Shanghai	C3
573_48073	2021	Shanghai	C3
573_48074	2021	Shanghai	C3
573_48075	2021	Shanghai	C3
573_48076	2021	Shanghai	C3
573_48077	2021	Shanghai	C3
573_48078	2021	Shanghai	C3
573_48079	2021	Shanghai	C3
573_48080	2021	Shanghai	C3
573_48081	2021	Shanghai	C3
573_48082	2021	Shanghai	C3
573_48083	2021	Shanghai	C3
573_48084	2021	Shanghai	C3
573_48085	2021	Shanghai	C3
573_48086	2021	Shanghai	C3
573_48087	2021	Shanghai	C3
573_48088	2021	Shanghai	C3
573_48089	2021	Shanghai	C3
573_48090	2021	Shanghai	C3
573_48091	2021	Shanghai	C3
573_48092	2021	Shanghai	C3
573_48093	2021	Shanghai	C3
573_48094	2021	Shanghai	C3
573_48095	2021	Shanghai	C3
573_48096	2021	Shanghai	C3
573_48097	2021	Shanghai	C3
573_48098	2021	Shanghai	C3
573_48099	2021	Shanghai	C3
573_48100	2021	Shanghai	C3
573_48101	2021	Shanghai	C3
573_48103	2021	Shanghai	C3
573_48104	2021	Shanghai	C3
573_48105	2021	Shanghai	C3
573_48109	2021	Shanghai	C3
573_48110	2021	Shanghai	C3
573_48111	2021	Shanghai	C3
573_49567	2021	Zhejiang	C3
573_54808	2019	Jiangsu	C3
573_54809	2019	Jiangsu	C3
573_45172	2018	Jiangsu	C30
573_65207	2020	Shanghai	C30
573_65225	2020	Shanghai	C30
573_65228	2020	Shanghai	C30
573_73055	2022	Shanghai	C30
72407_1748	2017	Shanghai	C30
72407_1749	2017	Shanghai	C30
72407_1750	2017	Shanghai	C30
573_50155	2022	Sichuan	C31
573_50156	2022	Sichuan	C31
573_50158	2022	Sichuan	C31
573_50159	2022	Sichuan	C31
573_50160	2022	Sichuan	C31
573_50162	2022	Sichuan	C31
573_50163	2022	Sichuan	C31
573_54851	2021	Sichuan	C31
573_65259	2023	Shanghai	C32
573_65260	2023	Shanghai	C32
573_65261	2023	Shanghai	C32
573_65262	2023	Shanghai	C32
573_65263	2023	Shanghai	C32
573_65264	2023	Shanghai	C32
573_65265	2023	Shanghai	C32
573_65266	2023	Shanghai	C32
573_14960	2015	Zhejiang	C33
573_15227	2016	Shanghai	C33
573_16454	2015	Unknown	C33
573_16459	2015	Unknown	C33
573_26001	2015	Jiangsu	C33
573_50756	2015	Unknown	C33
573_52369	2015	Unknown	C33
573_34075	2020	Anhui	C34
573_36621	2019	Henan	C34
573_36626	2019	Henan	C34
573_36630	2019	Henan	C34
573_36633	2019	Henan	C34
573_36647	2018	Henan	C34
573_43948	2019	Jiangsu	C34
573_34145	2018	Zhejiang	C35
573_34148	2018	Zhejiang	C35
573_50059	2021	Jiangxi	C35
573_50060	2017	Jiangxi	C35
573_54333	2018	Zhejiang	C35
573_54813	2019	Jiangsu	C35
573_73046	2020	Zhejiang	C35
573_37722	2020	Zhejiang	C36
573_43932	2020	Zhejiang	C36
573_45896	2019	Zhejiang	C36
573_45898	2019	Zhejiang	C36
573_48141	2019	Zhejiang	C36
573_58454	2020	Zhejiang	C36
573_65573	2021	Zhejiang	C36
573_39718	2020	Hubei	C37
573_62669	2021	Shanghai	C37
573_65206	2023	Jiangsu	C37
573_68426	2023	Jiangsu	C37
573_68427	2023	Jiangsu	C37
573_68433	2023	Jiangsu	C37
573_68445	2023	Jiangsu	C37
573_43478	2021	Shanghai	C38
573_44584	2021	Shanghai	C38
573_64571		Guangdong	C38
573_73059	2022	Shanghai	C38
573_73073	2021	Shanghai	C38
573_73080	2021	Shanghai	C38
573_74208	2019	Zhejiang	C38
573_29388	2018	Zhejiang	C39
573_29391	2018	Zhejiang	C39
573_45040	2019	Zhejiang	C39
573_48140	2019	Zhejiang	C39
573_50002	2021	Zhejiang	C39
573_50006	2021	Zhejiang	C39
573_45951	2021	Zhejiang	C4
573_45953	2021	Zhejiang	C4
573_45954	2021	Zhejiang	C4
573_45955	2021	Zhejiang	C4
573_45956	2021	Zhejiang	C4
573_45957	2021	Zhejiang	C4
573_45958	2021	Zhejiang	C4
573_45959	2021	Zhejiang	C4
573_45964	2021	Zhejiang	C4
573_45965	2021	Zhejiang	C4
573_45966	2021	Zhejiang	C4
573_45971	2021	Zhejiang	C4
573_45972	2021	Zhejiang	C4
573_45975	2021	Zhejiang	C4
573_45976	2021	Zhejiang	C4
573_45977	2021	Zhejiang	C4
573_45978	2021	Zhejiang	C4
573_45979	2021	Zhejiang	C4
573_45981	2021	Zhejiang	C4
573_45982	2021	Zhejiang	C4
573_45983	2021	Zhejiang	C4
573_45984	2021	Zhejiang	C4
573_45985	2021	Zhejiang	C4
573_45986	2021	Zhejiang	C4
573_45987	2021	Zhejiang	C4
573_45989	2021	Zhejiang	C4
573_45990	2021	Zhejiang	C4
573_45991	2021	Zhejiang	C4
573_45992	2021	Zhejiang	C4
573_45993	2021	Zhejiang	C4
573_45994	2021	Zhejiang	C4
573_45995	2021	Zhejiang	C4
573_45996	2021	Zhejiang	C4
573_45997	2021	Zhejiang	C4
573_45998	2021	Zhejiang	C4
573_45999	2021	Zhejiang	C4
573_46000	2021	Zhejiang	C4
573_46001	2021	Zhejiang	C4
573_46003	2021	Zhejiang	C4
573_46004	2021	Zhejiang	C4
573_46005	2021	Zhejiang	C4
573_48045	2021	Zhejiang	C4
573_48046	2021	Zhejiang	C4
573_48047	2021	Zhejiang	C4
573_50097	2022	Zhejiang	C4
573_52796	2021	Zhejiang	C4
573_52799	2021	Zhejiang	C4
573_56183	2021	Zhejiang	C4
573_56185	2021	Zhejiang	C4
573_56186	2021	Zhejiang	C4
573_56188	2021	Zhejiang	C4
573_56189	2021	Zhejiang	C4
573_56190	2021	Zhejiang	C4
573_56191	2021	Zhejiang	C4
573_56192	2021	Zhejiang	C4
573_56193	2021	Zhejiang	C4
573_56194	2021	Zhejiang	C4
573_56195	2021	Zhejiang	C4
573_56196	2021	Zhejiang	C4
573_56197	2021	Zhejiang	C4
573_56198	2021	Zhejiang	C4
573_56199	2021	Zhejiang	C4
573_56200	2021	Zhejiang	C4
573_56201	2021	Zhejiang	C4
573_56202	2021	Zhejiang	C4
573_56203	2021	Zhejiang	C4
573_57299	2023	Zhejiang	C4
573_57303	2023	Zhejiang	C4
573_57305	2023	Zhejiang	C4
573_57308	2023	Zhejiang	C4
573_57318	2023	Zhejiang	C4
573_36656	2014	Beijing	C40
573_36676	2014	Beijing	C40
573_36677	2014	Beijing	C40
573_36678	2014	Beijing	C40
573_36679	2014	Beijing	C40
573_36680	2014	Beijing	C40
573_37645	2020	Zhejiang	C41
573_37646	2020	Zhejiang	C41
573_37647	2020	Zhejiang	C41
573_39711	2020	Zhejiang	C41
573_39712	2020	Zhejiang	C41
573_39713	2020	Zhejiang	C41
573_40284	2018	Hunan	C42
573_41001	2018	Hunan	C42
573_41861	2018	Hunan	C42
573_42799	2018	Hunan	C42
573_43871	2018	Hunan	C42
573_55196		Hunan	C42
573_49411	2019	Beijing	C43
573_54713	2018	Inner mongolia	C43
573_55122		Beijing	C43
573_69383	2020	Hebei	C43
573_69384	2020	Hebei	C43
573_69385	2020	Hebei	C43
573_49416	2018	Beijing	C44
573_49418	2017	Beijing	C44
573_51781	2020	Beijing	C44
573_55111		Beijing	C44
573_55120		Beijing	C44
573_55127		Beijing	C44
573_27980	2018	Shandong	C45
573_51940	2020	Beijing	C45
573_52469	2019	Zhejiang	C45
573_52471	2019	Zhejiang	C45
573_52478	2019	Zhejiang	C45
573_36659	2014	Beijing	C46
573_36660	2014	Beijing	C46
573_36661	2015	Beijing	C46
573_36662	2014	Beijing	C46
573_36663	2013	Beijing	C46
573_40329	2016	Beijing	C47
573_41046	2016	Beijing	C47
573_41906	2016	Beijing	C47
573_42845	2016	Beijing	C47
573_44020	2016	Beijing	C47
573_50201	2019	Shanxi	C48
573_50202	2019	Shanxi	C48
573_50203	2019	Shanxi	C48
573_50210	2019	Shanxi	C48
573_50211	2019	Shanxi	C48
573_50950	2018	Zhejiang	C49
573_50952	2018	Zhejiang	C49
573_50954	2018	Zhejiang	C49
573_50955	2018	Zhejiang	C49
573_50956	2018	Zhejiang	C49
573_38804	2020	Guangdong	C5
573_38806	2020	Guangdong	C5
573_38808	2020	Guangdong	C5
573_38809	2020	Guangdong	C5
573_38814	2020	Guangdong	C5
573_47263	2021	Shanghai	C5
573_49889	2022	Guangdong	C5
573_49892	2020	Shaanxi	C5
573_50175	2022	Guangdong	C5
573_50914	2021	Guangdong	C5
573_50915	2021	Guangdong	C5
573_50916	2021	Guangdong	C5
573_50917	2021	Guangdong	C5
573_50918	2021	Guangdong	C5
573_50919	2021	Guangdong	C5
573_50920	2021	Guangdong	C5
573_50921	2021	Guangdong	C5
573_50922	2021	Guangdong	C5
573_50923	2021	Guangdong	C5
573_50926	2021	Guangdong	C5
573_50928	2021	Guangdong	C5
573_50929	2021	Guangdong	C5
573_50930	2021	Guangdong	C5
573_50933	2021	Guangdong	C5
573_51040	2022	Guangdong	C5
573_51890	2022	Guangdong	C5
573_52401	2021	Guangdong	C5
573_52404	2021	Guangdong	C5
573_52406	2021	Guangdong	C5
573_52407	2021	Guangdong	C5
573_52413	2021	Guangdong	C5
573_52414	2021	Guangdong	C5
573_52416	2021	Guangdong	C5
573_52417	2021	Guangdong	C5
573_52418	2021	Guangdong	C5
573_52419	2021	Guangdong	C5
573_52420	2021	Guangdong	C5
573_52422	2021	Guangdong	C5
573_55184		Hunan	C5
573_55190		Hunan	C5
573_55191		Hunan	C5
573_55192		Hunan	C5
573_57325	2023	Zhejiang	C5
573_64563		Guangdong	C5
573_64565		Guangdong	C5
573_64570		Guangdong	C5
573_64573		Guangdong	C5
573_64717	2023	Guangdong	C5
573_73052	2022	Shanghai	C5
573_73054	2022	Shanghai	C5
573_73056	2022	Shanghai	C5
573_73061	2022	Shanghai	C5
573_73503	2022	Sichuan	C5
573_73504	2022	Sichuan	C5
573_73505	2022	Sichuan	C5
573_73506	2022	Sichuan	C5
573_73509	2022	Sichuan	C5
573_73511	2022	Sichuan	C5
573_73512	2022	Sichuan	C5
72407_1717	2021	Guangdong	C5
573_53045	2017	Zhejiang	C50
573_53046	2017	Zhejiang	C50
573_53047	2017	Zhejiang	C50
573_53048	2017	Zhejiang	C50
573_53049	2017	Zhejiang	C50
573_53801	2020	Fujian	C51
573_53802	2020	Fujian	C51
573_53805	2020	Fujian	C51
573_55109		Shanxi	C51
573_74206	2020	Zhejiang	C51
573_65577	2021	Zhejiang	C52
573_65578	2021	Zhejiang	C52
573_65579	2021	Zhejiang	C52
573_65588	2021	Zhejiang	C52
573_65590	2021	Zhejiang	C52
573_14880	2016	Zhejiang	C53
573_14961	2015	Anhui	C53
573_14966	2014	Anhui	C53
573_48977	2022	Unknown	C53
573_14898	2016	Zhejiang	C54
573_14917	2016	Zhejiang	C54
573_14927	2016	Zhejiang	C54
573_18071	2017	Zhejiang	C54
573_18146	2016	Sichuan	C55
573_18225	2016	Sichuan	C55
573_49113	2017	Unknown	C55
573_49993	2017	Jilin	C55
573_27276	2018	Anhui	C56
573_27277	2018	Anhui	C56
573_56946	2020	Jiangsu	C56
573_68148	2021	Zhejiang	C56
573_29506	2018	Zhejiang	C57
573_51872	2018	Shanghai	C57
573_52787	2019	Zhejiang	C57
573_54685	2019	Zhejiang	C57
573_29730	2017	Zhejiang	C58
573_52460	2019	Zhejiang	C58
573_52461	2019	Zhejiang	C58
573_73529	2018	Sichuan	C58
573_41303	2016	Jiangsu	C59
573_42114	2016	Jiangsu	C59
573_43109	2016	Jiangsu	C59
573_44654	2016	Jiangsu	C59
573_43451	2019	Zhejiang	C6
573_43452	2019	Zhejiang	C6
573_43454	2019	Zhejiang	C6
573_43455	2019	Zhejiang	C6
573_43456	2019	Zhejiang	C6
573_43457	2019	Zhejiang	C6
573_43458	2019	Zhejiang	C6
573_43459	2019	Zhejiang	C6
573_43461	2019	Zhejiang	C6
573_43463	2019	Zhejiang	C6
573_43465	2019	Zhejiang	C6
573_43466	2019	Zhejiang	C6
573_43467	2019	Zhejiang	C6
573_43468	2019	Zhejiang	C6
573_44562	2019	Zhejiang	C6
573_44563	2019	Zhejiang	C6
573_44565	2019	Zhejiang	C6
573_44566	2019	Zhejiang	C6
573_44567	2019	Zhejiang	C6
573_44568	2019	Zhejiang	C6
573_44569	2019	Zhejiang	C6
573_44570	2019	Zhejiang	C6
573_44572	2019	Zhejiang	C6
573_44574	2019	Zhejiang	C6
573_44576	2019	Zhejiang	C6
573_44577	2019	Zhejiang	C6
573_44578	2019	Zhejiang	C6
573_44579	2019	Zhejiang	C6
573_51891	2021	Zhejiang	C6
573_54343	2021	Zhejiang	C6
573_54907	2018	Unknown	C6
573_54908	2018	Unknown	C6
573_56111	2019	Zhejiang	C6
573_56204	2020	Zhejiang	C6
573_56208	2020	Zhejiang	C6
573_56220	2020	Zhejiang	C6
573_56223	2019	Zhejiang	C6
573_56224	2019	Zhejiang	C6
573_56225	2019	Zhejiang	C6
573_56226	2020	Zhejiang	C6
573_56227	2020	Zhejiang	C6
573_56229	2019	Zhejiang	C6
573_56233	2019	Zhejiang	C6
573_56234	2019	Zhejiang	C6
573_56235	2020	Zhejiang	C6
573_56243	2019	Zhejiang	C6
573_56246	2019	Zhejiang	C6
573_56247	2019	Zhejiang	C6
573_56423	2020	Zhejiang	C6
573_56426	2020	Zhejiang	C6
573_41304	2015	Gansu	C60
573_42115	2015	Gansu	C60
573_43110	2015	Gansu	C60
573_44656	2015	Gansu	C60
573_41308	2019	Zhejiang	C61
573_42172	2019	Zhejiang	C61
573_43114	2019	Zhejiang	C61
573_44661	2019	Zhejiang	C61
573_45042	2019	Zhejiang	C62
573_45045	2019	Zhejiang	C62
573_45047	2019	Zhejiang	C62
573_45049	2019	Zhejiang	C62
573_48999	2020	Shanghai	C63
573_56163	2022	Anhui	C63
573_56175	2022	Anhui	C63
573_65231	2019	Shanghai	C63
573_49558	2017	Shanghai	C64
573_49561	2017	Shanghai	C64
573_56979	2020	Jiangsu	C64
573_56980	2020	Jiangsu	C64
573_50812	2021	Chongqing	C65
573_54846	2021	Sichuan	C65
573_54855	2020	Sichuan	C65
573_62316	2020	Sichuan	C65
573_53573	2018	Hubei	C66
573_53574	2018	Hubei	C66
573_53576	2018	Hubei	C66
573_53590	2018	Hubei	C66
573_55121		Beijing	C67
573_55123		Beijing	C67
573_55128		Beijing	C67
573_55129		Beijing	C67
573_56943	2020	Jiangsu	C68
573_56944	2020	Jiangsu	C68
573_56950	2020	Jiangsu	C68
573_56976	2020	Jiangsu	C68
573_26008	2015	Jiangsu	C69
573_26041	2015	Jiangsu	C69
573_26049	2015	Jiangsu	C69
573_62536	2022	Shanghai	C7
573_62537	2022	Shanghai	C7
573_62538	2022	Shanghai	C7
573_62539	2022	Shanghai	C7
573_62540	2022	Shanghai	C7
573_62541	2022	Shanghai	C7
573_62542	2022	Shanghai	C7
573_62543	2022	Shanghai	C7
573_62545	2022	Shanghai	C7
573_62546	2022	Shanghai	C7
573_62547	2022	Shanghai	C7
573_62550	2022	Shanghai	C7
573_62551	2022	Shanghai	C7
573_62552	2022	Shanghai	C7
573_62553	2022	Shanghai	C7
573_62554	2022	Shanghai	C7
573_62555	2022	Shanghai	C7
573_62556	2022	Shanghai	C7
573_62557	2022	Shanghai	C7
573_62558	2022	Shanghai	C7
573_62559	2022	Shanghai	C7
573_62560	2022	Shanghai	C7
573_62561	2022	Shanghai	C7
573_62562	2022	Shanghai	C7
573_62563	2022	Shanghai	C7
573_62564	2022	Shanghai	C7
573_62565	2022	Shanghai	C7
573_62566	2022	Shanghai	C7
573_62568	2022	Shanghai	C7
573_62569	2022	Shanghai	C7
573_62570	2022	Shanghai	C7
573_62571	2022	Shanghai	C7
573_62572	2022	Shanghai	C7
573_62573	2022	Shanghai	C7
573_62574	2022	Shanghai	C7
573_62575	2022	Shanghai	C7
573_62577	2022	Shanghai	C7
573_62578	2022	Shanghai	C7
573_62579	2022	Shanghai	C7
573_62580	2022	Shanghai	C7
573_27976	2016	Zhejiang	C70
573_29813	2017	Zhejiang	C70
573_29828	2017	Zhejiang	C70
573_27984	2018	Shandong	C71
573_27987	2018	Shandong	C71
573_44443	2018	Shandong	C71
573_27985	2018	Shandong	C72
573_27990	2018	Shandong	C72
573_44441	2018	Shandong	C72
573_36622	2018	Henan	C73
573_43939	2021	Shanghai	C73
573_47164	2018	Shanghai	C73
573_38810	2020	Guangdong	C74
573_49885	2022	Guangdong	C74
573_49886	2022	Guangdong	C74
573_43915	2020	Zhejiang	C75
573_73058	2023	Shanghai	C75
573_73060	2023	Shanghai	C75
573_44557		Taiwan	C76
573_55082		Taiwan	C76
573_55084		Taiwan	C76
573_49088	2022	Beijing	C77
573_49091	2022	Beijing	C77
573_55118		Beijing	C77
573_49412	2018	Beijing	C78
573_49415	2018	Beijing	C78
573_49425	2016	Beijing	C78
573_52851	2019	Hunan	C79
573_52879	2018	Hunan	C79
573_55256	2022	Shanghai	C79
573_14897	2016	Zhejiang	C8
573_15225	2016	Zhejiang	C8
573_15226	2016	Zhejiang	C8
573_15231	2016	Zhejiang	C8
573_19986	2014	Zhejiang	C8
573_22571	2014	Zhejiang	C8
573_22572	2014	Zhejiang	C8
573_22573	2013	Zhejiang	C8
573_22574	2013	Zhejiang	C8
573_22575	2014	Zhejiang	C8
573_22576	2013	Zhejiang	C8
573_25981	2016	Unknown	C8
573_25982	2016	Unknown	C8
573_25983	2016	Unknown	C8
573_27211	2017	Zhejiang	C8
573_29821	2017	Zhejiang	C8
573_39728	2017	Zhejiang	C8
573_43462	2016	Zhejiang	C8
573_43464	2016	Zhejiang	C8
573_44573	2016	Zhejiang	C8
573_44575	2016	Zhejiang	C8
573_50168	2018	Zhejiang	C8
573_62346	2022	Zhejiang	C8
573_62347	2022	Zhejiang	C8
573_62348	2022	Zhejiang	C8
573_62349	2022	Zhejiang	C8
573_62350	2022	Zhejiang	C8
573_62351	2022	Zhejiang	C8
573_62352	2022	Zhejiang	C8
573_62353	2022	Zhejiang	C8
573_62354	2022	Zhejiang	C8
573_62355	2022	Zhejiang	C8
573_62356	2022	Zhejiang	C8
573_62357	2022	Zhejiang	C8
573_68188	2023	Zhejiang	C8
72407_1744	2017	Shanghai	C8
573_53061	2017	Shanghai	C80
573_53062	2017	Shanghai	C80
573_53063	2017	Shanghai	C80
573_53734	2020	Jiangsu	C81
573_54625	2021	Jiangsu	C81
573_54689	2020	Anhui	C81
573_54631	2020	Jiangsu	C82
573_56957	2020	Jiangsu	C82
573_56969	2020	Jiangsu	C82
573_54759	2018	Hebei	C83
573_54763	2020	Hebei	C83
573_54764	2020	Hebei	C83
573_55170		Hunan	C84
573_55171		Hunan	C84
573_55173		Hunan	C84
573_56167	2022	Anhui	C85
573_56178	2022	Anhui	C85
573_56181	2022	Anhui	C85
573_56905	2020	Jiangsu	C86
573_56964	2020	Jiangsu	C86
573_56970	2020	Jiangsu	C86
573_58468	2021	Shanghai	C87
573_58471	2021	Shanghai	C87
573_62663	2021	Shanghai	C87
573_65558	2020	Zhejiang	C88
573_73510	2021	Sichuan	C88
573_73516	2020	Sichuan	C88
573_73021	2023	Beijing	C89
573_73022	2023	Beijing	C89
573_73023	2023	Beijing	C89
573_58461	2021	Shanghai	C9
573_58478	2021	Shanghai	C9
573_62668	2021	Shanghai	C9
573_65560	2021	Zhejiang	C9
573_72920	2022	Shanghai	C9
573_72922	2022	Shanghai	C9
573_72924	2022	Shanghai	C9
573_72926	2022	Shanghai	C9
573_72927	2022	Shanghai	C9
573_72928	2022	Shanghai	C9
573_72930	2022	Shanghai	C9
573_72931	2022	Shanghai	C9
573_72932	2022	Shanghai	C9
573_72933	2022	Shanghai	C9
573_72934	2022	Shanghai	C9
573_74257	2022	Shanghai	C9
573_74259	2022	Shanghai	C9
573_74260	2022	Shanghai	C9
573_74262	2022	Shanghai	C9
573_74264	2022	Shanghai	C9
573_74270	2022	Shanghai	C9
573_74272	2022	Shanghai	C9
573_74273	2022	Shanghai	C9
573_74276	2022	Shanghai	C9
573_74277	2022	Shanghai	C9
573_74280	2022	Shanghai	C9
573_74281	2022	Shanghai	C9
573_74283	2022	Shanghai	C9
573_74284	2022	Shanghai	C9
573_74285	2022	Shanghai	C9
573_74286	2022	Shanghai	C9
573_74287	2022	Shanghai	C9
573_74288	2022	Shanghai	C9
573_73047	2020	Zhejiang	C90
573_73048	2020	Zhejiang	C90
573_73101	2020	Zhejiang	C90
573_23194	2014	Beijing	C91
573_52810	2017	Beijing	C91
573_26013	2015	Jiangsu	C92
573_26042	2015	Jiangsu	C92
573_27561	2015	Shanghai	C93
573_49653	2019	Zhejiang	C93
573_27967	2017	Zhejiang	C94
573_27974	2015	Zhejiang	C94
573_27975	2015	Zhejiang	C95
573_29589	2015	Zhejiang	C95
573_29372	2018	Beijing	C96
573_29377	2018	Beijing	C96
573_29381	2018	Beijing	C97
573_55115		Beijing	C97
573_33814	2018	Sichuan	C98
573_73524	2018	Sichuan	C98
573_34146	2018	Zhejiang	C99
573_34147	2018	Zhejiang	C99
