# Supplementary material for: Molecular epidemiology and genetic dynamics of carbapenem-resistant hypervirulent Klebsiella pneumoniae in China
Source: Front Cell Infect Microbiol. 2025 Feb 14;15:1529929. doi: 10.3389/fcimb.2025.1529929 (PMC11868059; doi:10.3389/fcimb.2025.1529929)
Supplement: Supplementary Table 3 — Metadata of the CR and hv plasmid. [file Table3.xlsx]

## Sheet: hv plasmids
plasmid_id	plasmid_community	replicon_type	plasmid_mobility	strain	ST	year	area	iucA	iucB	iucC	iucD	iutA	rmpA	rmpA2
39831_31_AA406	PC1	IncF, IncH	non-mobilizable	39831_31	ST11	2020	Zhejiang	100	100	100	100	100	100	99.53
573_14855_AA406	PC1	IncF, IncH	non-mobilizable	573_14855	ST36	2015	Sichuan	100	100	100	100	100	100	99.69
573_14880_AA406	PC1	IncF, IncH	non-mobilizable	573_14880	ST11	2016	Zhejiang	100	100	100	100	100	.	99.84
573_14885_AA406	PC1	IncF, IncH, IncR	non-mobilizable	573_14885	ST11	2017	Zhejiang	100	100	100	100	100	100	99.53
573_14887_AA406	PC1	IncF, IncH, IncR	non-mobilizable	573_14887	ST11	2017	Zhejiang	100	100	100	100	100	100	99.53
573_14892_AA406	PC1	IncF, IncH, IncR	non-mobilizable	573_14892	ST11	2017	Zhejiang	100	100	100	100	100	100	99.53
573_14895_AA406	PC1	IncF, IncH, IncR	non-mobilizable	573_14895	ST11	2017	Zhejiang	100	100	100	100	100	100	99.53
573_14897_AA406	PC1	IncF, IncH	non-mobilizable	573_14897	ST11	2016	Zhejiang	100	100	100	100	100	.	100
573_14898_AA406	PC1	IncF, IncH	non-mobilizable	573_14898	ST11	2016	Zhejiang	100	100	100	100	100	.	100
573_14903_AA406	PC1	IncF, IncH, IncR	non-mobilizable	573_14903	ST11	2016	Zhejiang	100	100	100	100	100	100	99.53
573_14904_AA406	PC1	IncF, IncH, IncR	non-mobilizable	573_14904	ST11	2016	Zhejiang	100	100	100	100	100	100	99.53
573_14905_AA406	PC1	IncF, IncH	non-mobilizable	573_14905	ST11	2016	Zhejiang	100	100	100	100	100	100	99.53
573_14906_AA406	PC1	IncF, IncH, IncR	non-mobilizable	573_14906	ST11	2016	Zhejiang	100	100	100	100	100	100	99.53
573_14912_AA406	PC1	IncF, IncH, IncR	non-mobilizable	573_14912	ST11	2016	Zhejiang	100	100	100	100	100	100	99.53
573_14915_AA406	PC1	IncF, IncH, IncR	non-mobilizable	573_14915	ST11	2016	Zhejiang	100	100	100	100	100	100	99.53
573_14917_AA406	PC1	IncF, IncH	non-mobilizable	573_14917	ST11	2016	Zhejiang	100	100	100	100	100	.	100
573_14918_AA406	PC1	IncF, IncH, IncR	non-mobilizable	573_14918	ST11	2016	Zhejiang	100	100	100	100	100	100	99.53
573_14919_AA406	PC1	IncF, IncH, IncR	non-mobilizable	573_14919	ST11	2016	Zhejiang	100	100	100	100	100	100	99.53
573_14925_AA406	PC1	IncF, IncH, IncR	non-mobilizable	573_14925	ST11	2016	Zhejiang	100	100	100	100	100	.	99.53
573_14927_AA406	PC1	IncF, IncH	non-mobilizable	573_14927	ST11	2016	Zhejiang	100	100	100	100	100	.	99.84
573_14940_AA406	PC1	IncF, IncH	non-mobilizable	573_14940	ST23	2014	Jiangxi	100	100	100	100	100	100	99.69
573_14946_AA406	PC1	IncF, IncH	non-mobilizable	573_14946	ST23	2015	Zhejiang	100	100	100	100	100	.	99.53
573_14960_AA406	PC1	IncF, IncH	non-mobilizable	573_14960	ST11	2015	Zhejiang	100	100	100	100	100	100	99.84
573_14961_AA406	PC1	IncF, IncH	non-mobilizable	573_14961	ST11	2015	Anhui	100	100	100	100	100	.	99.84
573_14962_AA405	PC1	IncF, IncH	non-mobilizable	573_14962	ST268	2014	Anhui	100	100	100	100	100	.	99.53
573_14966_AA406	PC1	IncF, IncH	non-mobilizable	573_14966	ST11	2014	Anhui	100	100	100	100	100	.	99.84
573_15222_AA406	PC1	IncF, IncH	conjugative	573_15222	ST23	2013	Zhejiang	100	100	100	100	100	100	99.69
573_15225_AA406	PC1	IncF, IncH	non-mobilizable	573_15225	ST11	2016	Zhejiang	100	100	100	100	100	.	100
573_15226_AA406	PC1	IncF, IncH	non-mobilizable	573_15226	ST11	2016	Zhejiang	100	100	100	100	100	.	100
573_15227_AA406	PC1	IncF, IncH	non-mobilizable	573_15227	ST11	2016	Shanghai	100	100	100	100	100	100	99.84
573_15231_AA406	PC1	IncF, IncH	non-mobilizable	573_15231	ST11	2016	Zhejiang	100	100	100	100	100	.	99.84
573_15323_AA406	PC1	IncF, IncH	non-mobilizable	573_15323	ST11	2016	Zhejiang	100	100	100	100	100	.	99.53
573_15325_AA406	PC1	IncF, IncH	non-mobilizable	573_15325	ST11	2016	Zhejiang	100	100	100	100	100	100	99.53
573_15328_AA406	PC1	IncF, IncH	non-mobilizable	573_15328	ST11	2016	Zhejiang	100	100	100	100	100	100	99.53
573_16454_AA406	PC1	IncF, IncH	non-mobilizable	573_16454	ST11	2015	Unknown	100	100	100	100	100	100	99.84
573_16456_AA406	PC1	IncF, IncH	non-mobilizable	573_16456	ST11	2015	Unknown	100	100	100	100	100	100	99.53
573_16459_AA406	PC1	IncF, IncH	non-mobilizable	573_16459	ST11	2015	Unknown	100	100	100	100	100	100	99.84
573_16464_AA406	PC1	IncF, IncH	non-mobilizable	573_16464	ST11	2015	Unknown	100	100	100	100	100	100	99.53
573_17907_AA406	PC1	IncF, IncH	non-mobilizable	573_17907	ST86	2016	Zhejiang	100	100	100	100	100	100	100
573_18070_AA406	PC1	IncF, IncH	non-mobilizable	573_18070	ST11	2017	Zhejiang	100	100	100	100	100	100	99.53
573_18071_AA406	PC1	IncF, IncH	non-mobilizable	573_18071	ST11	2017	Zhejiang	100	100	100	100	100	.	100
573_18146_AA405	PC4	IncF	conjugative	573_18146	ST11	2016	Sichuan	100	100	100	100	100	.	99.84
573_18194_AA406	PC1	IncF, IncH	non-mobilizable	573_18194	ST23	2016	Sichuan	100	100	100	100	100	100	99.37
573_18225_AA405	PC4	IncF	conjugative	573_18225	ST11	2016	Sichuan	100	100	100	100	100	.	99.84
573_18541_AA405	PC4	IncF, IncH	conjugative	573_18541	ST11	2014	Taiwan	100	100	100	100	100	100	99.53
573_18690_AA406	PC1	IncF, IncH, IncR	non-mobilizable	573_18690	ST11	2017	Zhejiang	100	100	100	100	100	100	99.53
573_18692_AA406	PC1	IncF	non-mobilizable	573_18692	ST11	2017	Zhejiang	100	100	100	100	100	.	99.53
573_18694_AA406	PC1	IncF	non-mobilizable	573_18694	ST11	2017	Zhejiang	100	100	100	100	100	.	99.53
573_19978_AA406	PC1	IncF, IncH	non-mobilizable	573_19978	ST11	2017	Zhejiang	100	100	100	100	100	100	99.53
573_19986_AA406	PC1	IncF, IncH	non-mobilizable	573_19986	ST11	2014	Zhejiang	100	100	100	100	100	.	100
573_20050_AA406	PC4	.	non-mobilizable	573_20050	ST2237	2018	Sichuan	100	100	100	100	100	.	99.37
573_20051_AA406	PC4	IncH	non-mobilizable	573_20051	ST2237	2018	Sichuan	100	100	100	100	100	.	99.37
573_22569_AA406	PC1	IncF, IncH, IncR	non-mobilizable	573_22569	ST11	2015	Zhejiang	100	100	100	100	100	.	99.84
573_22570_AA406	PC1	IncF, IncH	non-mobilizable	573_22570	ST11	2015	Zhejiang	100	100	100	100	100	.	99.53
573_22571_AA406	PC1	IncF, IncH	non-mobilizable	573_22571	ST11	2014	Zhejiang	100	100	100	100	100	.	100
573_22572_AA406	PC1	IncF, IncH	non-mobilizable	573_22572	ST11	2014	Zhejiang	100	100	100	100	100	.	99.84
573_22573_AA406	PC1	IncF, IncH	non-mobilizable	573_22573	ST11	2013	Zhejiang	100	100	100	100	100	.	100
573_22574_AA406	PC1	IncF, IncH	non-mobilizable	573_22574	ST11	2013	Zhejiang	100	100	100	100	100	.	100
573_22575_AA406	PC1	IncF, IncH	non-mobilizable	573_22575	ST11	2014	Zhejiang	100	100	100	100	100	.	100
573_22576_AA406	PC1	IncF, IncH	non-mobilizable	573_22576	ST11	2013	Zhejiang	100	100	100	100	100	.	100
573_22577_AA406	PC1	IncF, IncH	non-mobilizable	573_22577	ST11	2015	Zhejiang	100	100	100	100	100	100	99.53
573_23143_AA406	PC1	IncF, IncH	non-mobilizable	573_23143	ST11	2018	Zhejiang	100	100	100	100	100	100	99.53
573_23194_AA406	PC1	IncF, IncH	non-mobilizable	573_23194	ST65	2014	Beijing	100	100	100	100	100	100	99.84
573_25802_AA406	PC1	IncF, IncH	non-mobilizable	573_25802	ST11	2017	Zhejiang	100	100	100	100	100	100	99.53
573_25810_AA405	PC4	IncF, IncH	conjugative	573_25810	ST307	2016	Shanghai	100	100	100	100	100	.	99.53
573_25811_AA405	PC4	IncF, IncH	conjugative	573_25811	ST307	2016	Shanghai	100	100	100	100	100	.	99.53
573_25963_AA406	PC1	IncF, IncH, IncR	non-mobilizable	573_25963	ST11	2017	Zhejiang	100	100	100	100	100	100	99.53
573_25964_AA406	PC1	IncF, IncH, IncR	non-mobilizable	573_25964	ST11	2017	Zhejiang	100	100	100	100	100	100	99.53
573_25966_AA406	PC1	IncF, IncH, IncR	non-mobilizable	573_25966	ST11	2017	Zhejiang	100	100	100	100	100	100	99.53
573_25968_AA406	PC1	IncF, IncH	non-mobilizable	573_25968	ST11	2017	Zhejiang	100	100	100	100	100	100	99.53
573_25969_AA406	PC1	IncF, IncH	non-mobilizable	573_25969	ST11	2017	Zhejiang	100	100	100	100	100	100	99.53
573_25971_AA406	PC1	IncF, IncH	non-mobilizable	573_25971	ST11	2017	Zhejiang	100	100	100	100	100	100	99.53
573_25972_AA406	PC1	IncF, IncH	non-mobilizable	573_25972	ST11	2017	Zhejiang	100	100	100	100	100	85.15	99.53
573_25975_AA406	PC1	IncF, IncH, IncR	non-mobilizable	573_25975	ST11	2017	Zhejiang	100	100	100	100	100	.	99.53
573_25976_AA406	PC1	IncF, IncH	non-mobilizable	573_25976	ST11	2017	Zhejiang	100	100	100	100	100	100	99.53
573_25979_AA406	PC1	IncF, IncH	non-mobilizable	573_25979	ST11	2017	Zhejiang	100	100	100	100	100	100	99.53
573_25981_AA406	PC1	IncF, IncH	non-mobilizable	573_25981	ST11	2016	Unknown	100	100	100	100	100	.	100
573_25982_AA406	PC1	IncF, IncH	non-mobilizable	573_25982	ST11	2016	Unknown	100	100	100	100	100	.	99.84
573_25983_AA406	PC1	IncF, IncH	non-mobilizable	573_25983	ST11	2016	Unknown	100	100	100	100	100	.	100
573_25987_AA406	PC1	IncF, IncH	non-mobilizable	573_25987	ST65	2015	Jiangsu	100	100	100	100	100	100	99.84
573_26001_AA406	PC1	IncF, IncH	non-mobilizable	573_26001	ST11	2015	Jiangsu	100	100	100	100	100	100	99.84
573_26008_AA406	PC1	IncF, IncF	conjugative	573_26008	ST268	2015	Jiangsu	100	100	100	100	100	100	99.53
573_26013_AA406	PC1	IncF, IncH	non-mobilizable	573_26013	ST23	2015	Jiangsu	100	100	100	100	100	100	99.37
573_26041_AA406	PC1	IncF	non-mobilizable	573_26041	ST268	2015	Jiangsu	100	100	100	100	100	100	99.53
573_26042_AA406	PC1	IncF, IncH	non-mobilizable	573_26042	ST23	2015	Jiangsu	100	100	100	100	100	100	99.37
573_26048_AA406	PC1	IncF, IncH	non-mobilizable	573_26048	ST86	2015	Jiangsu	100	100	100	100	100	100	100
573_26049_AA406	PC1	IncF, IncF	conjugative	573_26049	ST268	2015	Jiangsu	100	100	100	100	100	100	99.53
573_27189_AA406	PC1	IncF, IncH	non-mobilizable	573_27189	ST11	2018	Shanghai	100	100	100	100	100	.	99.53
573_27190_AA406	PC1	IncF, IncH	non-mobilizable	573_27190	ST15	2018	Unknown	100	100	100	100	100	.	100
573_27191_AA406	PC1	IncF, IncH	non-mobilizable	573_27191	ST15	2018	Unknown	100	100	100	100	100	.	100
573_27193_AA406	PC1	IncF, IncH	non-mobilizable	573_27193	ST15	2018	Unknown	100	100	100	100	100	.	100
573_27194_AA406	PC1	IncF, IncH	non-mobilizable	573_27194	ST15	2018	Unknown	100	100	100	100	100	.	100
573_27195_AA406	PC1	IncF, IncH	non-mobilizable	573_27195	ST15	2018	Unknown	100	100	100	100	100	.	100
573_27196_AA406	PC1	IncF, IncH	non-mobilizable	573_27196	ST15	2018	Unknown	100	100	100	100	100	.	100
573_27197_AA406	PC1	IncF, IncH	non-mobilizable	573_27197	ST15	2018	Unknown	100	100	100	100	100	.	100
573_27198_AA406	PC1	IncF, IncH	non-mobilizable	573_27198	ST15	2018	Unknown	100	100	100	100	100	.	100
573_27210_AA406	PC1	IncF, IncH	non-mobilizable	573_27210	ST11	2018	Zhejiang	100	100	100	100	100	100	99.53
573_27211_AA406	PC1	IncF, IncH	non-mobilizable	573_27211	ST11	2017	Zhejiang	100	100	100	100	100	.	100
573_27273_AA406	PC1	IncF, IncH	non-mobilizable	573_27273	ST11	2018	Anhui	100	100	100	100	100	87.84	99.53
573_27275_AA406	PC1	IncF, IncH	non-mobilizable	573_27275	ST11	2019	Anhui	100	100	100	100	100	87.84	99.53
573_27276_AA405	PC4	.	non-mobilizable	573_27276	ST11	2018	Anhui	100	100	100	100	100	.	99.37
573_27277_AA405	PC4	.	non-mobilizable	573_27277	ST11	2018	Anhui	100	100	100	100	100	.	99.37
573_27278_AA405	PC4	.	conjugative	573_27278	ST11	2019	Anhui	100	100	100	100	100	.	99.37
573_27279_AA405	PC4	.	conjugative	573_27279	ST11	2019	Anhui	100	100	100	100	100	.	99.37
573_27280_AA405	PC4	.	conjugative	573_27280	ST11	2019	Anhui	100	100	100	100	100	.	99.37
573_27281_AA405	PC4	.	conjugative	573_27281	ST11	2019	Anhui	100	100	100	100	100	.	99.37
573_27282_AA406	PC4	.	non-mobilizable	573_27282	ST11	2019	Anhui	100	100	100	100	100	.	99.37
573_27283_AA405	PC4	.	conjugative	573_27283	ST11	2018	Anhui	100	100	100	100	100	.	99.37
573_27284_AA405	PC4	.	conjugative	573_27284	ST11	2018	Anhui	100	100	100	100	100	.	99.37
573_27285_AA406	PC4	.	non-mobilizable	573_27285	ST11	2018	Anhui	100	100	100	100	100	.	99.37
573_27286_AA406	PC1	IncF, IncH	non-mobilizable	573_27286	ST11	2018	Anhui	100	100	100	100	100	87.84	99.53
573_27287_AA406	PC1	IncF, IncH	non-mobilizable	573_27287	ST11	2018	Anhui	100	100	100	100	100	87.84	99.53
573_27288_AA406	PC1	IncF, IncH	non-mobilizable	573_27288	ST11	2018	Anhui	100	100	100	100	100	87.84	99.53
573_27289_AA406	PC1	IncF, IncH	non-mobilizable	573_27289	ST11	2018	Anhui	100	100	100	100	100	87.84	99.53
573_27290_AA406	PC1	IncF, IncH	non-mobilizable	573_27290	ST11	2018	Anhui	100	100	100	100	100	87.84	99.53
573_27291_AA406	PC1	IncF, IncH, IncR	non-mobilizable	573_27291	ST11	2018	Anhui	100	100	100	100	100	.	99.53
573_27292_AA406	PC1	IncF, IncH	non-mobilizable	573_27292	ST11	2019	Anhui	100	100	100	100	100	87.84	99.53
573_27293_AA406	PC1	IncF, IncH, IncR	non-mobilizable	573_27293	ST11	2018	Anhui	100	100	100	100	100	.	99.53
573_27294_AA405	PC4	.	non-mobilizable	573_27294	ST11	2019	Anhui	100	100	100	100	100	.	99.37
573_27296_AA405	PC4	.	conjugative	573_27296	ST11	2019	Anhui	100	100	100	100	100	.	99.37
573_27322_AA406	PC1	IncF, IncH, IncR	non-mobilizable	573_27322	ST11	2017	Zhejiang	100	100	100	100	100	100	99.53
573_27325_AA406	PC1	IncF, IncH	non-mobilizable	573_27325	ST11	2017	Zhejiang	100	100	100	100	100	100	99.53
573_27326_AA406	PC1	IncF, IncH	non-mobilizable	573_27326	ST11	2017	Zhejiang	100	100	100	100	100	100	99.53
573_27329_AA406	PC1	IncF, IncH, IncR	non-mobilizable	573_27329	ST11	2017	Zhejiang	100	100	100	100	100	.	99.53
573_27330_AA406	PC1	IncF, IncH, IncR	non-mobilizable	573_27330	ST11	2017	Zhejiang	100	100	100	100	100	.	99.53
573_27331_AA406	PC1	IncF, IncH, IncR	non-mobilizable	573_27331	ST11	2017	Zhejiang	100	100	100	100	100	100	99.53
573_27332_AA406	PC1	IncF, IncH, IncR	non-mobilizable	573_27332	ST11	2017	Zhejiang	100	100	100	100	100	.	99.53
573_27333_AA406	PC1	IncF, IncH, IncR	non-mobilizable	573_27333	ST11	2017	Zhejiang	100	100	100	100	100	100	99.53
573_27334_AA406	PC1	IncF, IncH, IncR	non-mobilizable	573_27334	ST11	2017	Zhejiang	100	100	100	100	100	100	99.53
573_27335_AA406	PC1	IncF, IncH	non-mobilizable	573_27335	ST11	2017	Zhejiang	100	100	100	100	100	100	99.53
573_27336_AA406	PC1	IncF, IncH, IncR	non-mobilizable	573_27336	ST11	2018	Zhejiang	100	100	100	100	100	100	99.53
573_27337_AA406	PC1	IncF, IncH, IncR	non-mobilizable	573_27337	ST11	2018	Zhejiang	100	100	100	100	100	100	99.53
573_27340_AA406	PC1	IncF, IncH, IncR	non-mobilizable	573_27340	ST11	2017	Zhejiang	100	100	100	100	100	100	99.53
573_27554_AA406	PC1	IncF, IncH	non-mobilizable	573_27554	ST15	2017	Shanghai	100	100	100	100	100	.	100
573_27555_AA406	PC1	IncF, IncH	non-mobilizable	573_27555	ST15	2016	Shanghai	100	100	100	100	100	.	100
573_27556_AA406	PC1	IncF, IncF, IncH	conjugative	573_27556	ST15	2017	Shanghai	100	100	100	100	100	.	100
573_27557_AA406	PC1	IncF, IncH	non-mobilizable	573_27557	ST15	2017	Shanghai	100	100	100	100	100	.	100
573_27558_AA406	PC1	IncF, IncH	non-mobilizable	573_27558	ST15	2017	Shanghai	100	100	100	100	100	.	100
573_27559_AA406	PC1	IncF, IncH	non-mobilizable	573_27559	ST15	2016	Shanghai	100	100	100	100	100	.	100
573_27560_AA406	PC1	IncF, IncH	non-mobilizable	573_27560	ST15	2016	Shanghai	100	100	100	100	100	.	100
573_27561_AA406	PC1	IncF, IncH	non-mobilizable	573_27561	ST15	2015	Shanghai	100	100	100	100	100	.	100
573_27562_AA406	PC1	IncF, IncH	non-mobilizable	573_27562	ST15	2016	Shanghai	100	100	100	100	100	.	100
573_27563_AA406	PC1	IncF, IncH	non-mobilizable	573_27563	ST15	2016	Shanghai	100	100	100	100	100	.	100
573_27564_AA406	PC1	IncF, IncH	non-mobilizable	573_27564	ST15	2015	Shanghai	100	100	100	100	100	.	100
573_27958_AA406	PC1	IncF, IncH	non-mobilizable	573_27958	ST11	2018	Zhejiang	100	100	100	100	100	100	99.53
573_27967_AA406	PC1	IncF, IncH	non-mobilizable	573_27967	ST660	2017	Zhejiang	100	100	100	100	100	.	99.84
573_27972_AA405	PC4	IncF, IncH	conjugative	573_27972	ST15	2016	Zhejiang	100	100	100	100	100	.	99.37
573_27973_AA406	PC1	IncF	non-mobilizable	573_27973	ST268	2016	Zhejiang	100	100	100	100	100	100	99.53
573_27974_AA406	PC1	IncF, IncH	non-mobilizable	573_27974	ST660	2015	Zhejiang	100	100	100	100	100	.	99.84
573_27975_AA406	PC1	IncF, IncH	non-mobilizable	573_27975	ST1660	2015	Zhejiang	100	100	100	100	100	100	99.69
573_27976_AA405	PC4	IncF	conjugative	573_27976	ST15	2016	Zhejiang	100	100	100	100	100	.	99.37
573_27977_AA406	PC4	.	non-mobilizable	573_27977	ST11	2018	Shandong	100	100	100	100	100	.	99.53
573_27978_AA406	PC1	IncF, IncH	non-mobilizable	573_27978	ST11	2018	Shandong	100	100	100	100	100	100	99.53
573_27979_AA406	PC1	IncF, IncH	non-mobilizable	573_27979	ST11	2018	Shandong	100	100	100	100	100	100	99.53
573_27980_AA406	PC1	IncF, IncH	non-mobilizable	573_27980	ST11	2018	Shandong	100	100	100	100	100	100	99.53
573_27981_AA406	PC4	.	non-mobilizable	573_27981	ST11	2018	Shandong	100	100	100	100	100	.	99.53
573_27982_AA406	PC1	IncF, IncH	non-mobilizable	573_27982	ST11	2018	Shandong	100	100	100	100	100	100	99.53
573_27984_AA406	PC1	IncF, IncH	non-mobilizable	573_27984	ST11	2018	Shandong	100	100	100	100	100	100	99.53
573_27985_AA406	PC1	IncF, IncH	non-mobilizable	573_27985	ST11	2018	Shandong	100	100	100	100	100	100	99.53
573_27987_AA406	PC1	IncF, IncH	non-mobilizable	573_27987	ST11	2018	Shandong	100	100	100	100	100	100	99.53
573_27988_AA406	PC4	.	non-mobilizable	573_27988	ST11	2018	Shandong	100	100	100	100	100	.	99.53
573_27989_AA406	PC1	IncF, IncH	non-mobilizable	573_27989	ST11	2018	Shandong	100	100	100	100	100	.	99.53
573_27990_AA406	PC1	IncF, IncH	non-mobilizable	573_27990	ST11	2018	Shandong	100	100	100	100	100	100	99.53
573_28585_AA406	PC1	IncF, IncH	non-mobilizable	573_28585	ST1265	2014	Beijing	100	100	100	100	100	100	99.37
573_29372_AA406	PC4	.	non-mobilizable	573_29372	ST11	2018	Beijing	100	100	100	100	100	.	99.37
573_29377_AA454	Other	IncF, IncF	conjugative	573_29377	ST11	2018	Beijing	100	100	100	99.61	99.09	.	.
573_29381_AA405	PC4	IncF	conjugative	573_29381	ST11	2018	Beijing	100	100	100	100	100	.	99.84
573_29384_AA406	PC1	IncF, IncH	non-mobilizable	573_29384	ST11	2019	Shanghai	100	100	100	100	100	100	99.53
573_29387_AA406	PC1	IncF, IncH	non-mobilizable	573_29387	ST11	2018	Zhejiang	100	100	100	100	100	87.2	99.53
573_29388_AA406	PC1	IncF, IncH	non-mobilizable	573_29388	ST11	2018	Zhejiang	100	100	100	100	100	100	99.53
573_29389_AA406	PC1	IncF, IncH	non-mobilizable	573_29389	ST11	2018	Zhejiang	100	100	100	100	100	100	99.53
573_29391_AA406	PC1	IncF, IncH, IncR	non-mobilizable	573_29391	ST11	2018	Zhejiang	100	100	100	100	100	100	99.53
573_29392_AA406	PC1	IncF, IncH	non-mobilizable	573_29392	ST11	2018	Zhejiang	100	100	100	100	100	100	99.53
573_29484_AA406	PC1	IncF, IncH	non-mobilizable	573_29484	ST11	2018	Shanghai	100	100	100	100	100	99.84	99.53
573_29491_AA406	PC1	IncF, IncH	non-mobilizable	573_29491	ST11	2019	Shanghai	100	100	100	100	100	100	99.53
573_29506_AA406	PC1	IncF, IncH	non-mobilizable	573_29506	ST15	2018	Zhejiang	100	100	100	100	100	.	100
573_29507_AA454	Other	IncF, IncF	conjugative	573_29507	ST76	2018	Zhejiang	100	100	100	99.61	99.09	.	.
573_29515_AA406	PC1	IncF, IncH	non-mobilizable	573_29515	ST11	2018	Zhejiang	100	100	100	100	100	100	99.53
573_29518_AA406	PC1	IncF	non-mobilizable	573_29518	ST218	2012	Jiangsu	100	100	100	100	100	100	99.53
573_29526_AA405	PC4	IncF, IncH	conjugative	573_29526	ST15	2012	Jiangsu	100	100	100	100	100	.	99.37
573_29580_AA405	PC4	IncF, IncH	conjugative	573_29580	ST11	2013	Zhejiang	100	100	100	100	100	.	99.37
573_29632_AA406	PC1	IncF, IncH	non-mobilizable	573_29632	ST11	2017	Zhejiang	100	100	100	100	100	100	99.53
573_29641_AA406	PC1	IncF, IncH	non-mobilizable	573_29641	ST11	2017	Zhejiang	100	100	100	100	100	85.15	99.53
573_29650_AA406	PC1	IncF, IncH	non-mobilizable	573_29650	ST11	2017	Zhejiang	100	100	100	100	100	.	99.53
573_29652_AA406	PC1	IncF, IncH, IncR	non-mobilizable	573_29652	ST11	2017	Zhejiang	100	100	100	100	100	100	99.53
573_29653_AA406	PC1	IncF, IncH	non-mobilizable	573_29653	ST11	2017	Zhejiang	100	100	100	100	100	85.15	99.53
573_29654_AA406	PC1	IncF, IncH, IncR	non-mobilizable	573_29654	ST11	2017	Zhejiang	100	100	100	100	100	100	99.53
573_29655_AA406	PC1	IncF, IncH	non-mobilizable	573_29655	ST11	2017	Zhejiang	100	100	100	100	100	85.15	99.53
573_29656_AA406	PC1	IncF, IncH	non-mobilizable	573_29656	ST11	2017	Zhejiang	100	100	100	100	100	85.15	99.53
573_29658_AA406	PC1	IncF, IncH	non-mobilizable	573_29658	ST11	2017	Zhejiang	100	100	100	100	100	85.15	99.53
573_29661_AA406	PC1	IncF, IncH	non-mobilizable	573_29661	ST11	2017	Zhejiang	100	100	100	100	100	85.15	99.53
573_29665_AA406	PC1	IncF, IncH	non-mobilizable	573_29665	ST11	2017	Zhejiang	100	100	100	100	100	.	99.53
573_29667_AA406	PC1	IncF, IncH	non-mobilizable	573_29667	ST11	2017	Zhejiang	100	100	100	100	100	85.15	99.53
573_29668_AA406	PC1	IncF, IncH	non-mobilizable	573_29668	ST11	2017	Zhejiang	100	100	100	100	100	85.15	99.53
573_29670_AA406	PC1	IncF, IncH	non-mobilizable	573_29670	ST11	2017	Zhejiang	100	100	100	100	100	85.15	99.53
573_29676_AA406	PC1	IncF, IncH	non-mobilizable	573_29676	ST11	2017	Zhejiang	100	100	100	100	100	85.15	99.53
573_29678_AA406	PC1	IncF, IncH	non-mobilizable	573_29678	ST11	2017	Zhejiang	100	100	100	100	100	85.15	99.53
573_29679_AA406	PC1	IncF, IncH	non-mobilizable	573_29679	ST11	2017	Zhejiang	100	100	100	100	100	85.15	99.53
573_29688_AA406	PC1	IncF, IncH	non-mobilizable	573_29688	ST11	2017	Zhejiang	100	100	100	100	100	85.15	99.53
573_29689_AA406	PC1	IncF, IncH, IncR	non-mobilizable	573_29689	ST11	2017	Zhejiang	100	100	100	100	100	.	99.53
573_29693_AA406	PC1	IncF, IncH, IncR	non-mobilizable	573_29693	ST11	2017	Zhejiang	100	100	100	100	100	100	99.53
573_29694_AA406	PC1	IncF, IncH	non-mobilizable	573_29694	ST11	2017	Zhejiang	100	100	100	100	100	85.15	99.53
573_29695_AA406	PC1	IncF, IncH	non-mobilizable	573_29695	ST11	2017	Zhejiang	100	100	100	100	100	85.15	99.53
573_29696_AA406	PC1	IncF, IncH	non-mobilizable	573_29696	ST11	2017	Zhejiang	100	100	100	100	100	85.15	99.53
573_29697_AA406	PC1	IncF, IncH	non-mobilizable	573_29697	ST11	2017	Zhejiang	100	100	100	100	100	85.15	99.53
573_29698_AA406	PC1	IncF, IncH	non-mobilizable	573_29698	ST11	2017	Zhejiang	100	100	100	100	100	85.15	99.53
573_29701_AA406	PC1	IncF, IncH, IncR	non-mobilizable	573_29701	ST11	2017	Zhejiang	100	100	100	100	100	100	99.53
573_29702_AA406	PC1	IncF, IncH, IncR	non-mobilizable	573_29702	ST11	2017	Zhejiang	100	100	100	100	100	.	99.53
573_29705_AA406	PC1	IncF, IncH	non-mobilizable	573_29705	ST11	2017	Zhejiang	100	100	100	100	100	85.15	99.53
573_29706_AA406	PC1	IncF, IncH	non-mobilizable	573_29706	ST11	2017	Zhejiang	100	100	100	100	100	85.15	99.53
573_29714_AA406	PC1	IncF	non-mobilizable	573_29714	ST11	2017	Zhejiang	100	100	100	100	100	.	99.53
573_29722_AA406	PC1	IncF, IncH	non-mobilizable	573_29722	ST11	2017	Zhejiang	100	100	100	100	100	100	99.53
573_29727_AA406	PC1	IncF, IncH	non-mobilizable	573_29727	ST11	2017	Zhejiang	100	100	100	100	100	.	99.53
573_29729_AA406	PC1	IncF, IncH	non-mobilizable	573_29729	ST11	2017	Zhejiang	100	100	100	100	100	100	99.53
573_29730_AA406	PC1	IncF, IncH	non-mobilizable	573_29730	ST11	2017	Zhejiang	100	100	100	100	100	.	99.37
573_29734_AA406	PC1	IncF, IncH, IncR	non-mobilizable	573_29734	ST11	2017	Zhejiang	100	100	100	100	100	100	99.53
573_29738_AA406	PC1	IncF, IncH	non-mobilizable	573_29738	ST11	2017	Zhejiang	100	100	100	100	100	100	99.53
573_29740_AA406	PC1	IncF, IncH	non-mobilizable	573_29740	ST11	2017	Zhejiang	100	100	100	100	100	100	99.53
573_29744_AA406	PC1	IncF, IncH	non-mobilizable	573_29744	ST11	2017	Zhejiang	100	100	100	100	100	100	99.53
573_29750_AA406	PC1	IncF, IncH	non-mobilizable	573_29750	ST11	2017	Zhejiang	100	100	100	100	100	87.84	99.53
573_29753_AA406	PC1	IncF, IncH	non-mobilizable	573_29753	ST11	2017	Zhejiang	100	100	100	100	100	100	99.53
573_29757_AA406	PC1	IncF, IncH	non-mobilizable	573_29757	ST11	2017	Zhejiang	100	100	100	100	100	100	99.53
573_29760_AA406	PC1	IncF, IncH	non-mobilizable	573_29760	ST11	2017	Zhejiang	100	100	100	100	100	100	99.53
573_29766_AA406	PC1	IncF, IncH	non-mobilizable	573_29766	ST11	2017	Zhejiang	100	100	100	100	100	100	99.53
573_29769_AA406	PC1	IncF, IncR	non-mobilizable	573_29769	ST11	2017	Zhejiang	100	100	100	100	100	100	99.53
573_29808_AA406	PC1	IncF, IncH, IncR	non-mobilizable	573_29808	ST11	2017	Zhejiang	100	100	100	100	100	.	99.53
573_29813_AA405	PC4	IncF	conjugative	573_29813	ST15	2017	Zhejiang	100	100	100	100	100	.	99.37
573_29821_AA406	PC1	IncF, IncH	non-mobilizable	573_29821	ST11	2017	Zhejiang	100	100	100	100	100	.	100
573_29828_AA405	PC4	IncF	conjugative	573_29828	ST15	2017	Zhejiang	100	100	100	100	100	.	99.37
573_29844_AA406	PC1	IncF, IncH	non-mobilizable	573_29844	ST11	2017	Zhejiang	100	100	100	100	100	98.89	99.53
573_29845_AA406	PC1	IncF, IncH, IncR	non-mobilizable	573_29845	ST11	2017	Zhejiang	100	100	100	100	100	100	99.53
573_31286_AA406	PC1	IncF, IncH	non-mobilizable	573_31286	ST11	2017	Zhejiang	100	100	100	100	100	99.84	99.53
573_31865_AA406	PC1	IncF, IncH	non-mobilizable	573_31865	ST11	2019	Hunan	100	100	100	100	100	100	99.53
573_31867_AA406	PC1	IncF, IncH	non-mobilizable	573_31867	ST11	2019	Hunan	100	100	100	100	100	100	99.53
573_31868_AA406	PC1	IncF, IncH	non-mobilizable	573_31868	ST11	2019	Hunan	100	100	100	100	100	100	99.53
573_31869_AA406	PC1	IncF, IncH	non-mobilizable	573_31869	ST11	2019	Hunan	100	100	100	100	100	100	99.53
573_31871_AA406	PC1	IncF, IncH	non-mobilizable	573_31871	ST11	2019	Hunan	100	100	100	100	100	100	99.53
573_31873_AA406	PC1	IncF, IncH	non-mobilizable	573_31873	ST11	2019	Hunan	100	100	100	100	100	100	99.53
573_31875_AA406	PC1	IncF, IncH	non-mobilizable	573_31875	ST11	2019	Hunan	100	100	100	100	100	100	99.53
573_32185_AA406	PC1	IncF, IncH	non-mobilizable	573_32185	ST11	2017	Zhejiang	100	100	100	100	100	85.15	99.53
573_32517_AA406	PC1	IncF, IncF, IncH	mobilizable	573_32517	ST11	2017	Beijing	100	100	100	100	100	99.84	99.37
573_33814_AA406	PC1	IncF	non-mobilizable	573_33814	ST29	2018	Sichuan	100	100	100	100	100	100	99.37
573_33872_AA406	PC1	IncF, IncH	non-mobilizable	573_33872	ST11	2016	Zhejiang	100	100	100	100	100	100	99.53
573_33953_AA406	PC1	IncF, IncH	non-mobilizable	573_33953	ST11	2016	Zhejiang	100	100	100	100	100	100	99.53
573_34068_AA406	PC1	IncF, IncH	non-mobilizable	573_34068	ST11	2019	Fujian	99.71	100	100	100	100	100	99.53
573_34069_AA406	PC1	IncF, IncH	non-mobilizable	573_34069	ST11	2019	Fujian	99.71	100	100	100	100	100	99.53
573_34075_AA406	PC1	IncF, IncH	non-mobilizable	573_34075	ST11	2020	Anhui	100	100	100	100	100	100	99.53
573_34091_AA406	PC1	IncF, IncH	non-mobilizable	573_34091	ST11	2020	Zhejiang	100	100	100	100	100	100	99.53
573_34124_AA406	PC1	IncF, IncH	non-mobilizable	573_34124	ST23	2017	Shandong	100	100	100	100	100	100	99.84
573_34145_AA406	PC1	IncF, IncH	non-mobilizable	573_34145	ST11	2018	Zhejiang	100	100	100	100	100	100	99.84
573_34146_AA406	PC1	IncF, IncH	non-mobilizable	573_34146	ST23	2018	Zhejiang	100	100	100	100	100	100	99.53
573_34147_AA406	PC1	IncF, IncH	non-mobilizable	573_34147	ST23	2018	Zhejiang	100	100	100	100	100	100	99.53
573_34148_AA406	PC1	IncF, IncH	non-mobilizable	573_34148	ST11	2018	Zhejiang	100	100	100	100	100	.	99.53
573_34162_AA406	PC1	IncH	non-mobilizable	573_34162	ST3392	2017	Hong Kong	100	100	100	100	100	.	98.44
573_35105_AA406	PC1	IncF, IncH	non-mobilizable	573_35105	ST11	2018	Zhejiang	100	100	100	100	100	.	99.53
573_35106_AA406	PC1	IncF, IncH	non-mobilizable	573_35106	ST11	2018	Zhejiang	100	100	100	100	100	100	99.53
573_35651_AA406	PC1	IncF, IncH, IncR	non-mobilizable	573_35651	ST11	2018	Zhejiang	100	100	100	100	100	100	99.53
573_35652_AA406	PC1	IncF, IncH, IncR	non-mobilizable	573_35652	ST11	2018	Zhejiang	100	100	100	100	100	.	99.53
573_35653_AA406	PC1	IncF, IncH	non-mobilizable	573_35653	ST11	2018	Zhejiang	100	100	100	100	100	100	99.53
573_35654_AA406	PC1	IncF, IncH, IncR	non-mobilizable	573_35654	ST11	2018	Zhejiang	100	100	100	100	100	100	99.53
573_35655_AA406	PC1	IncF, IncH	non-mobilizable	573_35655	ST11	2018	Zhejiang	100	100	100	100	100	100	99.53
573_35656_AA406	PC1	IncF, IncH, IncR	non-mobilizable	573_35656	ST11	2018	Zhejiang	100	100	100	100	100	100	99.53
573_35657_AA406	PC1	IncF, IncH, IncR	non-mobilizable	573_35657	ST11	2018	Zhejiang	100	100	100	100	100	.	99.53
573_35659_AA406	PC1	IncF, IncH, IncR	non-mobilizable	573_35659	ST11	2018	Zhejiang	100	100	100	100	100	.	99.53
573_35661_AA406	PC1	IncF, IncH, IncR	non-mobilizable	573_35661	ST11	2018	Zhejiang	100	100	100	100	100	.	99.53
573_35663_AA406	PC1	IncF, IncH, IncR	non-mobilizable	573_35663	ST11	2018	Zhejiang	100	100	100	100	100	.	99.53
573_35664_AA406	PC1	IncF, IncH, IncR	non-mobilizable	573_35664	ST11	2018	Zhejiang	100	100	100	100	100	.	99.53
573_35665_AA406	PC1	IncF, IncH, IncR	non-mobilizable	573_35665	ST11	2018	Zhejiang	100	100	100	100	100	100	99.53
573_35667_AA406	PC1	IncF, IncH, IncR	non-mobilizable	573_35667	ST11	2018	Zhejiang	100	100	100	100	100	.	99.53
573_35669_AA406	PC1	IncF, IncH, IncR	non-mobilizable	573_35669	ST11	2018	Zhejiang	100	100	100	100	100	100	99.53
573_35670_AA406	PC1	IncF, IncH, IncR	non-mobilizable	573_35670	ST11	2018	Zhejiang	100	100	100	100	100	.	99.53
573_35671_AA406	PC1	IncF, IncH	non-mobilizable	573_35671	ST11	2018	Zhejiang	100	100	100	100	100	100	99.53
573_35677_AA406	PC1	IncF, IncH, IncR	non-mobilizable	573_35677	ST11	2018	Zhejiang	100	100	100	100	100	.	99.53
573_35682_AA406	PC1	IncF, IncH, IncR	non-mobilizable	573_35682	ST11	2018	Zhejiang	100	100	100	100	100	100	99.53
573_35685_AA406	PC1	IncF, IncH, IncR	non-mobilizable	573_35685	ST11	2019	Zhejiang	100	100	100	100	100	100	99.53
573_35686_AA406	PC1	IncF, IncH, IncR	non-mobilizable	573_35686	ST11	2019	Zhejiang	100	100	100	100	100	100	99.53
573_35695_AA406	PC1	IncF, IncH	non-mobilizable	573_35695	ST15	2018	Jiangsu	100	100	100	100	100	.	100
573_35696_AA406	PC1	IncF, IncH	non-mobilizable	573_35696	ST15	2019	Jiangsu	100	100	100	100	100	.	100
573_35697_AA406	PC1	IncF, IncH	non-mobilizable	573_35697	ST15	2018	Jiangsu	100	100	100	100	100	.	100
573_36026_AA406	PC1	IncF, IncH, IncR	non-mobilizable	573_36026	ST11	2018	Zhejiang	100	100	100	100	100	.	99.53
573_36027_AA406	PC1	IncF, IncH, IncR	non-mobilizable	573_36027	ST11	2018	Zhejiang	100	100	100	100	100	.	99.53
573_36028_AA406	PC1	IncF, IncH, IncR	non-mobilizable	573_36028	ST11	2018	Zhejiang	100	100	100	100	100	.	99.53
573_36029_AA406	PC1	IncF, IncH, IncR	non-mobilizable	573_36029	ST11	2018	Zhejiang	100	100	100	100	100	100	99.53
573_36030_AA406	PC1	IncF, IncH, IncR	non-mobilizable	573_36030	ST11	2018	Zhejiang	100	100	100	100	100	.	99.53
573_36031_AA406	PC1	IncF, IncH, IncR	non-mobilizable	573_36031	ST11	2018	Zhejiang	100	100	100	100	100	.	99.53
573_36032_AA406	PC1	IncF, IncH, IncR	non-mobilizable	573_36032	ST11	2018	Zhejiang	100	100	100	100	100	.	99.53
573_36033_AA406	PC1	IncF, IncH	non-mobilizable	573_36033	ST11	2018	Zhejiang	100	100	100	100	100	100	99.53
573_36034_AA406	PC1	IncF, IncH, IncR	non-mobilizable	573_36034	ST11	2018	Zhejiang	100	100	100	100	100	.	99.53
573_36035_AA406	PC1	IncF, IncH, IncR	non-mobilizable	573_36035	ST11	2018	Zhejiang	100	100	100	100	100	.	99.53
573_36036_AA406	PC1	IncF, IncH, IncR	non-mobilizable	573_36036	ST11	2018	Zhejiang	100	100	100	100	100	.	99.53
573_36037_AA406	PC1	IncF, IncH, IncR	non-mobilizable	573_36037	ST11	2018	Zhejiang	100	100	100	100	100	.	99.53
573_36038_AA406	PC1	IncF, IncH, IncR	non-mobilizable	573_36038	ST11	2018	Zhejiang	100	100	100	100	100	.	99.53
573_36039_AA406	PC1	IncF, IncH	non-mobilizable	573_36039	ST11	2018	Zhejiang	100	100	100	100	100	.	99.53
573_36040_AA406	PC1	IncF, IncH, IncR	non-mobilizable	573_36040	ST11	2018	Zhejiang	100	100	100	100	100	.	99.53
573_36135_AA406	PC1	IncF, IncH	non-mobilizable	573_36135	ST11	2020	Jiangsu	100	100	100	100	100	.	99.53
573_36586_AA406	PC1	IncF, IncH	non-mobilizable	573_36586	ST11	2019	Shandong	100	100	100	100	100	100	99.53
573_36587_AA406	PC1	IncF, IncH	non-mobilizable	573_36587	ST11	2019	Shandong	100	100	100	100	100	100	99.53
573_36588_AA406	PC1	IncF, IncH, IncR	non-mobilizable	573_36588	ST11	2019	Shandong	100	100	100	100	100	100	99.53
573_36589_AA406	PC1	IncF, IncH, IncR	non-mobilizable	573_36589	ST11	2019	Shandong	100	100	100	100	100	100	99.53
573_36608_AA406	PC1	IncF	non-mobilizable	573_36608	ST412	2020	Shandong	100	100	100	100	100	100	99.53
573_36617_AA406	PC4	.	non-mobilizable	573_36617	ST11	2019	Henan	100	100	100	100	100	.	99.37
573_36621_AA406	PC1	IncF, IncH	non-mobilizable	573_36621	ST11	2019	Henan	100	100	100	100	100	100	99.53
573_36622_AA405	PC4	IncF, IncH	conjugative	573_36622	ST11	2018	Henan	100	100	100	100	100	.	99.37
573_36624_AA406	PC1	IncF	non-mobilizable	573_36624	ST11	2019	Henan	100	100	100	100	100	100	99.53
573_36625_AA406	PC1	IncF, IncH	non-mobilizable	573_36625	ST11	2018	Henan	100	100	100	100	100	.	99.53
573_36626_AA406	PC1	IncF, IncH	non-mobilizable	573_36626	ST11	2019	Henan	100	100	100	100	100	100	99.53
573_36627_AA406	PC4	.	non-mobilizable	573_36627	ST2237	2018	Henan	100	100	100	100	100	.	99.37
573_36628_AA406	PC4	.	non-mobilizable	573_36628	ST11	2019	Henan	100	100	100	100	100	.	99.37
573_36629_AA405	PC4	IncF, IncH	conjugative	573_36629	ST15	2019	Henan	100	100	100	100	100	.	99.37
573_36630_AA406	PC1	IncF, IncH	non-mobilizable	573_36630	ST11	2019	Henan	100	100	100	100	100	100	99.53
573_36631_AA406	PC4	.	non-mobilizable	573_36631	ST11	2019	Henan	100	100	100	100	100	.	99.37
573_36632_AA406	PC1	IncF, IncH	non-mobilizable	573_36632	ST11	2019	Henan	100	100	100	100	100	.	99.53
573_36633_AA406	PC1	IncF, IncH	non-mobilizable	573_36633	ST11	2019	Henan	100	100	100	100	100	100	99.53
573_36634_AA406	PC1	IncF, IncH	non-mobilizable	573_36634	ST11	2019	Henan	100	100	100	100	100	.	99.53
573_36635_AA406	PC1	IncF, IncH	non-mobilizable	573_36635	ST11	2019	Henan	100	100	100	100	100	87.84	99.53
573_36636_AA275	Other	IncF, IncF	non-mobilizable	573_36636	ST2237	2018	Henan	100	100	100	100	100	.	99.37
573_36640_AA406	PC4	.	non-mobilizable	573_36640	ST11	2018	Henan	100	100	100	100	100	.	99.37
573_36641_AA405	PC4	IncF, IncH	conjugative	573_36641	ST15	2018	Henan	100	100	100	100	100	.	99.53
573_36642_AA406	PC4	.	non-mobilizable	573_36642	ST11	2018	Henan	100	100	100	100	100	.	99.37
573_36643_AA405	PC4	.	conjugative	573_36643	ST11	2018	Henan	100	100	100	100	100	.	99.37
573_36646_AA406	PC1	IncF, IncH	non-mobilizable	573_36646	ST11	2018	Henan	100	100	100	100	100	87.84	99.53
573_36647_AA406	PC1	IncF, IncH	non-mobilizable	573_36647	ST11	2018	Henan	100	100	100	100	100	100	99.53
573_36648_AA406	PC4	IncH	non-mobilizable	573_36648	ST2237	2018	Henan	100	100	100	100	100	.	99.37
573_36655_AA405	PC4	IncF, IncH, IncR	conjugative	573_36655	ST395	2015	Shandong	100	100	100	100	100	.	99.84
573_36656_AA405	PC4	IncF, IncH	non-mobilizable	573_36656	ST147	2014	Beijing	100	100	100	100	100	100	99.84
573_36659_AA406	PC4	IncR	non-mobilizable	573_36659	ST383	2014	Beijing	100	100	100	100	100	100	99.84
573_36660_AA406	PC1	.	non-mobilizable	573_36660	ST383	2014	Beijing	100	100	100	100	100	100	99.84
573_36661_AA397	PC4	.	non-mobilizable	573_36661	ST383	2015	Beijing	100	100	100	100	100	100	99.84
573_36662_AA406	PC1	.	non-mobilizable	573_36662	ST383	2014	Beijing	100	100	100	100	100	100	99.84
573_36663_AA406	PC4	IncR	non-mobilizable	573_36663	ST383	2013	Beijing	100	100	100	100	100	100	99.84
573_36676_AA405	PC4	IncF, IncH	non-mobilizable	573_36676	ST147	2014	Beijing	100	100	100	100	100	100	99.84
573_36677_AA405	PC4	IncF, IncH	non-mobilizable	573_36677	ST147	2014	Beijing	100	100	100	100	100	100	99.84
573_36678_AA405	PC4	IncF, IncH	non-mobilizable	573_36678	ST147	2014	Beijing	100	100	100	100	100	100	99.84
573_36679_AA405	PC4	IncF, IncH	non-mobilizable	573_36679	ST147	2014	Beijing	100	100	100	100	100	100	99.84
573_36680_AA405	PC4	IncF, IncH	non-mobilizable	573_36680	ST147	2014	Beijing	100	100	100	100	100	100	99.84
573_37266_AA406	PC1	IncF, IncH	non-mobilizable	573_37266	ST11	2015	Zhejiang	100	100	100	100	100	89.89	100
573_37645_AA406	PC1	IncF, IncH, IncR	non-mobilizable	573_37645	ST11	2020	Zhejiang	100	100	100	100	100	100	99.53
573_37646_AA406	PC1	IncF, IncH, IncR	non-mobilizable	573_37646	ST11	2020	Zhejiang	100	100	100	100	100	100	99.53
573_37647_AA406	PC1	IncF, IncH, IncR	non-mobilizable	573_37647	ST11	2020	Zhejiang	100	100	100	100	100	100	99.53
573_37701_AA406	PC4	.	non-mobilizable	573_37701	ST11	2019	Henan	100	100	100	100	100	.	99.53
573_37722_AA406	PC1	IncF, IncH	non-mobilizable	573_37722	ST11	2020	Zhejiang	100	100	100	100	100	100	99.53
573_38168_AA406	PC1	.	non-mobilizable	573_38168	ST268	Unknown	Hubei	100	100	100	100	100	88.94	99.53
573_38169_AA406	PC1	.	non-mobilizable	573_38169	ST268	Unknown	Hubei	100	100	100	100	100	88.94	99.53
573_38170_AA406	PC1	.	non-mobilizable	573_38170	ST268	Unknown	Hubei	100	100	100	100	100	88.94	99.53
573_38171_AA443	PC1	IncF, IncF	conjugative	573_38171	ST268	Unknown	Hubei	100	100	100	100	100	88.94	99.53
573_38172_AA406	PC1	IncF	non-mobilizable	573_38172	ST268	Unknown	Hubei	100	100	100	100	100	88.94	99.53
573_38173_AA406	PC1	IncF	non-mobilizable	573_38173	ST268	Unknown	Hubei	100	100	100	100	100	100	99.53
573_38804_AA406	PC1	IncF, IncH, IncR	non-mobilizable	573_38804	ST11	2020	Guangdong	100	100	100	100	100	.	99.53
573_38806_AA406	PC1	IncF, IncH, IncR	non-mobilizable	573_38806	ST11	2020	Guangdong	100	100	100	100	100	.	88.73
573_38808_AA406	PC1	IncF, IncH, IncR	non-mobilizable	573_38808	ST11	2020	Guangdong	100	100	100	100	100	.	99.53
573_38809_AA406	PC1	IncF, IncH, IncR	non-mobilizable	573_38809	ST11	2020	Guangdong	100	100	100	100	100	.	.
573_38810_AA406	PC1	IncF, IncH, IncR	non-mobilizable	573_38810	ST11	2020	Guangdong	100	100	100	100	100	.	84.19
573_38813_AA406	PC1	IncF, IncH	non-mobilizable	573_38813	ST15	2018	Zhejiang	100	100	100	100	100	.	100
573_38814_AA406	PC1	IncF, IncH, IncR	non-mobilizable	573_38814	ST11	2020	Guangdong	100	100	100	100	100	.	83.88
573_39615_AA406	PC1	IncF, IncH	non-mobilizable	573_39615	ST11	2017	Beijing	100	100	100	100	100	.	99.53
573_39619_AA406	PC1	IncF, IncH	non-mobilizable	573_39619	ST11	2016	Beijing	100	100	100	100	100	.	99.53
573_39711_AA406	PC1	IncF, IncH	non-mobilizable	573_39711	ST11	2020	Zhejiang	100	100	100	100	100	100	99.53
573_39712_AA406	PC1	IncF, IncH	non-mobilizable	573_39712	ST11	2020	Zhejiang	100	100	100	100	100	100	99.53
573_39713_AA406	PC1	IncF, IncH	non-mobilizable	573_39713	ST11	2020	Zhejiang	100	100	100	100	100	100	99.53
573_39718_AA406	PC1	IncF, IncH	non-mobilizable	573_39718	ST11	2020	Hubei	100	100	100	100	100	93.21	99.53
573_39721_AA406	PC1	IncF, IncH	non-mobilizable	573_39721	ST11	2017	Zhejiang	100	100	100	100	100	85.15	99.53
573_39722_AA406	PC1	IncF, IncH	non-mobilizable	573_39722	ST11	2017	Zhejiang	100	100	100	100	100	100	99.53
573_39724_AA406	PC1	IncF, IncH	non-mobilizable	573_39724	ST11	2017	Zhejiang	100	100	100	100	100	98.89	99.53
573_39725_AA406	PC1	IncF, IncH	non-mobilizable	573_39725	ST660	2017	Zhejiang	100	100	100	100	100	100	99.84
573_39726_AA406	PC1	IncF	non-mobilizable	573_39726	ST268	2016	Zhejiang	100	100	100	100	100	.	99.53
573_39727_AA406	PC1	IncF, IncH	non-mobilizable	573_39727	ST11	2017	Zhejiang	100	100	100	100	100	85.15	99.53
573_39728_AA406	PC1	IncF, IncH	non-mobilizable	573_39728	ST11	2017	Zhejiang	100	100	100	100	100	.	100
573_39730_AA406	PC1	IncF, IncH	non-mobilizable	573_39730	ST11	2016	Zhejiang	100	100	100	100	100	100	99.53
573_39731_AA406	PC1	IncF, IncH	non-mobilizable	573_39731	ST11	2017	Zhejiang	100	100	100	100	100	85.15	99.53
573_39732_AA406	PC1	IncF, IncH	non-mobilizable	573_39732	ST11	2017	Zhejiang	100	100	100	100	100	85.15	99.53
573_39733_AA406	PC1	IncF, IncH	non-mobilizable	573_39733	ST11	2017	Zhejiang	100	100	100	100	100	85.15	99.53
573_39734_AA406	PC1	IncF, IncH	non-mobilizable	573_39734	ST11	2017	Zhejiang	100	100	100	100	100	.	99.53
573_39735_AA406	PC1	IncF, IncH, IncR	non-mobilizable	573_39735	ST11	2017	Zhejiang	100	100	100	100	100	100	99.53
573_39736_AA406	PC1	IncF, IncH	non-mobilizable	573_39736	ST11	2017	Zhejiang	100	100	100	100	100	100	99.53
573_39737_AA406	PC1	IncF, IncH	non-mobilizable	573_39737	ST11	2017	Zhejiang	100	100	100	100	100	.	99.53
573_39738_AA406	PC1	IncF, IncH	non-mobilizable	573_39738	ST11	2017	Zhejiang	100	100	100	100	100	85.15	99.53
573_39739_AA406	PC1	IncF, IncH, IncR	non-mobilizable	573_39739	ST11	2017	Zhejiang	100	100	100	100	100	.	99.53
573_39740_AA406	PC1	IncF, IncH, IncR	non-mobilizable	573_39740	ST11	2017	Zhejiang	100	100	100	100	100	100	99.53
573_39741_AA406	PC1	IncF, IncH	non-mobilizable	573_39741	ST11	2017	Zhejiang	100	100	100	100	100	85.15	99.53
573_39743_AA406	PC1	IncF, IncH	non-mobilizable	573_39743	ST11	2017	Zhejiang	100	100	100	100	100	85.15	99.53
573_39744_AA406	PC1	IncF, IncH	non-mobilizable	573_39744	ST11	2017	Zhejiang	100	100	100	100	100	85.15	99.53
573_39747_AA406	PC1	IncF, IncH, IncR	non-mobilizable	573_39747	ST11	2017	Zhejiang	100	100	100	100	100	100	99.53
573_39748_AA406	PC1	IncF, IncH	non-mobilizable	573_39748	ST11	2017	Zhejiang	100	100	100	100	100	100	99.53
573_39749_AA406	PC1	IncF, IncH, IncR	non-mobilizable	573_39749	ST11	2017	Zhejiang	100	100	100	100	100	100	99.53
573_39750_AA406	PC1	IncF, IncH	non-mobilizable	573_39750	ST11	2017	Zhejiang	100	100	100	100	100	85.15	99.53
573_40284_AA406	PC1	IncF, IncH	non-mobilizable	573_40284	ST11	2018	Hunan	100	100	100	100	100	.	92.96
573_40299_AA406	PC1	IncF, IncH	non-mobilizable	573_40299	ST11	2020	Hunan	100	100	100	100	100	100	99.53
573_40329_AA406	PC1	IncF, IncH	non-mobilizable	573_40329	ST23	2016	Beijing	100	100	100	100	100	100	99.84
573_41001_AA406	PC1	IncF, IncH	non-mobilizable	573_41001	ST11	2018	Hunan	100	100	100	100	100	.	92.96
573_41015_AA406	PC1	IncF, IncH	non-mobilizable	573_41015	ST11	2020	Hunan	100	100	100	100	100	100	99.53
573_41046_AA406	PC1	IncF, IncH	non-mobilizable	573_41046	ST23	2016	Beijing	100	100	100	100	100	100	99.84
573_41216_AA406	PC1	IncF, IncH, IncR	non-mobilizable	573_41216	ST11	2021	Zhejiang	100	100	100	100	100	100	99.53
573_41303_AA406	PC1	IncF, IncH	non-mobilizable	573_41303	ST65	2016	Jiangsu	100	.	100	100	100	100	99.84
573_41304_AA406	PC1	IncF, IncH	non-mobilizable	573_41304	ST65	2015	Gansu	100	100	100	100	100	100	99.84
573_41308_AA406	PC1	IncF, IncH	non-mobilizable	573_41308	ST11	2019	zhejiang	100	100	100	100	100	100	99.53
573_41309_AA406	PC1	IncF, IncH	non-mobilizable	573_41309	ST11	2020	Zhejiang	100	100	100	100	100	.	99.53
573_41861_AA406	PC1	IncF, IncH	non-mobilizable	573_41861	ST11	2018	Hunan	100	100	100	100	100	.	92.96
573_41876_AA406	PC1	IncF, IncH	non-mobilizable	573_41876	ST11	2020	Hunan	100	100	100	100	100	100	99.53
573_41906_AA406	PC1	IncF, IncH	non-mobilizable	573_41906	ST23	2016	Beijing	100	100	100	100	100	100	99.84
573_42114_AA406	PC1	IncF, IncH	non-mobilizable	573_42114	ST65	2016	Jiangsu	100	.	100	100	100	100	99.84
573_42115_AA406	PC1	IncF, IncH	non-mobilizable	573_42115	ST65	2015	Gansu	100	100	100	100	100	100	99.84
573_42118_AA406	PC1	IncF, IncH, IncR	non-mobilizable	573_42118	ST11	2021	Zhejiang	100	100	100	100	100	100	99.53
573_42172_AA406	PC1	IncF, IncH	non-mobilizable	573_42172	ST11	2019	zhejiang	100	100	100	100	100	100	99.53
573_42176_AA406	PC1	IncF, IncH	non-mobilizable	573_42176	ST11	2020	Zhejiang	100	100	100	100	100	.	99.53
573_42799_AA406	PC1	IncF, IncH	non-mobilizable	573_42799	ST11	2018	Hunan	100	100	100	100	100	.	92.96
573_42814_AA406	PC1	IncF, IncH	non-mobilizable	573_42814	ST11	2020	Hunan	100	100	100	100	100	100	99.53
573_42845_AA406	PC1	IncF, IncH	non-mobilizable	573_42845	ST23	2016	Beijing	100	100	100	100	100	100	99.84
573_43023_AA406	PC1	IncF, IncH, IncR	non-mobilizable	573_43023	ST11	2021	Zhejiang	100	100	100	100	100	100	99.53
573_43109_AA406	PC1	IncF, IncH	non-mobilizable	573_43109	ST65	2016	Jiangsu	100	.	100	100	100	100	99.84
573_43110_AA406	PC1	IncF, IncH	non-mobilizable	573_43110	ST65	2015	Gansu	100	100	100	100	100	100	99.84
573_43114_AA406	PC1	IncF, IncH	non-mobilizable	573_43114	ST11	2019	zhejiang	100	100	100	100	100	100	99.53
573_43115_AA406	PC1	IncF, IncH	non-mobilizable	573_43115	ST11	2020	Zhejiang	100	100	100	100	100	.	99.53
573_43451_AA405	PC4	IncF, IncH	conjugative	573_43451	ST15	2019	Zhejiang	100	100	100	100	100	.	99.53
573_43452_AA405	PC4	IncF, IncH	conjugative	573_43452	ST15	2019	Zhejiang	100	100	100	100	100	.	99.53
573_43454_AA405	PC4	IncF, IncH	conjugative	573_43454	ST15	2019	Zhejiang	100	100	100	100	100	.	99.53
573_43455_AA405	PC4	IncF, IncH	conjugative	573_43455	ST15	2019	Zhejiang	100	100	100	100	100	.	99.53
573_43456_AA405	PC4	IncF, IncH	conjugative	573_43456	ST15	2019	Zhejiang	100	100	100	100	100	.	99.53
573_43457_AA405	PC4	IncF, IncH	conjugative	573_43457	ST15	2019	Zhejiang	100	100	100	100	100	.	99.53
573_43458_AA405	PC4	IncF, IncH	conjugative	573_43458	ST15	2019	Zhejiang	100	100	100	100	100	.	99.53
573_43459_AA405	PC4	IncF, IncH	conjugative	573_43459	ST15	2019	Zhejiang	100	100	100	100	100	.	99.53
573_43461_AA405	PC4	IncF, IncH	conjugative	573_43461	ST15	2019	Zhejiang	100	100	100	100	100	.	99.53
573_43462_AA406	PC1	IncF, IncH	non-mobilizable	573_43462	ST11	2016	Zhejiang	100	100	100	100	100	.	100
573_43463_AA405	PC4	IncF, IncH	conjugative	573_43463	ST15	2019	Zhejiang	100	100	100	100	100	.	99.53
573_43464_AA406	PC1	IncF, IncH	non-mobilizable	573_43464	ST11	2016	Zhejiang	100	100	100	100	100	.	100
573_43465_AA405	PC4	IncF, IncH	conjugative	573_43465	ST15	2019	Zhejiang	100	100	100	100	100	.	99.53
573_43466_AA405	PC4	IncF, IncH	conjugative	573_43466	ST15	2019	Zhejiang	100	100	100	100	100	.	99.53
573_43467_AA405	PC4	IncF, IncH	conjugative	573_43467	ST15	2019	Zhejiang	100	100	100	100	100	.	99.53
573_43468_AA405	PC4	IncF, IncH	conjugative	573_43468	ST15	2019	Zhejiang	100	100	100	100	100	.	99.53
573_43477_AA406	PC1	IncF, IncH	non-mobilizable	573_43477	ST859	2020	Shanghai	100	100	100	100	100	.	99.53
573_43478_AA406	PC1	IncF, IncH, IncR	non-mobilizable	573_43478	ST11	2021	Shanghai	100	100	100	100	100	.	99.53
573_43481_AA406	PC1	IncH	non-mobilizable	573_43481	ST859	2020	Shanghai	100	100	100	100	100	100	99.69
573_43482_AA406	PC1	IncF, IncH	non-mobilizable	573_43482	ST859	2020	Shanghai	100	100	100	100	100	100	99.53
573_43871_AA406	PC1	IncF, IncH	non-mobilizable	573_43871	ST11	2018	Hunan	100	100	100	100	100	.	92.96
573_43899_AA406	PC1	IncF, IncH	non-mobilizable	573_43899	ST11	2020	Zhejiang	100	100	100	100	100	100	99.53
573_43915_AA406	PC1	IncF, IncH, IncR	non-mobilizable	573_43915	ST11	2020	Zhejiang	100	100	100	100	100	.	99.53
573_43916_AA406	PC1	IncF	non-mobilizable	573_43916	ST11	2018	Shanghai	100	100	100	100	100	.	99.53
573_43917_AA406	PC1	IncF, IncH	non-mobilizable	573_43917	ST11	2020	Shanghai	100	100	100	100	100	100	99.53
573_43918_AA406	PC1	IncF, IncH, IncR	non-mobilizable	573_43918	ST11	2020	Shanghai	100	100	100	100	100	.	99.53
573_43919_AA406	PC1	IncF, IncH, IncR	non-mobilizable	573_43919	ST11	2020	Zhejiang	100	100	100	100	100	100	99.53
573_43921_AA406	PC1	IncF	non-mobilizable	573_43921	ST11	2018	Shanghai	100	100	100	100	100	.	99.53
573_43923_AA406	PC1	IncF, IncH	non-mobilizable	573_43923	ST11	2017	Shanghai	100	100	100	100	100	87.84	99.53
573_43926_AA406	PC1	IncF, IncH	non-mobilizable	573_43926	ST11	2017	Shanghai	100	100	100	100	100	100	99.53
573_43932_AA406	PC1	IncF, IncH, IncR	non-mobilizable	573_43932	ST11	2020	Zhejiang	100	100	100	100	100	100	99.53
573_43933_AA406	PC1	IncF, IncH	non-mobilizable	573_43933	ST11	2020	Shanghai	100	100	100	100	100	100	99.53
573_43936_AA406	PC1	IncF, IncH	non-mobilizable	573_43936	ST11	2020	Zhejiang	100	100	100	100	100	100	99.53
573_43937_AA406	PC1	IncF, IncH	non-mobilizable	573_43937	ST11	2020	Shanghai	100	100	100	100	100	87.84	99.53
573_43939_AA405	PC4	IncF, IncH	conjugative	573_43939	ST11	2021	Shanghai	100	100	100	100	100	.	99.37
573_43940_AA406	PC1	IncF, IncF, IncH	non-mobilizable	573_43940	ST11	2020	Shanghai	100	100	100	100	100	100	99.53
573_43941_AA406	PC1	IncF, IncH	non-mobilizable	573_43941	ST11	2020	Zhejiang	100	100	100	100	100	100	99.53
573_43943_AA406	PC1	IncF, IncH	non-mobilizable	573_43943	ST11	2020	Zhejiang	100	100	100	100	100	.	99.53
573_43948_AA406	PC1	IncF, IncH	non-mobilizable	573_43948	ST11	2019	Jiangsu	100	100	100	100	100	100	99.53
573_43960_AA406	PC1	IncF, IncH	non-mobilizable	573_43960	ST11	2020	Hunan	100	100	100	100	100	100	99.53
573_44020_AA406	PC1	IncF, IncH	non-mobilizable	573_44020	ST23	2016	Beijing	100	100	100	100	100	100	99.84
573_44384_AA406	PC1	IncF, IncH, IncR	non-mobilizable	573_44384	ST11	2021	Zhejiang	100	100	100	100	100	100	99.53
573_44433_AA406	PC4	.	non-mobilizable	573_44433	ST11	2018	Shandong	100	100	100	100	100	.	99.37
573_44434_AA406	PC1	IncF, IncH	non-mobilizable	573_44434	ST11	2019	Shandong	100	100	100	100	100	100	99.53
573_44435_AA406	PC1	IncF, IncH	non-mobilizable	573_44435	ST11	2018	Shandong	100	100	100	100	100	100	99.53
573_44436_AA406	PC1	IncF, IncH	non-mobilizable	573_44436	ST11	2018	Shandong	100	100	100	100	100	.	99.53
573_44437_AA406	PC1	IncF, IncH	non-mobilizable	573_44437	ST11	2018	Shandong	100	100	100	100	100	100	99.53
573_44439_AA406	PC1	IncF, IncH	non-mobilizable	573_44439	ST11	2018	Shandong	100	100	100	100	100	100	99.53
573_44440_AA405	PC4	.	conjugative	573_44440	ST11	2018	Shandong	100	100	100	100	100	.	99.37
573_44441_AA406	PC1	IncF, IncH	non-mobilizable	573_44441	ST11	2018	Shandong	100	100	100	100	100	100	99.53
573_44442_AA406	PC4	.	non-mobilizable	573_44442	ST11	2018	Shandong	100	100	100	100	100	.	99.53
573_44443_AA406	PC1	IncF, IncH	non-mobilizable	573_44443	ST11	2018	Shandong	100	100	100	100	100	100	99.53
573_44444_AA406	PC1	IncF, IncH	non-mobilizable	573_44444	ST11	2018	Shandong	100	100	100	100	100	.	99.53
573_44445_AA406	PC1	IncF, IncH, IncR	non-mobilizable	573_44445	ST11	2018	Shandong	100	100	100	100	100	100	99.53
573_44446_AA406	PC1	IncF, IncH	non-mobilizable	573_44446	ST11	2018	Shandong	100	100	100	100	100	100	99.53
573_44447_AA406	PC4	.	non-mobilizable	573_44447	ST11	2018	Shandong	100	100	100	100	100	.	99.53
573_44448_AA406	PC1	IncF, IncH	non-mobilizable	573_44448	ST11	2018	Shandong	100	100	100	100	100	.	99.53
573_44449_AA406	PC1	IncF, IncH	non-mobilizable	573_44449	ST11	2018	Shandong	100	100	100	100	100	100	99.53
573_44450_AA406	PC1	IncF, IncH	non-mobilizable	573_44450	ST11	2018	Shandong	100	100	100	100	100	100	99.53
573_44451_AA406	PC1	IncF, IncH	non-mobilizable	573_44451	ST11	2018	Shandong	100	100	100	100	100	.	99.53
573_44557_AA406	PC1	IncF	non-mobilizable	573_44557	ST11	Unknown	Taiwan	100	100	100	100	100	98.42	99.53
573_44562_AA405	PC4	IncF, IncH	conjugative	573_44562	ST15	2019	Zhejiang	100	100	100	100	100	.	99.53
573_44563_AA405	PC4	IncF, IncH	conjugative	573_44563	ST15	2019	Zhejiang	100	100	100	100	100	.	99.53
573_44565_AA405	PC4	IncF, IncH	conjugative	573_44565	ST15	2019	Zhejiang	100	100	100	100	100	.	99.53
573_44566_AA405	PC4	IncF, IncH	conjugative	573_44566	ST15	2019	Zhejiang	100	100	100	100	100	.	99.53
573_44567_AA405	PC4	IncF, IncH	conjugative	573_44567	ST15	2019	Zhejiang	100	100	100	100	100	.	99.53
573_44568_AA405	PC4	IncF, IncH	conjugative	573_44568	ST15	2019	Zhejiang	100	100	100	100	100	.	99.53
573_44569_AA405	PC4	IncF, IncH	conjugative	573_44569	ST15	2019	Zhejiang	100	100	100	100	100	.	99.53
573_44570_AA405	PC4	IncF, IncH	conjugative	573_44570	ST15	2019	Zhejiang	100	100	100	100	100	.	99.53
573_44572_AA405	PC4	IncF, IncH	conjugative	573_44572	ST15	2019	Zhejiang	100	100	100	100	100	.	99.53
573_44573_AA406	PC1	IncF, IncH	non-mobilizable	573_44573	ST11	2016	Zhejiang	100	100	100	100	100	.	100
573_44574_AA405	PC4	IncF, IncH	conjugative	573_44574	ST15	2019	Zhejiang	100	100	100	100	100	.	99.53
573_44575_AA406	PC1	IncF, IncH	non-mobilizable	573_44575	ST11	2016	Zhejiang	100	100	100	100	100	.	100
573_44576_AA405	PC4	IncF, IncH	conjugative	573_44576	ST15	2019	Zhejiang	100	100	100	100	100	.	99.53
573_44577_AA405	PC4	IncF, IncH	conjugative	573_44577	ST15	2019	Zhejiang	100	100	100	100	100	.	99.53
573_44578_AA405	PC4	IncF, IncH	conjugative	573_44578	ST15	2019	Zhejiang	100	100	100	100	100	.	99.53
573_44579_AA405	PC4	IncF, IncH	conjugative	573_44579	ST15	2019	Zhejiang	100	100	100	100	100	.	99.53
573_44580_AA406	PC1	IncF, IncH	non-mobilizable	573_44580	ST859	2020	Shanghai	100	100	100	100	100	.	99.53
573_44584_AA406	PC1	IncF, IncH, IncR	non-mobilizable	573_44584	ST11	2021	Shanghai	100	100	100	100	100	.	99.53
573_44585_AA406	PC1	IncH	non-mobilizable	573_44585	ST859	2020	Shanghai	100	100	100	100	100	100	99.69
573_44586_AA406	PC1	IncF, IncH	non-mobilizable	573_44586	ST859	2020	Shanghai	100	100	100	100	100	100	99.53
573_44602_AA405	PC4	IncF, IncH	conjugative	573_44602	ST11	2018	Shanghai	100	100	100	100	100	.	99.37
573_44652_AA406	PC1	IncF, IncH	non-mobilizable	573_44652	ST11	2020	Zhejiang	100	100	100	100	100	.	99.53
573_44654_AA406	PC1	IncF, IncH	non-mobilizable	573_44654	ST65	2016	Jiangsu	100	.	100	100	100	100	99.84
573_44656_AA406	PC1	IncF, IncH	non-mobilizable	573_44656	ST65	2015	Gansu	100	100	100	100	100	100	99.84
573_44661_AA406	PC1	IncF, IncH	non-mobilizable	573_44661	ST11	2019	zhejiang	100	100	100	100	100	100	99.53
573_44713_AA406	PC1	IncA/C, IncF, IncH	conjugative	573_44713	ST11	2019	Shandong	100	100	100	100	100	100	99.53
573_44714_AA406	PC1	IncF, IncH	non-mobilizable	573_44714	ST11	2017	Shandong	100	100	100	100	100	99.84	99.53
573_44815_AA406	PC1	IncF, IncH	non-mobilizable	573_44815	ST15	2020	Shanghai	100	100	100	100	100.00;80.52	.	100.00;100.00
573_44816_AA406	PC1	IncF, IncH	non-mobilizable	573_44816	ST11	2020	Shanghai	100	100	100	100	100	100	99.53
573_45023_AA406	PC1	IncF, IncH, IncR	non-mobilizable	573_45023	ST11	2020	Zhejiang	100	100	100	100	100	100	99.53
573_45024_AA405	PC4	IncF, IncH	conjugative	573_45024	ST11	2020	Zhejiang	100	100	100	100	100	.	99.37
573_45025_AA405	PC4	IncF, IncH	conjugative	573_45025	ST15	2020	Zhejiang	100	100	100	100	100	.	99.37
573_45026_AA406	PC1	IncF, IncH, IncR	non-mobilizable	573_45026	ST11	2020	Zhejiang	100	100	100	100	100	100	99.53
573_45027_AA406	PC1	IncF, IncH	non-mobilizable	573_45027	ST11	2020	Zhejiang	100	100	100	100	100	100	99.53
573_45028_AA406	PC1	IncF, IncH, IncR	non-mobilizable	573_45028	ST11	2020	Zhejiang	100	100	100	100	100	100	99.53
573_45029_AA454	Other	IncF, IncF	conjugative	573_45029	ST5571	2020	Zhejiang	100	100	100	99.61	99.09	.	.
573_45030_AA406	PC1	IncF, IncH	non-mobilizable	573_45030	ST11	2020	Zhejiang	100	100	100	100	100	.	99.53
573_45031_AA406	PC1	IncF, IncH	non-mobilizable	573_45031	ST11	2020	Zhejiang	100	100	100	100	100	100	99.53
573_45032_AA406	PC1	IncF, IncH	non-mobilizable	573_45032	ST11	2020	Zhejiang	100	100	100	100	100	.	99.53
573_45033_AA406	PC1	IncF, IncH, IncR	non-mobilizable	573_45033	ST11	2019	Zhejiang	100	100	100	100	100	100	99.53
573_45034_AA406	PC1	IncF, IncH, IncR	non-mobilizable	573_45034	ST11	2019	Zhejiang	100	100	100	100	100	100	99.53
573_45035_AA406	PC1	IncF, IncH, IncR	non-mobilizable	573_45035	ST11	2020	Zhejiang	100	100	100	100	100	100	99.53
573_45036_AA406	PC1	IncF, IncH	non-mobilizable	573_45036	ST23	2019	Zhejiang	100	100	100	100	100	100	.
573_45037_AA406	PC1	IncF, IncH	non-mobilizable	573_45037	ST11	2019	Zhejiang	99.71	100	100	100	100	100	99.53
573_45040_AA406	PC1	IncF, IncH, IncR	non-mobilizable	573_45040	ST11	2019	Zhejiang	100	100	100	100	100	100	99.53
573_45042_AA406	PC1	IncF, IncH, IncR	non-mobilizable	573_45042	ST6242	2019	Zhejiang	100	100	100	100	100	100	99.53
573_45045_AA406	PC1	IncF, IncH, IncR	non-mobilizable	573_45045	ST6242	2019	Zhejiang	100	100	100	100	100	100	99.53
573_45046_AA406	PC1	IncF, IncH	non-mobilizable	573_45046	ST11	2019	Zhejiang	100	100	100	100	100	.	99.53
573_45047_AA406	PC1	IncF, IncH, IncR	non-mobilizable	573_45047	ST6242	2019	Zhejiang	100	100	100	100	100	100	99.53
573_45048_AA406	PC1	IncF, IncH, IncR	non-mobilizable	573_45048	ST11	2018	Zhejiang	100	100	100	100	100	.	99.53
573_45049_AA406	PC1	IncF, IncH, IncR	non-mobilizable	573_45049	ST6242	2019	Zhejiang	100	100	100	100	100	100	99.53
573_45051_AA406	PC1	IncF	non-mobilizable	573_45051	ST11	2018	Zhejiang	100	100	100	100	100	.	99.53
573_45056_AA406	PC1	IncF, IncH	non-mobilizable	573_45056	ST11	2018	Zhejiang	100	100	100	100	100	100	99.53
573_45057_AA406	PC1	IncF, IncH, IncR	non-mobilizable	573_45057	ST11	2018	Zhejiang	100	100	100	100	100	100	99.53
573_45058_AA406	PC1	IncF, IncH	non-mobilizable	573_45058	ST11	2018	Zhejiang	100	100	100	100	100	100	99.53
573_45059_AA406	PC1	IncF, IncR	non-mobilizable	573_45059	ST11	2018	Zhejiang	100	100	100	100	100	100	99.53
573_45061_AA406	PC1	IncF, IncH, IncR	non-mobilizable	573_45061	ST11	2018	Zhejiang	100	100	100	100	100	100	99.53
573_45064_AA406	PC1	IncF, IncH, IncR	non-mobilizable	573_45064	ST11	2018	Zhejiang	100	100	100	100	100	100	99.53
573_45067_AA406	PC1	IncF, IncH, IncR	non-mobilizable	573_45067	ST11	2018	Zhejiang	100	100	100	100	100	100	99.53
573_45069_AA406	PC1	IncF, IncH, IncR	non-mobilizable	573_45069	ST11	2017	Zhejiang	100	100	100	100	100	100	99.53
573_45070_AA406	PC1	IncF, IncH, IncR	non-mobilizable	573_45070	ST11	2017	Zhejiang	100	100	100	100	100	100	99.53
573_45071_AA406	PC1	IncF, IncH, IncR	non-mobilizable	573_45071	ST11	2017	Zhejiang	100	100	100	100	100	100	99.53
573_45076_AA406	PC1	IncF, IncH	non-mobilizable	573_45076	ST11	2017	Zhejiang	100	100	100	100	100	100	99.53
573_45077_AA406	PC1	IncF, IncH	non-mobilizable	573_45077	ST11	2017	Zhejiang	100	100	100	100	100	100	99.53
573_45080_AA406	PC1	IncF, IncH	non-mobilizable	573_45080	ST11	2017	Zhejiang	100	100	100	100	100	100	99.53
573_45083_AA406	PC1	IncF	non-mobilizable	573_45083	ST11	2017	Zhejiang	100	100	100	100	100	.	99.53
573_45085_AA406	PC1	IncF, IncH	non-mobilizable	573_45085	ST11	2017	Zhejiang	100	100	100	100	100	100	99.53
573_45087_AA406	PC1	IncF, IncH	non-mobilizable	573_45087	ST11	2017	Zhejiang	100	100	100	100	100	100	99.53
573_45092_AA406	PC1	IncF, IncH	non-mobilizable	573_45092	ST11	2017	Zhejiang	100	100	100	100	100	100	99.53
573_45118_AA406	PC1	IncF, IncH	non-mobilizable	573_45118	ST15	2021	Zhejiang	100	100	100	100	100	.	100
573_45162_AA406	PC1	IncF, IncH	non-mobilizable	573_45162	ST23	2019	Shandong	100	100	100	100	100	100	99.37
573_45172_AA406	PC1	IncF, IncH	non-mobilizable	573_45172	ST11	2018	Jiangsu	100	100	100	100	100	.	99.53
573_45896_AA406	PC1	IncF, IncH	non-mobilizable	573_45896	ST11	2019	Zhejiang	100	100	100	100	100	100	99.53
573_45898_AA406	PC1	IncF, IncH	non-mobilizable	573_45898	ST11	2019	Zhejiang	100	100	100	100	100	100	99.53
573_45941_AA406	PC1	IncF, IncF, IncH	mobilizable	573_45941	ST15	2021	Zhejiang	100	100	100	100	100	.	100
573_45942_AA406	PC1	IncF, IncF, IncH	mobilizable	573_45942	ST15	2021	Zhejiang	100	100	100	100	100	.	100
573_45943_AA406	PC1	IncF, IncF, IncH	mobilizable	573_45943	ST15	2021	Zhejiang	100	100	100	100	100	.	100
573_45944_AA406	PC1	IncF, IncF, IncH	mobilizable	573_45944	ST15	2021	Zhejiang	100	100	100	100	100	.	100
573_45946_AA406	PC1	IncF, IncF, IncH	mobilizable	573_45946	ST15	2021	Zhejiang	100	100	100	100	100	.	100
573_45947_AA406	PC1	IncF, IncF, IncH	mobilizable	573_45947	ST15	2021	Zhejiang	100	100	100	100	100	.	100
573_45948_AA406	PC1	IncF, IncF, IncH	mobilizable	573_45948	ST15	2021	Zhejiang	100	100	100	100	100	.	100
573_45950_AA406	PC1	IncF, IncF, IncH	mobilizable	573_45950	ST15	2021	Zhejiang	100	100	100	100	100	.	100
573_45951_AA406	PC1	IncF, IncH	non-mobilizable	573_45951	ST15	2021	Zhejiang	100	100	100	100	100	.	100
573_45952_AA406	PC1	IncF, IncF, IncH	mobilizable	573_45952	ST15	2021	Zhejiang	100	100	100	100	100	.	100
573_45953_AA406	PC1	IncF, IncH	non-mobilizable	573_45953	ST15	2021	Zhejiang	100	100	100	100	100	.	100
573_45954_AA406	PC1	IncF, IncH	non-mobilizable	573_45954	ST15	2021	Zhejiang	100	100	100	100	100	.	100
573_45955_AA406	PC1	IncF, IncH	non-mobilizable	573_45955	ST15	2021	Zhejiang	100	100	100	100	100	.	100
573_45956_AA406	PC1	IncF, IncH	non-mobilizable	573_45956	ST15	2021	Zhejiang	100	100	100	100	100	.	100
573_45957_AA406	PC1	IncF, IncH	non-mobilizable	573_45957	ST15	2021	Zhejiang	100	100	100	100	100	.	100
573_45958_AA406	PC1	IncF, IncF, IncH	non-mobilizable	573_45958	ST15	2021	Zhejiang	100	100	100	100	100	.	100
573_45959_AA406	PC1	IncF, IncH	non-mobilizable	573_45959	ST15	2021	Zhejiang	100	100	100	100	100	.	100
573_45960_AA406	PC1	IncF, IncF, IncH	mobilizable	573_45960	ST15	2021	Zhejiang	100	100	100	100	100	.	100
573_45961_AA406	PC1	IncF, IncH	non-mobilizable	573_45961	ST15	2021	Zhejiang	100	100	100	100	100	.	100
573_45962_AA406	PC1	IncF, IncF, IncH	mobilizable	573_45962	ST15	2021	Zhejiang	100	100	100	100	100	.	100
573_45964_AA406	PC1	IncF, IncH	non-mobilizable	573_45964	ST15	2021	Zhejiang	100	100	100	100	100	.	100
573_45965_AA406	PC1	IncF, IncH	non-mobilizable	573_45965	ST15	2021	Zhejiang	100	100	100	100	100	.	100
573_45966_AA406	PC1	IncF, IncH	non-mobilizable	573_45966	ST15	2021	Zhejiang	100	100	100	100	100	.	100
573_45967_AA406	PC1	IncF, IncF, IncH	mobilizable	573_45967	ST15	2021	Zhejiang	100	100	100	100	100	.	100
573_45968_AA406	PC1	IncF, IncF, IncH	mobilizable	573_45968	ST15	2021	Zhejiang	100	100	100	100	100	.	100
573_45969_AA406	PC1	IncF, IncF, IncH	mobilizable	573_45969	ST15	2021	Zhejiang	100	100	100	100	100	.	100
573_45970_AA406	PC1	IncF, IncF, IncH	mobilizable	573_45970	ST15	2021	Zhejiang	100	100	100	100	100	.	100
573_45971_AA406	PC1	IncF, IncH	non-mobilizable	573_45971	ST15	2021	Zhejiang	100	100	100	100	100	.	100
573_45972_AA406	PC1	IncF, IncH	non-mobilizable	573_45972	ST15	2021	Zhejiang	100	100	100	100	100	.	100
573_45973_AA406	PC1	IncF, IncH	non-mobilizable	573_45973	ST15	2021	Zhejiang	100	100	100	100	100	.	100
573_45974_AA406	PC1	IncF, IncF, IncH	mobilizable	573_45974	ST15	2021	Zhejiang	100	100	100	100	100	.	100
573_45975_AA406	PC1	IncF, IncH	non-mobilizable	573_45975	ST15	2021	Zhejiang	100	100	100	100	100	.	100
573_45976_AA406	PC1	IncF, IncH	non-mobilizable	573_45976	ST15	2021	Zhejiang	100	100	100	100	100	.	100
573_45977_AA406	PC1	IncF, IncH	non-mobilizable	573_45977	ST15	2021	Zhejiang	100	100	100	100	100	.	100
573_45978_AA406	PC1	IncF, IncH	non-mobilizable	573_45978	ST15	2021	Zhejiang	100	100	100	100	100	.	100
573_45979_AA406	PC1	IncF, IncH	non-mobilizable	573_45979	ST15	2021	Zhejiang	100	100	100	100	100	.	100
573_45981_AA406	PC1	IncF, IncH	non-mobilizable	573_45981	ST15	2021	Zhejiang	100	100	100	100	100	.	100
573_45982_AA406	PC1	IncF, IncH	non-mobilizable	573_45982	ST15	2021	Zhejiang	100	100	100	100	100	.	100
573_45983_AA406	PC1	IncF, IncF, IncH	conjugative	573_45983	ST15	2021	Zhejiang	100	100	100	100	100	.	100
573_45984_AA406	PC1	IncF, IncF, IncH	conjugative	573_45984	ST15	2021	Zhejiang	100	100	100	100	100	.	100
573_45985_AA406	PC1	IncF, IncF, IncH	conjugative	573_45985	ST15	2021	Zhejiang	100	100	100	100	100	.	100
573_45986_AA406	PC1	IncF, IncH	non-mobilizable	573_45986	ST15	2021	Zhejiang	100	100	100	100	100	.	100
573_45987_AA406	PC1	IncF, IncH	non-mobilizable	573_45987	ST15	2021	Zhejiang	100	100	100	100	100	.	100
573_45989_AA406	PC1	IncF, IncH	non-mobilizable	573_45989	ST15	2021	Zhejiang	100	100	100	100	100	.	100
573_45990_AA406	PC1	IncF, IncH	non-mobilizable	573_45990	ST15	2021	Zhejiang	100	100	100	100	100	.	100
573_45991_AA406	PC1	IncF, IncH	non-mobilizable	573_45991	ST15	2021	Zhejiang	100	100	100	100	100	.	100
573_45992_AA406	PC1	IncF, IncF, IncH	conjugative	573_45992	ST15	2021	Zhejiang	100	100	100	100	100	.	100
573_45993_AA406	PC1	IncF, IncH	non-mobilizable	573_45993	ST15	2021	Zhejiang	100	100	100	100	100	.	100
573_45994_AA406	PC1	IncF, IncF, IncH	conjugative	573_45994	ST15	2021	Zhejiang	100	100	100	100	100	.	100
573_45995_AA406	PC1	IncF, IncF, IncH	conjugative	573_45995	ST15	2021	Zhejiang	100	100	100	100	100	.	100
573_45996_AA406	PC1	IncF, IncH	non-mobilizable	573_45996	ST15	2021	Zhejiang	100	100	100	100	100	.	100
573_45997_AA406	PC1	IncF, IncF, IncH	conjugative	573_45997	ST15	2021	Zhejiang	100	100	100	100	100	.	100
573_45998_AA406	PC1	IncF, IncH	non-mobilizable	573_45998	ST15	2021	Zhejiang	100	100	100	100	100	.	100
573_45999_AA406	PC1	IncF, IncH	non-mobilizable	573_45999	ST15	2021	Zhejiang	100	100	100	100	100	.	100
573_46000_AA406	PC1	IncF, IncF, IncH	conjugative	573_46000	ST15	2021	Zhejiang	100	100	100	100	100	.	100
573_46001_AA406	PC1	IncF, IncF, IncH	conjugative	573_46001	ST15	2021	Zhejiang	100	100	100	100	100	.	100
573_46003_AA406	PC1	IncF, IncF, IncH	conjugative	573_46003	ST15	2021	Zhejiang	100	100	100	100	100	.	100
573_46004_AA406	PC1	IncF, IncF, IncH	conjugative	573_46004	ST15	2021	Zhejiang	100	100	100	100	100	.	100
573_46005_AA406	PC1	IncF, IncH	non-mobilizable	573_46005	ST15	2021	Zhejiang	100	100	100	100	100	.	100
573_46014_AA454	Other	IncF, IncF	conjugative	573_46014	ST25	2018	Chongqing	100	100	100	99.61	99.09	.	.
573_47164_AA405	PC4	IncF, IncH	conjugative	573_47164	ST11	2018	Shanghai	100	100	100	100	100	.	99.37
573_47165_AA405	PC4	IncF, IncH	conjugative	573_47165	ST11	2020	Shanghai	100	100	100	100	.	.	99.37
573_47258_AA406	PC1	IncF, IncH	non-mobilizable	573_47258	ST15	2020	Zhejiang	100	100	100	100	100	.	100
573_47259_AA406	PC1	IncF, IncF, IncH	conjugative	573_47259	ST15	2020	Zhejiang	100	100	100	100	100	.	100
573_47262_AA406	PC1	IncF, IncH	non-mobilizable	573_47262	ST15	2020	Zhejiang	100	100	100	100	100	.	100
573_47263_AA406	PC1	IncF, IncH, IncR	non-mobilizable	573_47263	ST11	2021	Shanghai	100	100	100	100	100	.	99.53
573_47269_AA406	PC1	IncF, IncH	non-mobilizable	573_47269	ST11	2021	zhejiang	100	100	100	100	100	100	99.53
573_47270_AA406	PC1	IncF, IncH	non-mobilizable	573_47270	ST11	2021	zhejiang	100	100	100	100	100	100	99.53
573_47271_AA406	PC1	IncF, IncH	non-mobilizable	573_47271	ST11	2021	zhejiang	100	100	100	100	100	100	99.53
573_47300_AA406	PC1	IncF, IncH	non-mobilizable	573_47300	ST11	2021	Anhui	100	100	100	100	100	100	99.53
573_47302_AA406	PC1	IncF, IncF, IncH, IncR	non-mobilizable	573_47302	ST11	2021	Anhui	100	100	100	100	100	100	99.53
573_47304_AA032	PC2	IncF, IncR	conjugative	573_47304	ST11	2021	Anhui	99.71	100	100	100	100	.	99.53
573_48018_AA406	PC1	IncF, IncH	non-mobilizable	573_48018	ST3984	2020	Guangdong	100	100	100	100	100	.	99.53
573_48044_AA406	PC1	IncF, IncH	non-mobilizable	573_48044	ST11	2021	Zhejiang	100	100	100	100	100	100	99.53
573_48045_AA406	PC1	IncF, IncH	non-mobilizable	573_48045	ST15	2021	Zhejiang	100	100	100	100	100	.	100
573_48046_AA406	PC1	IncF, IncH	non-mobilizable	573_48046	ST15	2021	Zhejiang	100	100	100	100	100	.	100
573_48047_AA406	PC1	IncF, IncH	non-mobilizable	573_48047	ST15	2021	Zhejiang	100	100	100	100	100	.	100
573_48048_AA406	PC1	IncH	non-mobilizable	573_48048	ST15	2021	Shanghai	100	100	100	100	100	.	100
573_48049_AA406	PC1	IncF, IncH	non-mobilizable	573_48049	ST15	2021	Shanghai	100	100	100	100	100	.	100
573_48050_AA406	PC1	IncF, IncH	non-mobilizable	573_48050	ST15	2021	Shanghai	100	100	100	100	100	.	100
573_48051_AA406	PC1	IncF, IncH	non-mobilizable	573_48051	ST15	2021	Shanghai	100	100	100	100	100	.	100
573_48052_AA406	PC1	IncF, IncH	non-mobilizable	573_48052	ST15	2021	Shanghai	100	100	100	100	100	.	100
573_48053_AA406	PC1	IncF, IncH	non-mobilizable	573_48053	ST15	2021	Shanghai	100	100	100	100	100	.	100
573_48054_AA406	PC1	IncF, IncF, IncH	conjugative	573_48054	ST15	2021	Shanghai	100	100	100	100	100	.	100
573_48055_AA406	PC1	IncF, IncH	non-mobilizable	573_48055	ST15	2021	Shanghai	100	100	100	100	100	.	100
573_48056_AA406	PC1	IncF, IncH	conjugative	573_48056	ST15	2021	Shanghai	100	100	100	100	100	.	100
573_48057_AA406	PC1	IncF, IncH	non-mobilizable	573_48057	ST15	2021	Shanghai	100	100	100	100	100	.	100
573_48058_AA406	PC1	IncF, IncH	non-mobilizable	573_48058	ST15	2021	Shanghai	100	100	100	100	100	.	100
573_48059_AA406	PC1	IncF, IncH	non-mobilizable	573_48059	ST15	2021	Shanghai	100	100	100	100	100	.	100
573_48060_AA406	PC1	IncF, IncH	non-mobilizable	573_48060	ST15	2021	Shanghai	100	100	100	100	100	.	100
573_48061_AA406	PC1	IncF, IncH	non-mobilizable	573_48061	ST15	2021	Shanghai	100	100	100	100	100	.	99.84
573_48062_AA406	PC1	IncF, IncH	non-mobilizable	573_48062	ST15	2021	Shanghai	100	100	100	100	100	.	100
573_48063_AA406	PC1	IncF, IncH	non-mobilizable	573_48063	ST15	2021	Shanghai	100	100	100	100	100	.	100
573_48064_AA406	PC1	IncF, IncH	non-mobilizable	573_48064	ST15	2021	Shanghai	100	100	100	100	100	.	100
573_48065_AA406	PC1	IncF, IncH	non-mobilizable	573_48065	ST15	2021	Shanghai	100	100	100	100	100	.	100
573_48066_AA406	PC1	IncF, IncH	non-mobilizable	573_48066	ST15	2021	Shanghai	100	100	100	100	100	.	100
573_48067_AA406	PC1	IncF, IncH	non-mobilizable	573_48067	ST15	2021	Shanghai	100	100	100	100	100	.	100
573_48068_AA406	PC1	IncF, IncH	non-mobilizable	573_48068	ST15	2021	Shanghai	100	100	100	100	100	.	100
573_48069_AA406	PC1	IncF, IncH	non-mobilizable	573_48069	ST15	2021	Shanghai	100	100	100	100	100	.	100
573_48070_AA406	PC1	IncF, IncH	non-mobilizable	573_48070	ST15	2021	Shanghai	100	100	100	100	100	.	100
573_48071_AA406	PC1	IncF, IncH	non-mobilizable	573_48071	ST15	2021	Shanghai	100	100	100	100	100	.	100
573_48072_AA406	PC1	IncF, IncH	conjugative	573_48072	ST15	2021	Shanghai	100	100	100	100	100	.	100
573_48073_AA406	PC1	IncF, IncF, IncH	conjugative	573_48073	ST15	2021	Shanghai	100	100	100	100	100	.	100
573_48074_AA406	PC1	IncF, IncH	non-mobilizable	573_48074	ST15	2021	Shanghai	100	100	100	100	100	.	100
573_48075_AA406	PC1	IncF, IncH	non-mobilizable	573_48075	ST15	2021	Shanghai	100	100	100	100	100	.	100
573_48076_AA406	PC1	IncF, IncH	non-mobilizable	573_48076	ST15	2021	Shanghai	100	100	100	100	100	.	100
573_48077_AA406	PC1	IncF, IncH	non-mobilizable	573_48077	ST15	2021	Shanghai	100	100	100	100	100	.	100
573_48078_AA406	PC1	IncF, IncH	non-mobilizable	573_48078	ST15	2021	Shanghai	100	100	100	100	100	.	100
573_48079_AA406	PC1	IncF, IncH	non-mobilizable	573_48079	ST15	2021	Shanghai	100	100	100	100	100	.	100
573_48081_AA406	PC1	IncF, IncF, IncH	conjugative	573_48081	ST15	2021	Shanghai	100	100	100	100	100	.	100
573_48082_AA406	PC1	IncF, IncH	non-mobilizable	573_48082	ST15	2021	Shanghai	100	100	100	100	100	.	100
573_48083_AA406	PC1	IncF, IncH	non-mobilizable	573_48083	ST15	2021	Shanghai	100	100	100	100	100	.	100
573_48084_AA406	PC1	IncF, IncH	non-mobilizable	573_48084	ST15	2021	Shanghai	100	100	100	100	100	.	100
573_48085_AA406	PC1	IncF, IncH	non-mobilizable	573_48085	ST15	2021	Shanghai	100	100	100	100	100	.	100
573_48086_AA406	PC1	IncF, IncH	non-mobilizable	573_48086	ST15	2021	Shanghai	100	100	100	100	100	.	100
573_48087_AA406	PC1	IncF, IncH	non-mobilizable	573_48087	ST15	2021	Shanghai	100	100	100	100	100	.	100
573_48088_AA406	PC1	IncF, IncH	non-mobilizable	573_48088	ST15	2021	Shanghai	100	100	100	100	100	.	100
573_48089_AA406	PC1	IncF, IncH	non-mobilizable	573_48089	ST15	2021	Shanghai	100	100	100	100	100	.	100
573_48090_AA406	PC1	IncF, IncH	non-mobilizable	573_48090	ST15	2021	Shanghai	100	100	100	100	100	.	100
573_48091_AA406	PC1	IncF, IncH	non-mobilizable	573_48091	ST15	2021	Shanghai	100	100	100	100	100	.	100
573_48092_AA406	PC1	IncF, IncH	non-mobilizable	573_48092	ST15	2021	Shanghai	100	100	100	100	100	.	100
573_48093_AA406	PC1	IncF, IncH	non-mobilizable	573_48093	ST15	2021	Shanghai	100	100	100	100	100	.	100
573_48094_AA406	PC1	IncF, IncH	non-mobilizable	573_48094	ST15	2021	Shanghai	100	100	100	100	100	.	100
573_48095_AA406	PC1	IncF, IncH	non-mobilizable	573_48095	ST15	2021	Shanghai	100	100	100	100	100	.	100
573_48096_AA406	PC1	IncF, IncH	non-mobilizable	573_48096	ST15	2021	Shanghai	100	100	100	100	100	.	100
573_48097_AA406	PC1	IncF, IncH	non-mobilizable	573_48097	ST15	2021	Shanghai	100	100	100	100	100	.	100
573_48098_AA406	PC1	IncF, IncH	non-mobilizable	573_48098	ST15	2021	Shanghai	100	100	100	100	100	.	100
573_48099_AA406	PC1	IncF, IncH	non-mobilizable	573_48099	ST15	2021	Shanghai	100	100	100	100	100	.	100
573_48100_AA406	PC1	IncF, IncH	non-mobilizable	573_48100	ST15	2021	Shanghai	100	100	100	100	100	.	100
573_48101_AA406	PC1	IncF, IncH	non-mobilizable	573_48101	ST15	2021	Shanghai	100	100	100	100	100	.	100
573_48103_AA406	PC1	IncF, IncH	non-mobilizable	573_48103	ST15	2021	Shanghai	100	100	100	100	100	.	100
573_48104_AA406	PC1	IncF, IncH	non-mobilizable	573_48104	ST15	2021	Shanghai	100	100	100	100	100	.	100
573_48105_AA406	PC1	IncF, IncF, IncH	conjugative	573_48105	ST15	2021	Shanghai	100	100	100	100	100	.	100
573_48109_AA406	PC1	IncF, IncH	non-mobilizable	573_48109	ST15	2021	Shanghai	100	100	100	100	100	.	100
573_48110_AA406	PC1	IncF, IncH	non-mobilizable	573_48110	ST15	2021	Shanghai	100	100	100	100	100	.	100
573_48111_AA406	PC1	IncF, IncH	non-mobilizable	573_48111	ST15	2021	Shanghai	100	100	100	100	100	.	100
573_48134_AA406	PC1	IncF, IncH	non-mobilizable	573_48134	ST11	2019	Henan	100	100	100	100	100	100	99.53
573_48136_AA406	PC4	.	non-mobilizable	573_48136	ST11	2019	Liaoning	100	100	100	100	100	.	99.37
573_48137_AA406	PC1	IncF, IncH	non-mobilizable	573_48137	ST11	2019	Jiangsu	100	100	100	100	100	100	99.53
573_48138_AA406	PC1	IncF, IncH	non-mobilizable	573_48138	ST11	2019	Zhejiang	100	100	100	100	100	.	99.53
573_48139_AA406	PC1	IncF, IncH	non-mobilizable	573_48139	ST11	2019	Zhejiang	100	100	100	100	100	.	99.53
573_48140_AA406	PC1	IncF, IncH, IncR	non-mobilizable	573_48140	ST11	2019	Zhejiang	100	100	100	100	100	100	99.53
573_48141_AA406	PC1	IncF, IncH, IncR	non-mobilizable	573_48141	ST11	2019	Zhejiang	100	100	100	100	100	100	99.53
573_48142_AA406	PC1	IncF, IncH	non-mobilizable	573_48142	ST11	2019	Zhejiang	100	100	100	100	100	100	99.53
573_48977_AA406	PC1	IncF, IncF, IncH	conjugative	573_48977	ST11	2022	Unknown	100	100	100	100	100	.	99.69
573_48979_AA406	PC1	IncF, IncF, IncH	mobilizable	573_48979	ST11	2022	Unknown	100	100	100	100	100	100	99.53
573_48981_AA405	PC4	.	conjugative	573_48981	ST11	2022	Unknown	100	100	100	100	100	.	99.84
573_48999_AA406	PC1	IncF, IncH	non-mobilizable	573_48999	ST11	2020	Shanghai	100	100	100	100	97.32	100	99.53
573_49079_AA405	PC4	IncF	non-mobilizable	573_49079	ST11	2022	Beijing	100	100	100	100	100	.	99.84
573_49088_AA406	PC4	.	non-mobilizable	573_49088	ST11	2022	Beijing	100	100	100	100	100	.	99.53
573_49094_AA405	PC4	IncF	non-mobilizable	573_49094	ST11	2022	Beijing	100	100	100	100	100	.	99.84
573_49113_AA405	PC4	IncF	conjugative	573_49113	ST11	2017	Unknown	100	100	100	100	100	.	99.84
573_49398_AA406	PC1	IncF	non-mobilizable	573_49398	ST268	2015	Beijing	100	100	100	100	100	100	99.53
573_49410_AA405	PC4	.	non-mobilizable	573_49410	ST11	2019	Beijing	100	100	100	100	100	.	99.84
573_49411_AA406	PC1	IncF, IncH	non-mobilizable	573_49411	ST11	2019	Beijing	100	100	100	100	100	100	99.53
573_49412_AA405	PC4	IncF	conjugative	573_49412	ST11	2018	Beijing	100	100	100	100	100	.	99.84
573_49413_AA405	PC4	.	non-mobilizable	573_49413	ST11	2018	Beijing	100	100	100	100	100	.	99.84
573_49414_AA405	PC4	.	non-mobilizable	573_49414	ST11	2018	Beijing	100	100	100	100	100	.	99.84
573_49415_AA405	PC4	IncF	conjugative	573_49415	ST11	2018	Beijing	100	100	100	100	100	.	99.84
573_49416_AA406	PC1	IncF, IncH	non-mobilizable	573_49416	ST11	2018	Beijing	100	100	100	100	100	87.84	99.53
573_49417_AA590	PC1	.	non-mobilizable	573_49417	ST11	2018	Beijing	100	100	100	100	100	.	99.84
573_49418_AA406	PC1	IncF, IncH	non-mobilizable	573_49418	ST11	2017	Beijing	100	100	100	100	100	87.68	99.53
573_49419_AA405	PC4	.	non-mobilizable	573_49419	ST11	2018	Beijing	100	100	100	100	100	.	99.84
573_49420_AA405	PC4	IncF	conjugative	573_49420	ST6086	2017	Beijing	100	100	100	100	100	.	99.84
573_49421_AA405	PC4	.	non-mobilizable	573_49421	ST11	2017	Beijing	100	100	100	100	100	.	99.37
573_49422_AA405	PC4	IncF	conjugative	573_49422	ST6086	2017	Beijing	100	100	100	100	100	.	99.84
573_49424_AA406	PC1	IncF, IncH	non-mobilizable	573_49424	ST11	2016	Beijing	100	100	100	100	100	.	99.53
573_49425_AA405	PC4	IncF	conjugative	573_49425	ST11	2016	Beijing	100	100	100	100	100	.	99.84
573_49426_AA405	PC4	.	conjugative	573_49426	ST11	2016	Beijing	100	100	100	100	100	.	.
573_49427_AA406	PC1	IncF, IncH	non-mobilizable	573_49427	ST11	2016	Beijing	100	100	100	100	100	.	99.53
573_49456_AA406	PC1	IncF, IncH	non-mobilizable	573_49456	ST11	2021	Anhui	100	100	100	100	100	.	99.53
573_49557_AA406	PC1	IncF, IncH	non-mobilizable	573_49557	ST11	2016	Shanghai	100	100	100	100	100	93.21	99.53
573_49558_AA405	PC4	IncF, IncH	conjugative	573_49558	ST11	2017	Shanghai	100	100	100	100	100	.	99.37
573_49560_AA405	PC4	IncF, IncH	conjugative	573_49560	ST11	2016	Shanghai	100	100	100	100	100	.	99.37
573_49561_AA405	PC4	IncF, IncH	conjugative	573_49561	ST11	2017	Shanghai	100	100	100	100	100	.	99.37
573_49562_AA405	PC4	IncF, IncH	conjugative	573_49562	ST11	2016	Shanghai	100	100	100	100	100	.	99.37
573_49563_AA405	PC4	IncF, IncH	non-mobilizable	573_49563	ST11	2018	Shanghai	97.28	100	100	100	100	.	99.37
573_49564_AA406	PC4	.	non-mobilizable	573_49564	ST11	2018	Shanghai	100	100	100	100	100	.	99.37
573_49565_AA406	PC4	.	non-mobilizable	573_49565	ST11	2018	Shanghai	100	100	100	100	100	.	99.37
573_49566_AA406	PC4	.	non-mobilizable	573_49566	ST11	2018	Shanghai	100	100	100	100	100	.	99.37
573_49567_AA406	PC1	IncF, IncF, IncH	conjugative	573_49567	ST15	2021	Zhejiang	100	100	100	100	100	.	100
573_49653_AA406	PC1	IncF, IncH	non-mobilizable	573_49653	ST15	2019	Zhejiang	100	100	100	100	100	.	100
573_49885_AA406	PC1	IncF, IncH	non-mobilizable	573_49885	ST11	2022	Guangdong	100	100	100	100	100	.	99.53
573_49889_AA406	PC1	IncF, IncH	non-mobilizable	573_49889	ST11	2022	Guangdong	100	100	100	100	100	.	99.53
573_49892_AA406	PC1	IncF, IncH	non-mobilizable	573_49892	ST11	2020	Shaanxi	100	100	100	100	100	.	99.53
573_49993_AA405	PC4	IncF	conjugative	573_49993	ST11	2017	Jilin	100	100	100	100	100	.	99.84
573_50002_AA406	PC1	IncF, IncH	non-mobilizable	573_50002	ST11	2021	Zhejiang	100	100	100	100	100	100	99.53
573_50006_AA406	PC1	IncF, IncH	non-mobilizable	573_50006	ST11	2021	Zhejiang	100	100	100	100	100	100	99.53
573_50009_AA406	PC1	IncF, IncH, IncR	non-mobilizable	573_50009	ST11	2021	Zhejiang	100	100	100	100	100	100	99.53
573_50014_AA406	PC1	IncF, IncH, IncR	non-mobilizable	573_50014	ST11	2021	Zhejiang	100	100	100	100	100	100	99.53
573_50016_AA406	PC1	IncF, IncH, IncR	non-mobilizable	573_50016	ST11	2021	Zhejiang	100	100	100	100	100	100	99.53
573_50022_AA406	PC1	IncF, IncH	non-mobilizable	573_50022	ST11	2020	Zhejiang	100	100	100	100	100	85.15	99.53
573_50059_AA406	PC1	IncF, IncH	non-mobilizable	573_50059	ST11	2021	Jiangxi	100	100	100	100	100	.	99.53
573_50060_AA406	PC1	IncF, IncH	non-mobilizable	573_50060	ST11	2017	Jiangxi	100	100	100	100	100	100	99.53
573_50097_AA406	PC1	IncF, IncH	non-mobilizable	573_50097	ST15	2022	Zhejiang	100	100	100	100	100	.	100
573_50098_AA406	PC1	IncF, IncH	non-mobilizable	573_50098	ST15	2020	Zhejiang	100	100	100	100	100	.	98.9
573_50101_AA406	PC1	IncF, IncH	non-mobilizable	573_50101	ST11	2021	Zhejiang	100	100	100	100	100	87.84	99.53
573_50155_AA406	PC1	IncF, IncH, IncR	non-mobilizable	573_50155	ST11	2022	Sichuan	100	100	100	100	100	100	99.53
573_50156_AA406	PC1	IncF, IncH, IncR	non-mobilizable	573_50156	ST11	2022	Sichuan	100	100	100	100	100	100	99.53
573_50158_AA406	PC1	IncF, IncH, IncR	non-mobilizable	573_50158	ST11	2022	Sichuan	100	100	100	100	100	100	99.53
573_50159_AA406	PC1	IncF, IncH, IncR	non-mobilizable	573_50159	ST11	2022	Sichuan	100	100	100	100	100	100	99.53
573_50160_AA406	PC1	IncF, IncH, IncR	non-mobilizable	573_50160	ST11	2022	Sichuan	100	100	100	100	100	100	99.53
573_50162_AA406	PC1	IncF, IncH, IncR	non-mobilizable	573_50162	ST11	2022	Sichuan	100	100	100	100	100	100	99.53
573_50163_AA406	PC1	IncF, IncH, IncR	non-mobilizable	573_50163	ST11	2022	Sichuan	100	100	100	100	100	100	99.53
573_50165_AA406	PC1	IncF, IncH	non-mobilizable	573_50165	ST11	2018	Zhejiang	100	100	100	100	100	100	99.53
573_50166_AA405	PC4	IncF, IncH	conjugative	573_50166	ST15	2019	Zhejiang	100	100	100	100	100	.	99.53
573_50167_AA406	PC1	IncF, IncF, IncH, IncR	mobilizable	573_50167	ST11	2017	Zhejiang	100	100	100	100	100	100.00;100.00	99.53
573_50168_AA406	PC1	IncF, IncH	non-mobilizable	573_50168	ST11	2018	Zhejiang	100	100	100	100	100	.	100
573_50169_AA406	PC1	IncF, IncF, IncH, IncR	non-mobilizable	573_50169	ST11	2018	Zhejiang	100	100	100	100	100	100	99.53
573_50170_AA406	PC1	IncF, IncH	non-mobilizable	573_50170	ST11	2017	Zhejiang	100	100	100	100	100	100	99.53
573_50175_AA406	PC1	IncF, IncH	non-mobilizable	573_50175	ST751	2022	Guangdong	100	100	100	100	100	.	99.53
573_50197_AA405	PC4	.	conjugative	573_50197	ST11	2019	Shanxi	100	100	100	100	100	.	99.37
573_50200_AA406	PC1	IncF, IncH	non-mobilizable	573_50200	ST11	2019	Shanxi	100	100	100	100	100	100	99.53
573_50201_AA406	PC4	.	non-mobilizable	573_50201	ST11	2019	Shanxi	100	100	100	100	100	.	99.37
573_50202_AA406	PC4	.	non-mobilizable	573_50202	ST11	2019	Shanxi	100	100	100	100	100	.	99.37
573_50203_AA406	PC4	.	non-mobilizable	573_50203	ST11	2019	Shanxi	100	100	100	100	100	.	99.37
573_50204_AA406	PC4	.	non-mobilizable	573_50204	ST11	2019	Shanxi	100	100	100	100	100	.	99.37
573_50205_AA406	PC4	.	non-mobilizable	573_50205	ST11	2019	Shanxi	100	100	100	100	100	.	99.37
573_50207_AA406	PC4	.	non-mobilizable	573_50207	ST11	2019	Shanxi	100	100	100	100	100	.	99.37
573_50208_AA406	PC1	IncF, IncH	non-mobilizable	573_50208	ST11	2019	Shanxi	100	100	100	100	100	100	99.53
573_50210_AA406	PC4	.	non-mobilizable	573_50210	ST11	2019	Shanxi	100	100	100	100	100	.	99.37
573_50211_AA406	PC4	.	non-mobilizable	573_50211	ST11	2019	Shanxi	100	100	100	100	100	.	99.37
573_50214_AA406	PC4	.	non-mobilizable	573_50214	ST11	2019	Shanxi	100	100	100	100	100	.	99.37
573_50222_AA406	PC1	IncF, IncH	non-mobilizable	573_50222	ST11	2018	Shanxi	100	100	100	100	100	100	99.53
573_50223_AA406	PC1	IncF, IncH	non-mobilizable	573_50223	ST11	2019	Shanxi	100	100	100	100	100	100	99.53
573_50227_AA406	PC1	IncF, IncH	non-mobilizable	573_50227	ST11	2019	Shanxi	100	100	100	100	100	87.84	99.53
573_50229_AA406	PC1	IncF, IncH	non-mobilizable	573_50229	ST11	2018	Shanxi	100	100	100	100	100	100	99.53
573_50235_AA406	PC1	IncF, IncH	non-mobilizable	573_50235	ST11	2018	Shanxi	100	100	100	100	100	100	99.53
573_50240_AA406	PC1	IncF, IncH	non-mobilizable	573_50240	ST11	2018	Shanxi	100	100	100	100	100	100	99.53
573_50244_AA406	PC1	IncF, IncH	non-mobilizable	573_50244	ST11	2019	Shanxi	100	100	100	100	100	100	99.53
573_50756_AA406	PC1	IncF, IncH	non-mobilizable	573_50756	ST11	2015	Unknown	100	100	100	100	100	100	99.84
573_50757_AA405	PC4	IncF, IncH	conjugative	573_50757	ST11	2015	Unknown	100	100	100	100	100	.	99.37
573_50758_AA406	PC1	IncF, IncH	non-mobilizable	573_50758	ST11	2015	Unknown	100	100	100	100	100	.	99.53
573_50759_AA406	PC1	IncF, IncH	non-mobilizable	573_50759	ST11	2015	Unknown	100	100	100	100	100	100	99.53
573_50760_AA406	PC1	IncF, IncH	non-mobilizable	573_50760	ST11	2015	Unknown	100	100	100	100	100	100	99.53
573_50761_AA406	PC1	IncF, IncH	non-mobilizable	573_50761	ST11	2015	Unknown	100	100	100	100	100	100	99.53
573_50762_AA406	PC1	IncF, IncH	non-mobilizable	573_50762	ST11	2015	Unknown	100	100	100	100	100	100	99.53
573_50763_AA406	PC1	IncF, IncH	non-mobilizable	573_50763	ST11	2015	Unknown	100	100	100	100	100	100	99.53
573_50812_AA406	PC1	IncF, IncH	non-mobilizable	573_50812	ST11	2021	Chongqing	100	100	100	100	100	100	99.53
573_50833_AA406	PC1	IncF, IncH	non-mobilizable	573_50833	ST23	2022	Shanghai	100	100	100	100	100	100	99.69
573_50834_AA406	PC1	IncF, IncH	non-mobilizable	573_50834	ST11	2022	Shanghai	100	100	99.94	100	99.95	99.37	99.06
573_50835_AA406	PC1	IncF, IncH	non-mobilizable	573_50835	ST375	2022	Shanghai	100	100	99.94	100	100	100	99.37
573_50914_AA406	PC1	IncF, IncH, IncR	non-mobilizable	573_50914	ST11	2021	Guangdong	100	100	100	100	100	.	99.53
573_50915_AA406	PC1	IncF, IncH, IncR	non-mobilizable	573_50915	ST11	2021	Guangdong	100	100	100	100	100	.	99.53
573_50916_AA406	PC1	IncF, IncH, IncR	non-mobilizable	573_50916	ST11	2021	Guangdong	100	100	100	100	100	.	99.53
573_50917_AA406	PC1	IncF, IncH, IncR	non-mobilizable	573_50917	ST11	2021	Guangdong	100	100	100	100	100	.	99.53
573_50918_AA406	PC1	IncF, IncR	non-mobilizable	573_50918	ST11	2021	Guangdong	100	100	100	100	100	.	99.53
573_50919_AA406	PC1	IncF, IncH, IncR	non-mobilizable	573_50919	ST11	2021	Guangdong	100	100	100	100	100	.	99.53
573_50920_AA406	PC1	IncF, IncH, IncR	non-mobilizable	573_50920	ST11	2021	Guangdong	100	100	100	100	100	.	99.53
573_50921_AA406	PC1	IncF, IncH, IncR	non-mobilizable	573_50921	ST11	2021	Guangdong	100	100	100	100	100	.	99.53
573_50922_AA406	PC1	IncF, IncH, IncR	non-mobilizable	573_50922	ST11	2021	Guangdong	100	100	100	100	100	.	99.53
573_50923_AA406	PC1	IncF, IncH, IncR	non-mobilizable	573_50923	ST11	2021	Guangdong	100	100	100	100	100	.	99.53
573_50926_AA406	PC1	IncF, IncH, IncR	non-mobilizable	573_50926	ST11	2021	Guangdong	100	100	100	100	100	.	99.53
573_50928_AA406	PC1	IncF, IncH, IncR	non-mobilizable	573_50928	ST11	2021	Guangdong	100	100	100	100	100	.	99.53
573_50929_AA406	PC1	IncF, IncH, IncR	non-mobilizable	573_50929	ST11	2021	Guangdong	100	100	100	100	100	.	99.53
573_50930_AA406	PC1	IncF, IncH, IncR	non-mobilizable	573_50930	ST11	2021	Guangdong	100	100	100	100	100	.	99.53
573_50933_AA406	PC1	IncF, IncH, IncR	non-mobilizable	573_50933	ST11	2021	Guangdong	100	100	100	100	100	.	99.53
573_50949_AA406	PC1	IncF, IncH	non-mobilizable	573_50949	ST11	2018	Zhejiang	100	100	100	100	100	100	99.53
573_50950_AA406	PC1	IncF, IncH	non-mobilizable	573_50950	ST11	2018	Zhejiang	100	100	100	100	100	100	99.53
573_50952_AA406	PC1	IncF, IncH	non-mobilizable	573_50952	ST11	2018	Zhejiang	100	100	100	100	100	100	99.53
573_50954_AA406	PC1	IncF, IncH	non-mobilizable	573_50954	ST11	2018	Zhejiang	100	100	100	100	100	100	99.53
573_50955_AA406	PC1	IncF, IncH	non-mobilizable	573_50955	ST11	2018	Zhejiang	100	100	100	100	100	100	99.53
573_50956_AA406	PC1	IncF, IncH	non-mobilizable	573_50956	ST11	2018	Zhejiang	100	100	100	100	100	100	99.53
573_50964_AA406	PC1	IncF, IncH	non-mobilizable	573_50964	ST11	2022	Guangdong	85.91	100	100	100	100	.	99.53
573_51040_AA406	PC1	IncF, IncH	non-mobilizable	573_51040	ST751	2022	Guangdong	100	100	100	100	100	.	99.37
573_51041_AA405	PC4	IncF, IncH	conjugative	573_51041	ST11	2018	Beijing	100	100	100	100	100	.	99.37
573_51773_AA405	PC4	IncF	conjugative	573_51773	ST15	2022	Shanghai	100	100	100	100	100	.	99.37
573_51774_AA406	PC1	IncF, IncH	non-mobilizable	573_51774	ST11	2022	Shanghai	100	100	100	100	100	99.84	99.53
573_51775_AA406	PC1	IncF, IncH	non-mobilizable	573_51775	ST11	2017	Beijing	100	100	100	100	100	100	99.53
573_51776_AA406	PC1	IncF, IncH	non-mobilizable	573_51776	ST11	2017	Beijing	100	100	100	100	100	100	99.53
573_51781_AA406	PC1	IncF, IncH	non-mobilizable	573_51781	ST11	2020	Beijing	100	100	100	100	100	87.84	99.53
573_51840_AA406	PC1	IncF, IncH, IncR	non-mobilizable	573_51840	ST11	2017	Zhejiang	100	100	100	100	100	100	99.53
573_51843_AA406	PC1	IncF, IncH	non-mobilizable	573_51843	ST11	2016	Zhejiang	100	100	100	100	100	99.84	99.69
573_51890_AA406	PC1	IncF, IncH	non-mobilizable	573_51890	ST751	2022	Guangdong	100	100	100	100	.	.	99.53
573_51891_AA405	PC4	IncF, IncH	conjugative	573_51891	ST15	2021	Zhejiang	100	100	100	100	100	.	99.53
573_51913_AA406	PC1	IncF, IncH	non-mobilizable	573_51913	ST11	2020	Beijing	100	100	100	100	100	100	99.53
573_51914_AA406	PC1	IncF, IncH	non-mobilizable	573_51914	ST11	2020	Beijing	100	100	100	100	100	100	99.53
573_51915_AA406	PC1	IncF, IncH	non-mobilizable	573_51915	ST11	2020	Beijing	100	100	100	100	100	100	99.53
573_51916_AA406	PC1	IncF, IncH	non-mobilizable	573_51916	ST11	2020	Beijing	100	100	100	100	100	100	99.69
573_51918_AA406	PC1	IncF, IncH	non-mobilizable	573_51918	ST11	2020	Beijing	100	100	100	100	100	100	99.53
573_51922_AA406	PC1	IncF, IncH	non-mobilizable	573_51922	ST11	2020	Beijing	100	100	100	100	100	100	99.53
573_51933_AA406	PC1	IncF, IncH	non-mobilizable	573_51933	ST11	2020	Beijing	100	100	100	100	100	100	99.53
573_51938_AA406	PC1	IncF, IncH	non-mobilizable	573_51938	ST11	2020	Beijing	100	100	100	100	100	100	99.53
573_51939_AA406	PC1	IncF, IncH	non-mobilizable	573_51939	ST11	2020	Beijing	100	100	100	100	100	100	99.53
573_51940_AA406	PC1	IncF, IncH	non-mobilizable	573_51940	ST11	2020	Beijing	100	100	100	100	100	100	.
573_51943_AA406	PC1	IncF, IncH	non-mobilizable	573_51943	ST11	2020	Beijing	100	100	100	100	100	100	99.53
573_51954_AA406	PC1	IncF, IncH	non-mobilizable	573_51954	ST11	2020	Beijing	100	100	100	100	100	100	99.53
573_51955_AA406	PC1	IncF, IncH	non-mobilizable	573_51955	ST11	2020	Beijing	100	100	100	100	100	100	99.53
573_51958_AA406	PC1	IncF, IncH	non-mobilizable	573_51958	ST11	2017	Beijing	100	100	100	100	100	100	99.53
573_51960_AA406	PC1	IncF, IncH	non-mobilizable	573_51960	ST11	2020	Beijing	100	100	100	100	100	100	99.53
573_51961_AA406	PC1	IncF, IncH	non-mobilizable	573_51961	ST11	2020	Beijing	100	100	100	100	100	100	99.53
573_51967_AA406	PC1	IncF, IncH	non-mobilizable	573_51967	ST11	2020	Beijing	100	100	100	100	100	100	99.53
573_52180_AA405	PC4	IncF, IncH	conjugative	573_52180	ST11	2016	Shanghai	100	100	100	100	100	.	99.37
573_52368_AA406	PC1	IncF, IncH	non-mobilizable	573_52368	ST11	2015	Unknown	100	100	100	100	100	.	99.53
573_52369_AA406	PC1	IncF, IncH	non-mobilizable	573_52369	ST11	2015	Unknown	100	100	100	100	100	100	99.84
573_52401_AA406	PC1	IncF, IncH, IncR	non-mobilizable	573_52401	ST11	2021	Guangdong	100	100	100	100	100	.	99.53
573_52404_AA406	PC1	IncF, IncH, IncR	non-mobilizable	573_52404	ST11	2021	Guangdong	100	100	100	100	100	.	99.53
573_52406_AA406	PC1	IncF, IncH, IncR	non-mobilizable	573_52406	ST11	2021	Guangdong	100	100	100	100	100	.	99.53
573_52407_AA406	PC1	IncF, IncH, IncR	non-mobilizable	573_52407	ST11	2021	Guangdong	100	100	100	100	100	.	99.53
573_52413_AA406	PC1	IncF, IncH, IncR	non-mobilizable	573_52413	ST11	2021	Guangdong	100	100	100	100	100	.	99.53
573_52414_AA406	PC1	IncF, IncH, IncR	non-mobilizable	573_52414	ST11	2021	Guangdong	100	100	100	100	100	.	99.53
573_52416_AA406	PC1	IncF, IncH, IncR	non-mobilizable	573_52416	ST11	2021	Guangdong	100	100	100	100	100	.	99.53
573_52417_AA406	PC1	IncF, IncH, IncR	non-mobilizable	573_52417	ST11	2021	Guangdong	100	100	100	100	100	.	99.53
573_52418_AA406	PC1	IncF, IncH, IncR	non-mobilizable	573_52418	ST11	2021	Guangdong	100	100	100	100	100	.	99.53
573_52419_AA406	PC1	IncF, IncH, IncR	non-mobilizable	573_52419	ST11	2021	Guangdong	100	100	100	100	100	.	99.53
573_52420_AA406	PC1	IncF, IncH, IncR	non-mobilizable	573_52420	ST11	2021	Guangdong	100	100	100	100	100	.	99.53
573_52422_AA406	PC1	IncF, IncH, IncR	non-mobilizable	573_52422	ST11	2021	Guangdong	100	100	100	100	100	.	99.53
573_52445_AA406	PC1	IncF, IncH	non-mobilizable	573_52445	ST11	2019	Zhejiang	100	100	100	100	100	85.15	99.53
573_52449_AA406	PC1	IncF, IncH	non-mobilizable	573_52449	ST11	2019	Zhejiang	100	100	100	100	100	.	99.53
573_52450_AA406	PC1	IncF, IncH	non-mobilizable	573_52450	ST11	2019	Zhejiang	100	100	100	100	100	.	99.53
573_52452_AA406	PC1	IncF, IncH	non-mobilizable	573_52452	ST11	2019	Zhejiang	100	100	100	100	100	85.15	99.53
573_52453_AA406	PC1	IncF, IncH, IncR	non-mobilizable	573_52453	ST11	2019	Zhejiang	100	100	100	100	100	.	99.53
573_52454_AA406	PC1	IncF, IncH, IncR	non-mobilizable	573_52454	ST11	2019	Zhejiang	100	100	100	100	100	.	99.53
573_52455_AA406	PC1	IncF, IncH, IncR	non-mobilizable	573_52455	ST11	2019	Zhejiang	100	100	100	100	100	100	99.53
573_52456_AA406	PC1	IncF, IncH	non-mobilizable	573_52456	ST11	2019	Zhejiang	100	100	100	100	100	.	99.53
573_52458_AA406	PC1	IncF, IncH, IncR	non-mobilizable	573_52458	ST11	2019	Zhejiang	100	100	100	100	100	100	99.53
573_52460_AA406	PC1	IncF, IncH	non-mobilizable	573_52460	ST11	2019	Zhejiang	100	100	100	100	100	.	99.53
573_52461_AA406	PC1	IncF, IncF, IncH	non-mobilizable	573_52461	ST11	2019	Zhejiang	100	100	100	100	100	.	99.53
573_52462_AA406	PC1	IncF, IncH, IncR	non-mobilizable	573_52462	ST11	2019	Zhejiang	100	100	100	100	100	.	.
573_52463_AA406	PC1	IncF, IncH	non-mobilizable	573_52463	ST11	2019	Zhejiang	100	100	100	100	100	.	99.53
573_52464_AA406	PC1	IncF, IncH	non-mobilizable	573_52464	ST11	2019	Zhejiang	100	100	100	100	100	.	99.53
573_52465_AA406	PC1	IncF, IncH, IncR	non-mobilizable	573_52465	ST11	2019	Zhejiang	100	100	100	100	100	100	99.53
573_52466_AA406	PC1	IncF, IncH, IncR	non-mobilizable	573_52466	ST11	2019	Zhejiang	100	100	100	100	100	100	99.53
573_52468_AA406	PC1	IncF, IncH, IncR	non-mobilizable	573_52468	ST11	2019	Zhejiang	100	100	100	100	100	100	99.53
573_52469_AA406	PC1	IncF, IncH	non-mobilizable	573_52469	ST11	2019	Zhejiang	100	100	100	100	100	100	99.53
573_52470_AA406	PC1	IncF, IncH	non-mobilizable	573_52470	ST11	2019	Zhejiang	100	100	100	100	100	100	99.53
573_52471_AA406	PC1	IncF, IncH	non-mobilizable	573_52471	ST11	2019	Zhejiang	100	100	100	100	100	100	99.53
573_52472_AA406	PC1	IncF, IncH	non-mobilizable	573_52472	ST11	2019	Zhejiang	100	100	100	100	100	100	99.53
573_52473_AA406	PC1	IncF, IncH	non-mobilizable	573_52473	ST11	2019	Zhejiang	100	100	100	100	100	.	99.53
573_52474_AA406	PC1	IncF, IncH	non-mobilizable	573_52474	ST11	2019	Zhejiang	100	100	100	100	100	.	99.53
573_52475_AA406	PC1	IncF, IncH	non-mobilizable	573_52475	ST11	2019	Zhejiang	100	100	100	100	100	100	99.53
573_52476_AA406	PC1	IncF, IncH, IncR	non-mobilizable	573_52476	ST11	2019	Zhejiang	100	100	100	100	100	.	99.53
573_52477_AA406	PC1	IncF, IncH	non-mobilizable	573_52477	ST11	2019	Zhejiang	100	100	100	100	100	100	99.53
573_52478_AA406	PC1	IncF, IncH	non-mobilizable	573_52478	ST11	2019	Zhejiang	100	100	100	100	100	100	99.53
573_52480_AA406	PC1	IncF, IncF, IncR	non-mobilizable	573_52480	ST11	2019	Zhejiang	100	100	100	100	100	100	99.53
573_52483_AA406	PC1	IncF, IncR	non-mobilizable	573_52483	ST11	2019	Zhejiang	100	100	100	100	100	100	99.53
573_52484_AA406	PC1	IncF, IncH	non-mobilizable	573_52484	ST11	2019	Zhejiang	100	100	100	100	100	.	99.53
573_52486_AA406	PC1	IncF	non-mobilizable	573_52486	ST11	2019	Zhejiang	100	100	100	100	100	.	.
573_52487_AA406	PC1	IncF, IncH	non-mobilizable	573_52487	ST11	2019	Zhejiang	100	100	100	100	100	.	99.53
573_52488_AA406	PC1	IncF, IncH	non-mobilizable	573_52488	ST11	2019	Zhejiang	100	100	100	100	100	.	99.53
573_52542_AA406	PC1	IncF, IncH, IncR	non-mobilizable	573_52542	ST11	2019	Zhejiang	100	100	100	100	100	.	99.53
573_52543_AA406	PC1	IncF, IncH, IncR	non-mobilizable	573_52543	ST11	2019	Zhejiang	100	100	100	100	100	.	99.53
573_52545_AA406	PC1	IncF, IncH, IncR	non-mobilizable	573_52545	ST11	2018	Zhejiang	100	100	100	100	100	100	99.53
573_52548_AA406	PC1	IncF, IncH, IncR	non-mobilizable	573_52548	ST11	2018	Zhejiang	100	100	100	100	100	.	99.53
573_52549_AA406	PC1	IncF, IncH, IncR	non-mobilizable	573_52549	ST11	2018	Zhejiang	100	100	100	100	100	.	99.53
573_52550_AA406	PC1	IncF	non-mobilizable	573_52550	ST11	2018	Zhejiang	100	100	100	100	100	.	99.53
573_52551_AA406	PC1	IncF, IncH	non-mobilizable	573_52551	ST11	2018	Zhejiang	100	100	100	100	100	100	99.53
573_52552_AA406	PC1	IncF	non-mobilizable	573_52552	ST11	2018	Zhejiang	100	100	100	100	100	.	99.53
573_52554_AA406	PC1	IncF, IncH, IncR	non-mobilizable	573_52554	ST11	2018	Zhejiang	100	100	100	100	100	.	99.53
573_52555_AA406	PC1	IncF, IncH, IncR	non-mobilizable	573_52555	ST11	2018	Zhejiang	100	100	100	100	100	.	99.53
573_52556_AA406	PC1	IncF, IncH, IncR	non-mobilizable	573_52556	ST11	2018	Zhejiang	100	100	100	100	100	.	99.53
573_52557_AA406	PC1	IncF, IncR	non-mobilizable	573_52557	ST11	2018	Zhejiang	100	100	100	100	100	100	99.53
573_52559_AA406	PC1	IncF, IncR	non-mobilizable	573_52559	ST11	2018	Zhejiang	100	100	100	100	100	100	99.53
573_52560_AA406	PC1	IncF, IncH	non-mobilizable	573_52560	ST11	2018	Zhejiang	100	100	100	100	100	85.15	99.53
573_52561_AA406	PC1	IncF, IncH, IncR	non-mobilizable	573_52561	ST11	2018	Zhejiang	100	100	100	100	100	100	99.53
573_52570_AA406	PC1	IncF, IncH	non-mobilizable	573_52570	ST11	2018	Zhejiang	100	100	100	100	100	85.15	99.53
573_52571_AA406	PC1	IncH, IncR	non-mobilizable	573_52571	ST11	2018	Zhejiang	100	100	100	100	100	100	99.53
573_52572_AA406	PC1	IncF, IncH	non-mobilizable	573_52572	ST11	2018	Zhejiang	100	100	100	100	100	85.15	99.53
573_52589_AA406	PC1	IncF, IncH	non-mobilizable	573_52589	ST11	2020	Beijing	100	100	100	100	100	100	99.53
573_52591_AA405	PC4	.	conjugative	573_52591	ST11	2021	Beijing	100	100	100	100	100	.	99.84
573_52592_AA406	PC4	.	non-mobilizable	573_52592	ST11	2021	Beijing	100	100	100	100	100	.	99.37
573_52594_AA405	PC4	.	conjugative	573_52594	ST11	2021	Beijing	100	100	100	100	100	.	.
573_52596_AA590	PC4	IncF	mobilizable	573_52596	ST11	2021	Beijing	100	100	100	100	100	.	.
573_52598_AA590	PC4	IncF	mobilizable	573_52598	ST11	2021	Beijing	100	100	100	100	100	.	.
573_52614_AA405	PC4	.	conjugative	573_52614	ST11	2021	Beijing	100	100	100	100	100	.	99.84
573_52619_AA406	PC1	IncF, IncH	non-mobilizable	573_52619	ST11	2020	Beijing	100	100	100	100	100	100	99.53
573_52623_AA406	PC1	IncF, IncH	non-mobilizable	573_52623	ST11	2020	Beijing	100	100	100	100	100	100	99.53
573_52626_AA406	PC1	IncF, IncH	non-mobilizable	573_52626	ST11	2020	Beijing	100	100	100	100	100	100	99.53
573_52628_AA406	PC1	IncF, IncH	non-mobilizable	573_52628	ST11	2020	Beijing	100	100	100	100	100	100	99.53
573_52631_AA406	PC1	IncF, IncH	non-mobilizable	573_52631	ST11	2020	Beijing	100	100	100	100	100	100	99.53
573_52641_AA406	PC1	IncF, IncH	non-mobilizable	573_52641	ST11	2020	Beijing	100	100	100	100	100	100	99.53
573_52651_AA406	PC1	IncF, IncH	non-mobilizable	573_52651	ST11	2020	Beijing	100	100	100	100	100	100	99.53
573_52668_AA406	PC1	IncF, IncH	non-mobilizable	573_52668	ST11	2020	Beijing	100	100	100	100	100	100	99.53
573_52669_AA406	PC1	IncF, IncH	non-mobilizable	573_52669	ST11	2020	Beijing	100	100	100	100	100	100	99.53
573_52682_AA406	PC1	IncF, IncH	non-mobilizable	573_52682	ST11	2020	Beijing	100	100	100	100	100	100	99.53
573_52786_AA406	PC1	IncF, IncF, IncH	conjugative	573_52786	ST15	2020	Zhejiang	100	100	100	100	100	.	100
573_52787_AA406	PC1	IncF, IncH	non-mobilizable	573_52787	ST15	2019	Zhejiang	100	100	100	100	100	.	100
573_52788_AA406	PC1	IncF, IncF, IncH	conjugative	573_52788	ST15	2020	Zhejiang	100	100	100	100	100	.	100
573_52790_AA275	Other	IncF, IncF	conjugative	573_52790	ST15	2020	Zhejiang	100	100	100	100	100	.	100
573_52791_AA406	PC1	IncF, IncF, IncH	conjugative	573_52791	ST15	2020	Zhejiang	100	100	100	100	100	.	100
573_52792_AA406	PC1	IncF, IncF, IncH	mobilizable	573_52792	ST15	2021	Zhejiang	100	100	100	100	100	.	100
573_52793_AA406	PC1	IncF, IncF, IncH	mobilizable	573_52793	ST15	2021	Zhejiang	100	100	100	100	100	.	100
573_52795_AA406	PC1	IncF, IncF, IncH	mobilizable	573_52795	ST15	2021	Zhejiang	100	100	100	100	100	.	100
573_52796_AA406	PC1	IncF, IncH	non-mobilizable	573_52796	ST15	2021	Zhejiang	100	100	100	100	100	.	100
573_52797_AA406	PC1	IncF, IncF, IncH	mobilizable	573_52797	ST15	2021	Zhejiang	100	100	100	100	100	.	100
573_52798_AA406	PC1	IncF, IncF, IncH	mobilizable	573_52798	ST15	2021	Zhejiang	100	100	100	100	100	.	100
573_52799_AA406	PC1	IncF, IncH	non-mobilizable	573_52799	ST15	2021	Zhejiang	100	100	100	100	100	.	100
573_52800_AA406	PC1	IncF, IncF, IncH	mobilizable	573_52800	ST15	2021	Zhejiang	100	100	100	100	100	.	100
573_52810_AA406	PC1	IncF	non-mobilizable	573_52810	ST65	2017	Beijing	100	100	100	100	100	100	99.84
573_52826_AA405	PC4	IncF, IncH	conjugative	573_52826	ST48	2015	Guangdong	100	100	100	100	100	100	99.37
573_52851_AA406	PC1	IncF, IncH	non-mobilizable	573_52851	ST11	2019	Hunan	100	100	100	100	100	100	99.53
573_52853_AA406	PC1	IncF, IncH	non-mobilizable	573_52853	ST11	2019	Hunan	100	100	100	100	100	99.84	99.53
573_52879_AA406	PC1	IncF, IncH	non-mobilizable	573_52879	ST11	2018	Hunan	100	100	100	100	100	100	99.53
573_53045_AA406	PC1	IncF, IncH	non-mobilizable	573_53045	ST11	2017	Zhejiang	100	100	100	100	100	.	100
573_53046_AA406	PC1	IncF, IncH	non-mobilizable	573_53046	ST11	2017	Zhejiang	100	100	100	100	100	.	100
573_53047_AA406	PC1	IncF, IncH	non-mobilizable	573_53047	ST11	2017	Zhejiang	100	100	100	100	100	.	100
573_53048_AA406	PC1	IncF, IncH	non-mobilizable	573_53048	ST11	2017	Zhejiang	100	100	100	100	100	.	100
573_53049_AA406	PC1	IncF, IncH	non-mobilizable	573_53049	ST11	2017	Zhejiang	100	100	100	100	100	.	100
573_53061_AA406	PC1	IncF, IncH, IncN, IncU	conjugative	573_53061	ST268	2017	Shanghai	100	100	100	100	100	100	99.69
573_53062_AA406	PC1	IncF, IncH	non-mobilizable	573_53062	ST268	2017	Shanghai	100	100	100	100	100	99.53	99.69
573_53063_AA406	PC1	IncF, IncH	non-mobilizable	573_53063	ST268	2017	Shanghai	100	100	100	100	100	100	99.69
573_53570_AA406	PC1	IncF, IncH	non-mobilizable	573_53570	ST11	2018	Hubei	100	100	100	100	100	100	99.53
573_53571_AA406	PC1	IncF, IncH	non-mobilizable	573_53571	ST11	2018	Hubei	100	100	100	100	100	100	99.53
573_53573_AA406	PC1	IncF, IncH	non-mobilizable	573_53573	ST11	2018	Hubei	100	100	100	100	100	100	99.53
573_53574_AA406	PC1	IncF, IncH	non-mobilizable	573_53574	ST11	2018	Hubei	100	100	100	100	100	99.84	99.53
573_53576_AA406	PC1	IncF, IncH	non-mobilizable	573_53576	ST11	2018	Hubei	100	100	100	100	100	100	99.53
573_53580_AA406	PC1	IncF	non-mobilizable	573_53580	ST1049	2018	Hubei	100	100	100	100	100	100	99.53
573_53590_AA406	PC1	IncF, IncH	non-mobilizable	573_53590	ST11	2018	Hubei	100	100	100	100	100	100	99.53
573_53734_AA406	PC1	IncF, IncH, IncR	non-mobilizable	573_53734	ST11	2020	Jiangsu	100	100	100	100	100	100	99.53
573_53744_AA406	PC1	IncF, IncH, IncR	non-mobilizable	573_53744	ST11	2018	Jiangsu	100	100	81.2	100	100	100	99.53
573_53801_AA406	PC1	IncF, IncH	non-mobilizable	573_53801	ST11	2020	Fujian	100	100	100	100	100	.	99.53
573_53802_AA406	PC1	IncF, IncH	non-mobilizable	573_53802	ST11	2020	Fujian	100	100	100	100	100	.	99.53
573_53805_AA406	PC1	IncF, IncH	non-mobilizable	573_53805	ST11	2020	Fujian	100	100	100	100	100	.	99.53
573_53827_AA406	PC1	IncF, IncH, IncR	non-mobilizable	573_53827	ST11	2021	Zhejiang	100	100	100	100	100	100	99.53
573_54331_AA405	PC4	IncF, IncH	conjugative	573_54331	ST147	2018	Beijing	100	100	100	100	100	.	99.84
573_54333_AA406	PC1	IncF, IncR	non-mobilizable	573_54333	ST11	2018	Zhejiang	100	100	100	100	100	100	99.53
573_54343_AA405	PC4	IncF, IncH	conjugative	573_54343	ST15	2021	Zhejiang	100	100	100	100	100	.	99.53
573_54359_AA405	PC4	IncF, IncH	conjugative	573_54359	ST147	2019	Beijing	100	100	100	100	100	.	99.84
573_54624_AA405	PC4	.	conjugative	573_54624	ST11	2021	Jiangsu	100	100	100	100	100	.	99.37
573_54625_AA406	PC1	IncF, IncH	non-mobilizable	573_54625	ST11	2021	Jiangsu	100	100	100	100	100	100	99.53
573_54626_AA406	PC1	IncF, IncH	non-mobilizable	573_54626	ST11	2021	Jiangsu	100	100	100	100	100	100	99.53
573_54627_AA406	PC1	IncF, IncH	non-mobilizable	573_54627	ST11	2021	Jiangsu	100	100	100	100	100	.	99.53
573_54628_AA406	PC1	IncR	non-mobilizable	573_54628	ST11	2021	Jiangsu	100	100	100	100	100	100	99.53
573_54629_AA405	PC4	IncF, IncH	conjugative	573_54629	ST11	2021	Jiangsu	100	100	100	100	100	.	99.37
573_54630_AA405	PC4	.	conjugative	573_54630	ST11	2021	Jiangsu	100	100	100	100	100	.	99.37
573_54631_AA406	PC1	IncF, IncH	non-mobilizable	573_54631	ST11	2020	Jiangsu	100	100	100	100	100	100	99.53
573_54639_AA406	PC1	IncF, IncH	non-mobilizable	573_54639	ST11	2019	Jiangsu	100	100	100	100	100	100	99.53
573_54667_AA406	PC1	IncF, IncH	non-mobilizable	573_54667	ST11	2019	Zhejiang	100	100	100	100	100	100	99.53
573_54668_AA406	PC1	IncF, IncH	non-mobilizable	573_54668	ST11	2019	Zhejiang	100	100	100	100	100	100	99.53
573_54672_AA406	PC1	IncF, IncH	non-mobilizable	573_54672	ST11	2019	Zhejiang	100	100	100	100	100	100	99.53
573_54685_AA406	PC1	IncF, IncH	non-mobilizable	573_54685	ST15	2019	Zhejiang	100	100	100	100	100	.	100
573_54689_AA406	PC1	IncF, IncH	non-mobilizable	573_54689	ST11	2020	Anhui	100	100	100	100	100	100	99.53
573_54712_AA176	Other	IncF, IncF	conjugative	573_54712	ST11	2020	Inner mongolia	100	100	100	98.8	100	.	.
573_54712_AA406	PC1	IncF, IncH	non-mobilizable	573_54712	ST11	2020	Inner mongolia	100	100	100	100	100	.	99.53
573_54713_AA406	PC1	IncF, IncH	non-mobilizable	573_54713	ST11	2018	Inner mongolia	100	100	100	100	100	100	99.69
573_54744_AA406	PC1	IncF, IncH	non-mobilizable	573_54744	ST23	2018	SiChuan	100	100	100	100	100	100	99.53
573_54754_AA405	PC4	IncF, IncH	conjugative	573_54754	ST15	2018	HeBei	100	100	100	100	100	.	99.37
573_54755_AA405	PC4	IncF, IncH	conjugative	573_54755	ST15	2018	HeBei	100	100	100	100	100	.	99.37
573_54758_AA405	PC4	IncF, IncH	conjugative	573_54758	ST655	2018	HeBei	100	100	100	100	100	.	99.37
573_54759_AA406	PC1	IncF, IncH	non-mobilizable	573_54759	ST11	2018	HeBei	100	100	100	100	100	.	99.53
573_54760_AA406	PC1	IncF, IncH	non-mobilizable	573_54760	ST11	2020	HeBei	100	100	100	100	100	.	99.53
573_54763_AA406	PC1	IncF, IncH	non-mobilizable	573_54763	ST11	2020	HeBei	100	100	100	100	100	.	99.53
573_54764_AA406	PC1	IncF, IncH	non-mobilizable	573_54764	ST11	2020	HeBei	100	100	100	100	100	.	99.53
573_54795_AA406	PC1	IncF	non-mobilizable	573_54795	ST268	2019	JiangSu	100	100	100	100	100	100	99.53
573_54808_AA406	PC1	IncF, IncH	non-mobilizable	573_54808	ST15	2019	JiangSu	100	100	100	100	100	.	100
573_54809_AA406	PC1	IncF, IncH	non-mobilizable	573_54809	ST15	2019	JiangSu	100	100	100	100	100	.	100
573_54813_AA406	PC1	IncF, IncH	non-mobilizable	573_54813	ST11	2019	JiangSu	100	100	100	100	100	.	99.53
573_54845_AA406	PC1	IncF, IncH	non-mobilizable	573_54845	ST11	2021	Sichuan	100	100	100	100	100	100	99.53
573_54846_AA406	PC1	IncF, IncH	non-mobilizable	573_54846	ST11	2021	Sichuan	100	100	100	100	100	100	99.53
573_54851_AA406	PC1	IncF, IncH, IncR	non-mobilizable	573_54851	ST11	2021	Sichuan	100	100	100	100	100	100	99.53
573_54855_AA406	PC1	IncF, IncH	non-mobilizable	573_54855	ST11	2020	Sichuan	100	100	100	100	100	100	99.53
573_54907_AA405	PC4	IncF, IncH	conjugative	573_54907	ST15	2018	Unknown	100	100	100	100	100	.	99.53
573_54908_AA405	PC4	IncF, IncH	conjugative	573_54908	ST15	2018	Unknown	100	100	100	100	100	.	99.53
573_55053_AA406	PC1	IncF, IncH	non-mobilizable	573_55053	ST36	2020	Yunnan	100	100	100	100	100	100	99.84
573_55082_AA406	PC1	IncF	non-mobilizable	573_55082	ST11	Unknown	Taiwan	100	100	100	100	100	98.74	99.53
573_55083_AA406	PC1	IncF, IncH	non-mobilizable	573_55083	ST23	Unknown	Taiwan	100	100	100	100	100	100	99.84
573_55084_AA406	PC1	IncF	non-mobilizable	573_55084	ST11	Unknown	Taiwan	100	100	100	100	100	98.89	99.53
573_55106_AA406	PC1	IncF, IncH	non-mobilizable	573_55106	ST11	Unknown	Shanxi	100	100	100	100	100	100	99.53
573_55109_AA406	PC1	IncF, IncH	non-mobilizable	573_55109	ST11	Unknown	Shanxi	100	100	100	100	100	.	99.53
573_55111_AA406	PC1	IncF, IncH	non-mobilizable	573_55111	ST11	Unknown	Beijing	100	100	100	100	100	87.84	99.53
573_55114_AA406	PC1	IncF, IncH	non-mobilizable	573_55114	ST11	Unknown	Beijing	100	100	100	100	100	93.21	99.53
573_55115_AA405	PC4	IncF	conjugative	573_55115	ST11	Unknown	Beijing	100	100	100	100	100	.	99.84
573_55117_AA406	PC1	IncF, IncH	non-mobilizable	573_55117	ST11	Unknown	Beijing	100	100	100	100	100	.	99.53
573_55118_AA406	PC4	.	non-mobilizable	573_55118	ST11	Unknown	Beijing	100	100	100	100	100	.	99.37
573_55120_AA406	PC1	IncF, IncH	non-mobilizable	573_55120	ST11	Unknown	Beijing	100	100	100	100	100	87.84	99.53
573_55121_AA406	PC4	.	non-mobilizable	573_55121	ST11	Unknown	Beijing	100	100	100	100	100	.	99.37
573_55122_AA406	PC1	IncF, IncH	non-mobilizable	573_55122	ST11	Unknown	Beijing	100	100	100	100	100	100	99.53
573_55123_AA406	PC4	.	non-mobilizable	573_55123	ST11	Unknown	Beijing	100	100	100	100	100	.	99.37
573_55125_AA406	PC1	IncF, IncH, IncR	non-mobilizable	573_55125	ST11	Unknown	Beijing	100	100	100	100	100	.	99.53
573_55126_AA406	PC1	IncF, IncH, IncR	non-mobilizable	573_55126	ST11	Unknown	Beijing	100	100	100	100	100	.	99.53
573_55127_AA406	PC1	IncF, IncH	non-mobilizable	573_55127	ST11	Unknown	Beijing	100	100	100	100	100	87.84	99.53
573_55128_AA406	PC4	.	non-mobilizable	573_55128	ST11	Unknown	Beijing	100	100	100	100	100	.	99.37
573_55129_AA406	PC4	.	non-mobilizable	573_55129	ST11	Unknown	Beijing	100	100	100	100	100	.	99.37
573_55130_AA406	PC1	IncF, IncH	non-mobilizable	573_55130	ST65	Unknown	Beijing	100	100	100	100	100	100	99.69
573_55132_AA406	PC1	IncF, IncH	non-mobilizable	573_55132	ST11	Unknown	Beijing	100	100	100	100	100	93.21	99.53
573_55135_AA406	PC1	IncF, IncH	non-mobilizable	573_55135	ST11	Unknown	Beijing	100	100	100	100	100	.	99.53
573_55140_AA406	PC1	IncF, IncH	non-mobilizable	573_55140	ST11	Unknown	Beijing	100	100	100	100	100	.	99.53
573_55147_AA406	PC1	IncF, IncH	non-mobilizable	573_55147	ST11	Unknown	Beijing	100	100	100	100	100	.	99.53
573_55148_AA406	PC1	IncF, IncH	non-mobilizable	573_55148	ST11	Unknown	Beijing	100	100	100	100	100	.	99.53
573_55149_AA406	PC1	IncF, IncH	non-mobilizable	573_55149	ST11	Unknown	Beijing	100	100	100	100	100	.	99.53
573_55150_AA406	PC1	IncF, IncH	non-mobilizable	573_55150	ST11	Unknown	Beijing	100	100	100	100	100	.	99.53
573_55153_AA406	PC4	.	non-mobilizable	573_55153	ST11	Unknown	Henan	100	100	100	100	100	.	99.37
573_55154_AA405	PC4	.	conjugative	573_55154	ST11	Unknown	Henan	100	100	100	100	100	.	99.37
573_55155_AA406	PC4	IncH	non-mobilizable	573_55155	ST2237	Unknown	Henan	100	100	100	100	100	.	99.53
573_55156_AA406	PC4	.	non-mobilizable	573_55156	ST11	Unknown	Henan	100	100	100	100	100	.	99.37
573_55157_AA406	PC4	.	conjugative	573_55157	ST11	Unknown	Henan	100	100	100	100	100	.	99.37
573_55158_AA406	PC4	.	non-mobilizable	573_55158	ST11	Unknown	Henan	100	100	100	100	100	.	99.37
573_55159_AA405	PC4	.	conjugative	573_55159	ST11	Unknown	Henan	100	100	100	100	100	.	99.37
573_55160_AA406	PC4	.	non-mobilizable	573_55160	ST11	Unknown	Henan	100	100	100	100	100	.	99.37
573_55161_AA405	PC4	.	conjugative	573_55161	ST11	Unknown	Henan	100	100	100	100	100	.	99.37
573_55162_AA405	PC4	.	conjugative	573_55162	ST11	Unknown	Henan	100	100	100	100	100	.	99.37
573_55163_AA406	PC4	.	non-mobilizable	573_55163	ST11	Unknown	Henan	100	100	100	100	100	.	99.37
573_55165_AA405	PC4	.	conjugative	573_55165	ST11	Unknown	Henan	100	100	100	100	100	.	99.37
573_55166_AA405	PC4	.	conjugative	573_55166	ST11	Unknown	Henan	100	100	100	100	100	.	99.37
573_55170_AA398	Other	IncF	mobilizable	573_55170	ST380	Unknown	Hunan	98.67	100	100	99.61	100	100	.
573_55171_AA398	Other	IncF	mobilizable	573_55171	ST380	Unknown	Hunan	98.67	100	100	99.61	100	100	.
573_55172_AA405	PC4	.	conjugative	573_55172	ST11	Unknown	Henan	100	100	100	100	100	.	99.37
573_55173_AA398	Other	IncF	mobilizable	573_55173	ST380	Unknown	Hunan	98.67	100	100	99.61	100	100	.
573_55174_AA406	PC1	IncF, IncH	non-mobilizable	573_55174	ST11	Unknown	Hunan	100	100	100	100	100	.	92.96
573_55180_AA406	PC1	IncF, IncH	non-mobilizable	573_55180	ST23	Unknown	Hunan	100	100	100	100	100	100	99.53
573_55184_AA406	PC1	IncF, IncH, IncR	non-mobilizable	573_55184	ST11	Unknown	Hunan	100	100	100	100	100	.	99.53
573_55189_AA406	PC1	IncF, IncH	non-mobilizable	573_55189	ST11	Unknown	Hunan	100	100	100	100	100	.	92.96
573_55190_AA406	PC1	IncF, IncH, IncR	non-mobilizable	573_55190	ST11	Unknown	Hunan	100	100	100	100	100	.	99.53
573_55191_AA406	PC1	IncF, IncH, IncR	non-mobilizable	573_55191	ST11	Unknown	Hunan	100	100	100	100	100	.	99.53
573_55192_AA406	PC1	IncF, IncH, IncR	non-mobilizable	573_55192	ST11	Unknown	Hunan	100	100	100	100	100	.	99.53
573_55193_AA406	PC1	IncF, IncH	non-mobilizable	573_55193	ST11	Unknown	Hunan	100	100	100	100	100	.	92.96
573_55194_AA406	PC1	IncF, IncH	non-mobilizable	573_55194	ST11	Unknown	Hunan	100	100	100	100	100	.	92.96
573_55196_AA406	PC1	IncF, IncH	non-mobilizable	573_55196	ST11	Unknown	Hunan	100	100	100	100	100	.	92.96
573_55201_AA406	PC1	IncF, IncH	non-mobilizable	573_55201	ST11	2022	Shanghai	100	100	100	100	100	100	99.53
573_55255_AA406	PC1	IncF, IncH	conjugative	573_55255	ST11	2022	Shanghai	100	100	100	100	100	100	99.53
573_55256_AA406	PC1	IncF, IncH	non-mobilizable	573_55256	ST11	2022	Shanghai	100	100	100	100	100	100	99.53
573_55258_AA406	PC1	IncF, IncH	non-mobilizable	573_55258	ST11	2022	Shanghai	100	100	100	100	100	100	99.53
573_56110_AA405	PC4	IncF, IncH	conjugative	573_56110	ST15	2020	Zhejiang	100	100	100	100	100	.	99.53
573_56111_AA405	PC4	IncF, IncH	conjugative	573_56111	ST15	2019	Zhejiang	100	100	100	100	100	.	99.53
573_56113_AA406	PC4	IncH	conjugative	573_56113	ST11	Unknown	Henan	100	100	100	100	100	.	99.37
573_56163_AA406	PC1	IncF, IncH	non-mobilizable	573_56163	ST11	2022	Anhui	100	100	100	100	100	100	99.53
573_56164_AA406	PC4	.	non-mobilizable	573_56164	ST11	2022	Anhui	100	100	100	100	100	.	99.37
573_56167_AA406	PC1	IncF, IncH	non-mobilizable	573_56167	ST11	2022	Anhui	100	100	100	100	100	.	99.53
573_56175_AA406	PC1	IncF, IncH	non-mobilizable	573_56175	ST11	2022	Anhui	100	100	100	100	100	100	99.53
573_56178_AA406	PC1	IncF, IncH, IncR	non-mobilizable	573_56178	ST11	2022	Anhui	100	100	100	100	100	.	99.53
573_56180_AA406	PC1	IncF, IncH	non-mobilizable	573_56180	ST11	2022	Anhui	99.71	100	100	100	100	100	99.53
573_56181_AA406	PC1	IncF, IncH	non-mobilizable	573_56181	ST11	2022	Anhui	100	100	100	100	100	.	99.53
573_56183_AA406	PC1	IncF, IncF, IncH	conjugative	573_56183	ST15	2021	Jiaxing	100	100	100	100	100	.	100
573_56184_AA406	PC1	IncF, IncH	non-mobilizable	573_56184	ST15	2022	Jiaxing	100	100	100	100	100	.	100
573_56185_AA406	PC1	IncF, IncF, IncH	conjugative	573_56185	ST15	2021	Jiaxing	100	100	100	100	100	.	100
573_56186_AA406	PC1	IncF, IncF, IncH	conjugative	573_56186	ST15	2021	Jiaxing	100	100	100	100	100	.	100
573_56187_AA406	PC1	IncF, IncH	non-mobilizable	573_56187	ST15	2022	Jiaxing	100	100	100	100	100	.	100
573_56188_AA406	PC1	IncF, IncF, IncH	conjugative	573_56188	ST15	2021	Jiaxing	100	100	100	100	100	.	100
573_56189_AA406	PC1	IncF, IncH	non-mobilizable	573_56189	ST15	2021	Jiaxing	100	100	100	100	100	.	100
573_56190_AA406	PC1	IncF, IncF, IncH	conjugative	573_56190	ST15	2021	Jiaxing	100	100	100	100	100	.	100
573_56191_AA406	PC1	IncF, IncH	non-mobilizable	573_56191	ST15	2021	Jiaxing	100	100	100	100	100	.	100
573_56192_AA406	PC1	IncF, IncH	non-mobilizable	573_56192	ST15	2021	Jiaxing	100	100	100	100	100	.	100
573_56193_AA406	PC1	IncF, IncF, IncH	conjugative	573_56193	ST15	2021	Jiaxing	100	100	100	100	100	.	100
573_56194_AA406	PC1	IncF, IncH	non-mobilizable	573_56194	ST15	2021	Jiaxing	100	100	100	100	100	.	100
573_56195_AA406	PC1	IncF, IncF, IncH	conjugative	573_56195	ST15	2021	Jiaxing	100	100	100	100	100	.	100
573_56196_AA406	PC1	IncF, IncF, IncH	conjugative	573_56196	ST15	2021	Jiaxing	100	100	100	100	100	.	100
573_56197_AA406	PC1	IncF, IncF, IncH	conjugative	573_56197	ST15	2021	Jiaxing	100	100	100	100	100	.	100
573_56198_AA406	PC1	IncF, IncF, IncH	conjugative	573_56198	ST15	2021	Jiaxing	100	100	100	100	100	.	100
573_56199_AA406	PC1	IncF, IncH	non-mobilizable	573_56199	ST15	2021	Jiaxing	100	100	100	100	100	.	100
573_56200_AA406	PC1	IncF, IncF, IncH	conjugative	573_56200	ST15	2021	Jiaxing	100	100	100	100	100	.	100
573_56201_AA406	PC1	IncF, IncF, IncH	conjugative	573_56201	ST15	2021	Jiaxing	100	100	100	100	100	.	100
573_56202_AA406	PC1	IncF, IncF, IncH	conjugative	573_56202	ST15	2021	Jiaxing	100	100	100	100	100	.	100
573_56203_AA406	PC1	IncF, IncF, IncH	conjugative	573_56203	ST15	2021	Jiaxing	100	100	100	100	100	.	100
573_56204_AA405	PC4	IncF, IncH	conjugative	573_56204	ST15	2020	Zhejiang	100	100	100	100	100	.	99.53
573_56206_AA405	PC4	IncF, IncH	conjugative	573_56206	ST15	2020	Zhejiang	100	100	100	100	100	.	99.53
573_56207_AA405	PC4	IncF, IncH	conjugative	573_56207	ST15	2020	Zhejiang	100	100	100	100	100	.	99.53
573_56208_AA405	PC4	IncF, IncH	conjugative	573_56208	ST15	2020	Zhejiang	100	100	100	100	100	.	99.53
573_56209_AA405	PC4	IncF, IncH	conjugative	573_56209	ST15	2020	Zhejiang	100	100	100	100	100	.	99.53
573_56210_AA405	PC4	IncF, IncH	conjugative	573_56210	ST15	2020	Zhejiang	100	100	100	100	100	.	99.53
573_56220_AA405	PC4	IncF, IncH	conjugative	573_56220	ST15	2020	Zhejiang	100	100	100	100	100	.	99.53
573_56221_AA405	PC4	IncF, IncH	conjugative	573_56221	ST15	2020	Zhejiang	100	100	100	100	100	.	99.53
573_56222_AA405	PC4	IncF, IncH	conjugative	573_56222	ST15	2019	Zhejiang	100	100	100	100	100	.	99.53
573_56223_AA405	PC4	IncF, IncH	conjugative	573_56223	ST15	2019	Zhejiang	100	100	100	100	100	.	99.53
573_56224_AA405	PC4	IncF, IncH	conjugative	573_56224	ST15	2019	Zhejiang	100	100	100	100	100	.	99.53
573_56225_AA405	PC4	IncF, IncH	conjugative	573_56225	ST15	2019	Zhejiang	100	100	100	100	100	.	99.53
573_56226_AA405	PC4	IncF, IncH	conjugative	573_56226	ST15	2020	Zhejiang	100	100	100	100	100	.	99.53
573_56227_AA405	PC4	IncF, IncH	conjugative	573_56227	ST15	2020	Zhejiang	100	100	100	100	100	.	99.53
573_56228_AA405	PC4	IncF, IncH	conjugative	573_56228	ST15	2020	Zhejiang	100	100	100	100	100	.	99.53
573_56229_AA405	PC4	IncF, IncH	conjugative	573_56229	ST15	2019	Zhejiang	100	100	100	100	100	.	99.53
573_56230_AA405	PC4	IncF, IncH	conjugative	573_56230	ST15	2019	Zhejiang	100	100	100	100	100	.	99.53
573_56232_AA405	PC4	IncF, IncH	conjugative	573_56232	ST15	2020	Zhejiang	100	100	100	100	100	.	99.53
573_56233_AA405	PC4	IncF, IncH	conjugative	573_56233	ST15	2019	Zhejiang	100	100	100	100	100	.	99.53
573_56234_AA405	PC4	IncF	conjugative	573_56234	ST15	2019	Zhejiang	100	100	100	100	100	.	99.53
573_56235_AA405	PC4	IncF, IncH	conjugative	573_56235	ST15	2020	Zhejiang	100	100	100	100	100	.	99.53
573_56239_AA405	PC4	IncF, IncH	conjugative	573_56239	ST15	2020	Zhejiang	100	100	100	100	100	.	99.53
573_56240_AA405	PC4	IncF, IncH	conjugative	573_56240	ST15	2020	Zhejiang	100	100	100	100	100	.	99.53
573_56241_AA405	PC4	IncF, IncH	conjugative	573_56241	ST15	2019	Zhejiang	100	100	100	100	100	.	99.53
573_56242_AA405	PC4	IncF, IncH	conjugative	573_56242	ST15	2020	Zhejiang	100	100	100	100	100	.	99.53
573_56243_AA405	PC4	IncF, IncH	conjugative	573_56243	ST15	2019	Zhejiang	100	100	100	100	100	.	99.53
573_56244_AA405	PC4	IncF, IncH	conjugative	573_56244	ST15	2020	Zhejiang	100	100	100	100	100	.	99.53
573_56245_AA405	PC4	IncF, IncH	conjugative	573_56245	ST15	2019	Zhejiang	100	100	100	100	100	.	99.53
573_56246_AA405	PC4	IncF, IncH	conjugative	573_56246	ST15	2019	Zhejiang	100	100	100	100	100	.	99.53
573_56247_AA405	PC4	IncF, IncH	conjugative	573_56247	ST15	2019	Zhejiang	100	100	100	100	100	.	99.53
573_56306_AA406	PC1	IncF, IncH	non-mobilizable	573_56306	ST11	2021	Shanghai	100	100	100	100	100	.	99.53
573_56340_AA406	PC1	IncF, IncH	non-mobilizable	573_56340	ST11	2021	Shanghai	100	100	100	100	100	.	99.53
573_56386_AA405	PC4	IncF	conjugative	573_56386	ST11	2021	Shanxi	100	100	100	99.22	100	.	100
573_56423_AA405	PC4	IncF, IncH	conjugative	573_56423	ST15	2020	Zhejiang	100	100	100	100	100	.	99.53
573_56425_AA405	PC4	IncF, IncH	conjugative	573_56425	ST15	2020	Zhejiang	100	100	100	100	100	.	99.53
573_56426_AA405	PC4	IncF, IncH	conjugative	573_56426	ST15	2020	Zhejiang	100	100	100	100	100	.	99.53
573_56469_AA406	PC1	IncF, IncH	non-mobilizable	573_56469	ST11	2021	Shanghai	100	100	100	100	100	.	99.53
573_56474_AA406	PC1	IncF, IncH	non-mobilizable	573_56474	ST11	2021	Shanghai	100	100	100	100	100	.	99.53
573_56475_AA406	PC1	IncF, IncH	non-mobilizable	573_56475	ST11	2021	Shanghai	100	100	100	100	100	.	99.53
573_56484_AA406	PC1	IncF, IncH	non-mobilizable	573_56484	ST11	2021	Zhejiang	100	100	100	100	100	.	99.53
573_56898_AA406	PC1	IncF, IncH	non-mobilizable	573_56898	ST11	2020	Jiangsu	100	100	100	100	100	100	99.53
573_56901_AA406	PC1	IncF, IncH	non-mobilizable	573_56901	ST11	2020	Jiangsu	100	100	100	100	100	100	99.53
573_56903_AA406	PC1	IncF, IncH	non-mobilizable	573_56903	ST11	2020	Jiangsu	100	100	100	100	100	100	99.53
573_56904_AA406	PC1	IncF, IncH	non-mobilizable	573_56904	ST11	2020	Jiangsu	100	100	100	100	100	100	99.53
573_56905_AA179	Other	IncF	non-mobilizable	573_56905	ST11	2020	Jiangsu	100	100	100	98.8	100	.	.
573_56906_AA406	PC1	IncF, IncH	non-mobilizable	573_56906	ST11	2020	Jiangsu	100	100	100	100	100	100	99.53
573_56943_AA406	PC1	IncF, IncH	non-mobilizable	573_56943	ST11	2020	Jiangsu	100	100	100	100	100	.	99.53
573_56944_AA406	PC1	IncF, IncH	non-mobilizable	573_56944	ST11	2020	Jiangsu	100	100	100	100	100	.	99.53
573_56946_AA406	PC4	.	non-mobilizable	573_56946	ST11	2020	Jiangsu	100	100	100	100	100	.	99.53
573_56947_AA406	PC1	IncF, IncH	non-mobilizable	573_56947	ST11	2020	Jiangsu	100	100	100	100	100	.	99.53
573_56950_AA406	PC1	IncF, IncH	non-mobilizable	573_56950	ST11	2020	Jiangsu	100	100	100	100	100	.	99.53
573_56951_AA406	PC1	IncF, IncH	non-mobilizable	573_56951	ST11	2020	Jiangsu	100	100	100	100	100	100	99.53
573_56952_AA406	PC1	IncF	non-mobilizable	573_56952	ST11	2020	Jiangsu	100	100	100	100	100	.	99.53
573_56953_AA406	PC1	IncF, IncH	non-mobilizable	573_56953	ST11	2020	Jiangsu	100	100	100	100	100	.	99.53
573_56957_AA406	PC1	IncF, IncH	non-mobilizable	573_56957	ST11	2020	Jiangsu	100	100	100	100	100	100	99.53
573_56958_AA406	PC1	IncF, IncH	non-mobilizable	573_56958	ST11	2020	Jiangsu	100	100	100	100	100	100	99.53
573_56959_AA406	PC1	IncF, IncH	non-mobilizable	573_56959	ST11	2020	Jiangsu	100	100	100	100	100	100	99.53
573_56962_AA406	PC1	IncF	non-mobilizable	573_56962	ST11	2020	Jiangsu	100	100	100	100	100	100	99.53
573_56964_AA179	Other	IncF	mobilizable	573_56964	ST11	2020	Jiangsu	100	100	100	98.8	100	.	.
573_56965_AA406	PC1	IncF, IncH	non-mobilizable	573_56965	ST11	2020	Jiangsu	100	100	100	100	100	100	99.53
573_56969_AA406	PC1	IncF, IncH	non-mobilizable	573_56969	ST11	2020	Jiangsu	100	100	100	100	100	100	99.53
573_56970_AA179	Other	IncF	non-mobilizable	573_56970	ST11	2020	Jiangsu	100	100	100	98.8	100	.	.
573_56971_AA406	PC1	IncF, IncH	non-mobilizable	573_56971	ST11	2020	Jiangsu	100	100	100	100	100	.	99.53
573_56972_AA406	PC1	IncF, IncH	non-mobilizable	573_56972	ST11	2020	Jiangsu	100	100	100	100	100	100	99.53
573_56973_AA406	PC1	IncF, IncH	non-mobilizable	573_56973	ST11	2020	Jiangsu	100	100	100	100	100	100	99.53
573_56974_AA406	PC1	IncF, IncH	non-mobilizable	573_56974	ST11	2020	Jiangsu	100	100	100	100	100	100	99.53
573_56975_AA406	PC1	IncF, IncH	non-mobilizable	573_56975	ST11	2020	Jiangsu	100	100	100	100	100	100	99.53
573_56976_AA406	PC1	IncF, IncH	non-mobilizable	573_56976	ST11	2020	Jiangsu	100	100	100	100	100	.	99.53
573_56977_AA406	PC1	IncF, IncH	non-mobilizable	573_56977	ST11	2020	Jiangsu	100	100	100	100	100	100	99.53
573_56978_AA406	PC1	IncF, IncH, IncR	non-mobilizable	573_56978	ST11	2020	Jiangsu	100	100	100	100	100	100	99.53
573_56979_AA405	PC4	IncF, IncH	conjugative	573_56979	ST11	2020	Jiangsu	100	100	100	100	100	.	99.37
573_56980_AA405	PC4	IncF, IncH	conjugative	573_56980	ST11	2020	Jiangsu	100	100	100	100	100	.	99.37
573_57070_AA406	PC1	IncF, IncH, IncX	conjugative	573_57070	ST11	2021	Zhejiang	100	100	100	100	100	100	99.53
573_57074_AA406	PC1	IncF, IncH	non-mobilizable	573_57074	ST11	2022	Zhejiang	100	100	100	100	100	100	99.53
573_57079_AA406	PC1	IncF, IncH	non-mobilizable	573_57079	ST11	2022	Zhejiang	100	100	100	100	100	100	99.53
573_57080_AA406	PC1	IncF, IncH	non-mobilizable	573_57080	ST11	2022	Zhejiang	100	100	100	100	100	100	99.53
573_57081_AA406	PC1	IncF, IncH	non-mobilizable	573_57081	ST11	2022	Zhejiang	100	100	100	100	100	100	99.53
573_57082_AA406	PC1	IncF, IncH	non-mobilizable	573_57082	ST11	2022	Zhejiang	100	100	100	100	100	100	99.53
573_57083_AA406	PC1	IncF, IncH	non-mobilizable	573_57083	ST11	2022	Zhejiang	100	100	100	100	100	100	99.53
573_57085_AA406	PC1	IncF, IncH	non-mobilizable	573_57085	ST11	2022	Zhejiang	100	100	100	100	100	100	99.53
573_57086_AA406	PC1	IncF, IncH	non-mobilizable	573_57086	ST11	2022	Zhejiang	100	100	100	100	100	100	99.53
573_57185_AA405	PC4	IncF, IncH	conjugative	573_57185	ST11	2020	Taiwan	100	100	100	100	100	100	99.69
573_57219_AA406	PC1	IncF, IncH	non-mobilizable	573_57219	ST65	2018	Taiwan	100	100	100	100	100	100	99.69
573_57223_AA405	PC4	IncF, IncH	conjugative	573_57223	ST15	2016	Taiwan	100	100	100	100	100	.	99.37
573_57256_AA406	PC1	IncF	non-mobilizable	573_57256	ST218	2019	Unknown	100	100	100	100	100	100	99.84
573_57298_AA406	PC1	IncF, IncH, IncR	non-mobilizable	573_57298	ST11	2023	Zhejiang	100	100	100	100	100	100	99.53
573_57299_AA406	PC1	IncF, IncH	non-mobilizable	573_57299	ST15	2023	Zhejiang	100	100	100	100	100	.	100
573_57302_AA406	PC1	IncF, IncH, IncR	non-mobilizable	573_57302	ST11	2023	Zhejiang	100	100	100	100	100	100	99.53
573_57303_AA406	PC1	IncF, IncF, IncH	non-mobilizable	573_57303	ST15	2023	Zhejiang	100	100	100	100	100	.	100
573_57305_AA406	PC1	IncF, IncF, IncH	non-mobilizable	573_57305	ST15	2023	Zhejiang	100	100	100	100	100	.	100
573_57308_AA406	PC1	IncF, IncH	non-mobilizable	573_57308	ST15	2023	Zhejiang	100	100	100	100	100	.	100
573_57312_AA406	PC1	IncF, IncH, IncR	non-mobilizable	573_57312	ST11	2023	Zhejiang	100	100	100	100	100	100	99.53
573_57314_AA406	PC1	IncF	non-mobilizable	573_57314	ST11	2023	Zhejiang	100	100	100	100	100	.	99.53
573_57316_AA406	PC1	IncF, IncH	non-mobilizable	573_57316	ST11	2023	Zhejiang	100	100	100	100	100	100	99.53
573_57317_AA406	PC1	IncF, IncH, IncR	non-mobilizable	573_57317	ST11	2023	Zhejiang	100	100	100	100	100	100	99.53
573_57318_AA406	PC1	IncF, IncF, IncH	non-mobilizable	573_57318	ST15	2023	Zhejiang	100	100	100	100	100	.	100
573_57320_AA406	PC1	IncF, IncH, IncR	non-mobilizable	573_57320	ST11	2023	Zhejiang	100	100	100	100	100	100	99.53
573_57325_AA406	PC1	IncF, IncH, IncR	non-mobilizable	573_57325	ST11	2023	Zhejiang	100	100	100	100	100	.	99.53
573_57364_AA406	PC1	IncF, IncH	non-mobilizable	573_57364	ST11	2023	Zhejiang	100	100	100	100	100	.	99.53
573_57366_AA406	PC1	IncF, IncH	non-mobilizable	573_57366	ST11	2023	Zhejiang	100	100	100	100	100	.	99.53
573_58454_AA406	PC1	IncF, IncH	non-mobilizable	573_58454	ST11	2020	Zhejiang	100	100	100	100	100	100	99.53
573_58460_AA406	PC1	IncF, IncH	non-mobilizable	573_58460	ST11	2021	Shanghai	100	100	100	100	100	.	99.53
573_58461_AA406	PC1	IncF, IncH	non-mobilizable	573_58461	ST11	2021	Shanghai	100	100	100	100	100	.	99.53
573_58464_AA406	PC1	IncF, IncH	non-mobilizable	573_58464	ST11	2021	Shanghai	100	100	100	100	100	100	99.53
573_58465_AA406	PC1	IncF, IncH	non-mobilizable	573_58465	ST11	2021	Shanghai	100	100	100	100	100	100	99.53
573_58467_AA405	PC4	.	non-mobilizable	573_58467	ST11	2021	Shanghai	100	100	100	100	100	.	99.37
573_58468_AA406	PC1	IncF, IncH	non-mobilizable	573_58468	ST11	2021	Shanghai	100	100	100	100	100	100	99.53
573_58469_AA406	PC1	IncF, IncH	non-mobilizable	573_58469	ST11	2021	Shanghai	100	100	100	100	100	100	99.53
573_58471_AA406	PC1	IncF, IncH	non-mobilizable	573_58471	ST11	2021	Shanghai	100	100	100	100	100	100	99.53
573_58472_AA406	PC1	IncF, IncH	non-mobilizable	573_58472	ST11	2021	Shanghai	100	100	100	100	100	100	99.53
573_58473_AA406	PC1	IncF, IncH	non-mobilizable	573_58473	ST11	2021	Shanghai	100	100	100	100	100	.	99.53
573_58474_AA406	PC1	IncF, IncH	non-mobilizable	573_58474	ST11	2021	Shanghai	100	100	100	100	100	100	99.53
573_58476_AA406	PC4	IncR	non-mobilizable	573_58476	ST11	2021	Shanghai	100	100	100	100	100	.	99.53
573_58477_AA406	PC1	IncF, IncH	non-mobilizable	573_58477	ST11	2021	Shanghai	100	100	100	100	100	100	99.53
573_58478_AA406	PC1	IncF, IncH	non-mobilizable	573_58478	ST11	2021	Shanghai	100	100	100	100	100	.	99.53
573_58479_AA406	PC1	.	non-mobilizable	573_58479	ST11	2021	Shanghai	100	100	100	100	100	100	.
573_58483_AA406	PC1	IncF	non-mobilizable	573_58483	ST268	2015	Hubei	100	100	100	100	100	88.94	99.53
573_58484_AA406	PC1	.	non-mobilizable	573_58484	ST268	2015	Hubei	100	100	100	100	100	88.94	99.53
573_58486_AA406	PC1	IncF	non-mobilizable	573_58486	ST268	2015	Hubei	100	100	100	100	100	.	99.53
573_58488_AA406	PC1	IncF	non-mobilizable	573_58488	ST268	2015	Hubei	100	100	100	100	100	.	99.53
573_58930_AA406	PC1	IncF	non-mobilizable	573_58930	ST268	2015	Hubei	100	100	100	100	100	100	99.53
573_59029_AA406	PC1	IncF, IncH	non-mobilizable	573_59029	ST11	2005	Zhejiang	100	100	100	100	100	100	99.53
573_59030_AA406	PC1	IncF, IncH	non-mobilizable	573_59030	ST11	2020	Zhejiang	100	100	100	100	100	100	99.53
573_62316_AA406	PC1	IncF, IncF, IncH	non-mobilizable	573_62316	ST11	2020	Sichuan	100	100	100	100	100	100	99.53
573_62346_AA406	PC1	IncF, IncH	non-mobilizable	573_62346	ST11	2022	Zhejiang	100	100	100	100	100	.	100
573_62347_AA406	PC1	IncF, IncH	non-mobilizable	573_62347	ST11	2022	Zhejiang	100	100	100	100	100	.	100
573_62348_AA406	PC1	IncF, IncH	non-mobilizable	573_62348	ST11	2022	Zhejiang	100	100	100	100	100	.	100
573_62349_AA406	PC1	IncF, IncH	non-mobilizable	573_62349	ST11	2022	Zhejiang	100	100	100	100	100	.	100
573_62350_AA406	PC1	IncF, IncH	non-mobilizable	573_62350	ST11	2022	Zhejiang	100	100	100	100	100	.	100
573_62351_AA406	PC1	IncF, IncH	non-mobilizable	573_62351	ST11	2022	Zhejiang	100	100	100	100	100	.	100
573_62352_AA406	PC1	IncF, IncH	non-mobilizable	573_62352	ST11	2022	Zhejiang	100	100	100	100	100	.	100
573_62353_AA406	PC1	IncF, IncH	non-mobilizable	573_62353	ST11	2022	Zhejiang	100	100	100	100	100	.	100
573_62354_AA406	PC1	IncF, IncH	non-mobilizable	573_62354	ST11	2022	Zhejiang	100	100	100	100	100	.	100
573_62355_AA406	PC1	IncF, IncH	non-mobilizable	573_62355	ST11	2022	Zhejiang	100	100	100	100	100	.	100
573_62356_AA406	PC1	IncF, IncH	non-mobilizable	573_62356	ST11	2022	Zhejiang	100	100	100	100	100	.	100
573_62357_AA406	PC1	IncF, IncH	non-mobilizable	573_62357	ST11	2022	Zhejiang	100	100	100	100	100	.	100
573_62393_AA406	PC1	IncF, IncH	non-mobilizable	573_62393	ST11	2019	Zhejiang	100	100	100	100	100	.	99.53
573_62398_AA454	Other	IncF, IncF	conjugative	573_62398	ST5571	2018	Zhejiang	100	100	100	99.61	99.09	.	.
573_62536_AA406	PC1	IncF, IncH	non-mobilizable	573_62536	ST15	2022	Shanghai	100	100	100	100	100	.	100
573_62537_AA406	PC1	IncF, IncH	non-mobilizable	573_62537	ST15	2022	Shanghai	100	100	100	100	100	.	100
573_62538_AA406	PC1	IncF, IncH	non-mobilizable	573_62538	ST15	2022	Shanghai	100	100	100	100	100	.	100
573_62539_AA406	PC1	IncF, IncH	non-mobilizable	573_62539	ST15	2022	Shanghai	100	100	100	100	100	.	100
573_62540_AA406	PC1	IncF, IncH	non-mobilizable	573_62540	ST15	2022	Shanghai	100	100	100	100	100	.	100
573_62541_AA406	PC1	IncF, IncH	non-mobilizable	573_62541	ST15	2022	Shanghai	100	100	100	100	100	.	100
573_62542_AA406	PC1	IncF, IncH	non-mobilizable	573_62542	ST15	2022	Shanghai	100	100	100	100	100	.	100
573_62543_AA406	PC1	IncF, IncH	non-mobilizable	573_62543	ST15	2022	Shanghai	100	100	100	100	100	.	100
573_62544_AA406	PC1	IncF, IncH	non-mobilizable	573_62544	ST15	2022	Shanghai	100	100	100	100	100	.	100
573_62545_AA406	PC1	IncF, IncH	non-mobilizable	573_62545	ST15	2022	Shanghai	100	100	100	100	100	.	100
573_62546_AA406	PC1	.	non-mobilizable	573_62546	ST15	2022	Shanghai	100	100	100	100	100	.	100
573_62547_AA406	PC1	IncF, IncH	non-mobilizable	573_62547	ST15	2022	Shanghai	100	100	100	100	100	.	100
573_62550_AA406	PC1	IncF, IncH	non-mobilizable	573_62550	ST15	2022	Shanghai	100	100	100	100	100	.	100
573_62551_AA406	PC1	IncF, IncH	non-mobilizable	573_62551	ST15	2022	Shanghai	100	100	100	100	100	.	100
573_62552_AA406	PC1	IncF, IncH	non-mobilizable	573_62552	ST15	2022	Shanghai	100	100	100	100	100	.	100
573_62553_AA406	PC1	IncF, IncH	non-mobilizable	573_62553	ST15	2022	Shanghai	100	100	100	100	100	.	100
573_62554_AA406	PC1	IncF, IncH	non-mobilizable	573_62554	ST15	2022	Shanghai	100	100	100	100	100	.	100
573_62555_AA406	PC1	IncF, IncF, IncH	conjugative	573_62555	ST15	2022	Shanghai	100	100	100	100	100	.	100
573_62556_AA406	PC1	IncF, IncH	non-mobilizable	573_62556	ST15	2022	Shanghai	100	100	100	100	100	.	100
573_62557_AA406	PC1	IncF, IncH	non-mobilizable	573_62557	ST15	2022	Shanghai	100	100	100	100	100	.	100
573_62558_AA406	PC1	IncF, IncH	non-mobilizable	573_62558	ST15	2022	Shanghai	100	100	100	100	100	.	100
573_62559_AA406	PC1	IncF, IncH	non-mobilizable	573_62559	ST15	2022	Shanghai	100	100	100	100	100	.	100
573_62560_AA406	PC1	IncF, IncH	non-mobilizable	573_62560	ST15	2022	Shanghai	100	100	100	100	100	.	100
573_62561_AA406	PC1	IncF, IncH	non-mobilizable	573_62561	ST15	2022	Shanghai	100	100	100	100	100	.	100
573_62562_AA406	PC1	IncF, IncH	non-mobilizable	573_62562	ST15	2022	Shanghai	100	100	100	100	100	.	100
573_62563_AA406	PC1	IncF, IncH	non-mobilizable	573_62563	ST15	2022	Shanghai	100	100	100	100	100	.	100
573_62564_AA406	PC1	IncF, IncH	non-mobilizable	573_62564	ST15	2022	Shanghai	100	100	100	100	100	.	100
573_62565_AA406	PC1	IncF, IncH	non-mobilizable	573_62565	ST15	2022	Shanghai	100	100	100	100	100	.	100
573_62566_AA406	PC1	IncF	non-mobilizable	573_62566	ST15	2022	Shanghai	100	100	100	100	100	.	100
573_62567_AA406	PC1	IncF, IncH	non-mobilizable	573_62567	ST15	2022	Shanghai	100	100	100	100	100	.	100
573_62568_AA406	PC1	IncF, IncH	non-mobilizable	573_62568	ST15	2022	Shanghai	100	100	100	100	100	.	100
573_62569_AA406	PC1	IncF, IncH	non-mobilizable	573_62569	ST15	2022	Shanghai	100	100	100	100	100	.	100
573_62570_AA406	PC1	IncF, IncH	non-mobilizable	573_62570	ST15	2022	Shanghai	100	100	100	100	100	.	100
573_62571_AA406	PC1	IncF, IncH	non-mobilizable	573_62571	ST15	2022	Shanghai	100	100	100	100	100	.	100
573_62572_AA406	PC1	IncF, IncH	non-mobilizable	573_62572	ST15	2022	Shanghai	100	100	100	100	100	.	100
573_62573_AA406	PC1	IncF, IncH	non-mobilizable	573_62573	ST15	2022	Shanghai	100	100	100	100	100	.	100
573_62574_AA406	PC1	IncF, IncH	non-mobilizable	573_62574	ST15	2022	Shanghai	100	100	100	100	100	.	100
573_62575_AA406	PC1	IncF, IncH	non-mobilizable	573_62575	ST15	2022	Shanghai	100	100	100	100	100	.	100
573_62577_AA406	PC1	IncF, IncH	non-mobilizable	573_62577	ST15	2022	Shanghai	100	100	100	100	100	.	100
573_62578_AA406	PC1	IncF, IncH	non-mobilizable	573_62578	ST15	2022	Shanghai	100	100	100	100	100	.	100
573_62579_AA406	PC1	IncF, IncH	non-mobilizable	573_62579	ST15	2022	Shanghai	100	100	100	100	100	.	100
573_62580_AA406	PC1	IncF, IncH	non-mobilizable	573_62580	ST15	2022	Shanghai	100	100	100	100	100	.	100
573_62595_AA406	PC1	IncF, IncH	non-mobilizable	573_62595	ST11	2020	Zhejiang	100	100	100	100	100	100	99.53
573_62641_AA406	PC1	IncF	non-mobilizable	573_62641	ST11	2018	Taiwan	100	100	100	100	100	100	99.53
573_62663_AA406	PC1	IncF, IncH	non-mobilizable	573_62663	ST11	2021	Shanghai	100	100	100	100	100	100	99.53
573_62666_AA406	PC1	IncR	non-mobilizable	573_62666	ST11	2021	Shanghai	100	100	100	100	100	100	99.53
573_62667_AA406	PC1	IncF, IncH	non-mobilizable	573_62667	ST11	2021	Shanghai	100	100	100	100	100	100	99.53
573_62668_AA406	PC1	IncF, IncH	non-mobilizable	573_62668	ST11	2021	Shanghai	100	100	100	100	100	.	99.53
573_62669_AA406	PC1	IncF, IncH	non-mobilizable	573_62669	ST11	2021	Shanghai	100	100	100	100	100	.	99.53
573_63119_AA406	PC1	IncF, IncH	non-mobilizable	573_63119	ST11	2019	Hubei	100	100	100	100	100	.	99.53
573_63124_AA406	PC1	IncF, IncH	non-mobilizable	573_63124	ST11	2019	Hubei	100	100	100	100	100	100	99.53
573_63128_AA406	PC1	IncF, IncH	non-mobilizable	573_63128	ST11	2019	Hubei	100	100	100	100	100	100	99.53
573_63143_AA406	PC1	IncF	non-mobilizable	573_63143	ST11	2019	Hubei	100	100	100	100	100	100	99.53
573_63145_AA406	PC1	IncF, IncH	non-mobilizable	573_63145	ST11	2019	Hubei	100	100	100	100	100	100	99.53
573_63151_AA406	PC1	IncF, IncH	non-mobilizable	573_63151	ST11	2021	Beijing	100	100	100	100	100	.	99.53
573_63152_AA406	PC1	IncF, IncH	non-mobilizable	573_63152	ST11	2021	Beijing	100	100	100	100	100	.	99.53
573_63154_AA406	PC1	IncF, IncH	non-mobilizable	573_63154	ST11	2021	Beijing	100	100	100	100	100	.	99.53
573_63155_AA406	PC1	IncF, IncH	non-mobilizable	573_63155	ST11	2021	Beijing	100	100	100	100	100	.	99.53
573_63156_AA406	PC1	IncF, IncH	non-mobilizable	573_63156	ST11	2021	Beijing	100	100	100	100	100	.	99.53
573_63157_AA406	PC1	IncF, IncH	non-mobilizable	573_63157	ST11	2021	Beijing	100	100	100	100	100	.	99.53
573_63174_AA406	PC1	IncF, IncF, IncH, IncR	mobilizable	573_63174	ST11	2019	Jiangsu	100	100	100	100	100	100	99.53
573_64504_AA406	PC1	IncF	non-mobilizable	573_64504	ST1049	2020	Hubei	100	100	100	100	100	100	99.53
573_64513_AA406	PC1	IncF, IncH	non-mobilizable	573_64513	ST65	2018	Shandong	100	100	100	100	100	99.84	99.69
573_64514_AA406	PC1	IncF, IncH	non-mobilizable	573_64514	ST65	2018	Shandong	100	100	100	100	100	100	99.69
573_64563_AA406	PC1	IncF, IncH, IncR	non-mobilizable	573_64563	ST11	Unknown	Guangdong	100	100	100	100	100	.	99.53
573_64565_AA406	PC1	IncF, IncH, IncR	non-mobilizable	573_64565	ST11	Unknown	Guangdong	100	100	100	100	100	.	99.53
573_64568_AA406	PC1	IncF, IncH	non-mobilizable	573_64568	ST11	Unknown	Guangdong	100	100	100	100	100	.	99.53
573_64570_AA406	PC1	IncF, IncH, IncR	non-mobilizable	573_64570	ST11	Unknown	Guangdong	100	100	100	100	100	.	99.53
573_64571_AA406	PC1	IncF, IncH, IncR	non-mobilizable	573_64571	ST11	Unknown	Guangdong	100	100	100	100	100	.	99.53
573_64573_AA406	PC1	IncF, IncH, IncR	non-mobilizable	573_64573	ST11	Unknown	Guangdong	100	100	100	100	100	.	99.53
573_64581_AA406	PC1	IncF, IncH	non-mobilizable	573_64581	ST11	Unknown	Guangdong	100	100	100	100	100	100	99.53
573_64717_AA406	PC1	IncF, IncH	non-mobilizable	573_64717	ST11	2023	Guangdong	100	100	100	100	100	.	99.53
573_64812_AA406	PC1	IncF, IncH	non-mobilizable	573_64812	ST11	2021	Anhui	100	100	100	100	100	.	99.53
573_64815_AA406	PC1	IncF, IncH	non-mobilizable	573_64815	ST11	2021	Anhui	100	100	100	100	100	.	99.53
573_64979_AA406	PC1	IncF, IncF, IncH	conjugative	573_64979	ST11	2024	Jiangxi	100	100	100	100	100	100	99.69
573_65206_AA406	PC1	IncF, IncH	non-mobilizable	573_65206	ST11	2023	Jiangsu	100	100	100	100	100	.	99.53
573_65207_AA406	PC1	IncF, IncH	non-mobilizable	573_65207	ST11	2020	Shanghai	100	100	100	100	100	100	99.37
573_65208_AA405	PC4	IncF, IncH	conjugative	573_65208	ST11	2020	Shanghai	100	100	100	100	100	.	99.37
573_65215_AA406	PC1	IncF, IncH	non-mobilizable	573_65215	ST11	2020	Shanghai	100	100	100	100	100	87.84	99.53
573_65216_AA406	PC1	IncF, IncH	non-mobilizable	573_65216	ST11	2020	Shanghai	100	100	100	100	100	.	99.53
573_65217_AA406	PC1	IncF, IncH	non-mobilizable	573_65217	ST11	2020	Shanghai	100	100	100	100	100	100	99.53
573_65219_AA406	PC1	IncF, IncH	non-mobilizable	573_65219	ST11	2020	Shanghai	100	100	100	100	100	100	99.53
573_65221_AA406	PC1	IncF, IncH	non-mobilizable	573_65221	ST859	2020	Shanghai	100	100	100	100	100	100	99.53
573_65224_AA406	PC1	IncF, IncH	non-mobilizable	573_65224	ST11	2019	Shanghai	100	100	100	100	100	100	99.53
573_65225_AA406	PC1	IncF, IncH	non-mobilizable	573_65225	ST11	2020	Shanghai	100	100	100	100	100	100	99.37
573_65226_AA406	PC1	IncF, IncH	non-mobilizable	573_65226	ST11	2020	Shanghai	100	100	100	100	100	100	99.37
573_65228_AA406	PC1	IncF, IncH	non-mobilizable	573_65228	ST11	2020	Shanghai	100	100	100	100	100	100	99.37
573_65231_AA406	PC1	IncF, IncH	non-mobilizable	573_65231	ST11	2019	Shanghai	100	100	100	100	100	100	99.53
573_65240_AA406	PC1	IncF, IncH, IncR	non-mobilizable	573_65240	ST11	2019	Shanghai	100	100	100	100	100	.	99.53
573_65259_AA406	PC1	IncF, IncH, IncR	non-mobilizable	573_65259	ST11	2023	Shanghai	100	100	100	100	100	.	99.53
573_65260_AA406	PC1	IncF, IncH, IncR	non-mobilizable	573_65260	ST11	2023	Shanghai	100	100	100	100	100	.	99.53
573_65261_AA406	PC1	IncF, IncH	non-mobilizable	573_65261	ST11	2023	Shanghai	100	100	100	100	100	.	99.53
573_65262_AA406	PC1	IncF, IncH	non-mobilizable	573_65262	ST11	2023	Shanghai	100	100	100	100	100	.	99.53
573_65263_AA406	PC1	IncF, IncH	non-mobilizable	573_65263	ST11	2023	Shanghai	100	100	100	100	100	.	99.53
573_65264_AA406	PC1	IncF, IncH	non-mobilizable	573_65264	ST11	2023	Shanghai	100	100	100	100	100	.	99.53
573_65265_AA406	PC1	IncF, IncH, IncR	non-mobilizable	573_65265	ST11	2023	Shanghai	100	100	100	100	100	.	99.53
573_65266_AA406	PC1	IncF, IncH, IncR	non-mobilizable	573_65266	ST11	2023	Shanghai	100	100	100	100	100	.	99.53
573_65267_AA406	PC1	IncF, IncH	non-mobilizable	573_65267	ST11	2017	Shanghai	100	100	100	100	100	100	99.53
573_65270_AA406	PC1	IncF, IncH	non-mobilizable	573_65270	ST11	2017	Shanghai	100	100	100	100	100	87.84	99.53
573_65273_AA406	PC1	IncF, IncH	non-mobilizable	573_65273	ST11	2017	Shanghai	100	100	100	100	100	100	99.53
573_65478_AA406	PC1	IncF, IncH	non-mobilizable	573_65478	ST11	2021	Zhejiang	100	100	100	100	100	.	99.53
573_65479_AA406	PC1	IncF, IncH	non-mobilizable	573_65479	ST11	2022	Zhejiang	100	100	100	100	100	99.84	99.53
573_65536_AA405	PC4	IncF, IncH	conjugative	573_65536	ST11	2019	Taiwan	100	100	.	100	100	100	99.53
573_65537_AA406	PC1	IncF, IncH	non-mobilizable	573_65537	ST11	2019	Zhejiang	100	100	100	100	100	100	99.53
573_65547_AA406	PC1	IncF, IncH	non-mobilizable	573_65547	ST11	2021	Zhejiang	100	100	100	100	100	.	100
573_65548_AA406	PC1	IncF, IncH, IncR	non-mobilizable	573_65548	ST11	2021	Zhejiang	100	100	100	100	100	100	99.53
573_65549_AA406	PC1	IncF, IncH, IncR	non-mobilizable	573_65549	ST11	2021	Zhejiang	100	100	100	100	100	100	99.53
573_65551_AA406	PC1	IncF, IncH, IncR	non-mobilizable	573_65551	ST11	2021	Zhejiang	100	100	100	100	100	.	99.53
573_65554_AA406	PC1	IncF, IncH	non-mobilizable	573_65554	ST11	2021	Zhejiang	100	100	100	100	100	100	99.84
573_65558_AA406	PC1	IncF, IncH, IncR	non-mobilizable	573_65558	ST11	2020	Zhejiang	100	100	100	100	100	.	99.53
573_65560_AA406	PC1	IncF, IncH	non-mobilizable	573_65560	ST11	2021	Zhejiang	100	100	100	100	100	.	99.53
573_65561_AA406	PC1	IncF, IncH, IncR	non-mobilizable	573_65561	ST11	2020	Zhejiang	100	100	100	100	100	.	99.53
573_65566_AA406	PC1	IncF, IncH, IncR	non-mobilizable	573_65566	ST11	2021	Zhejiang	100	100	100	100	100	87.84	99.53
573_65567_AA406	PC1	IncF, IncH, IncR	non-mobilizable	573_65567	ST11	2022	Zhejiang	100	100	100	100	100	100	99.53
573_65568_AA406	PC1	IncF, IncH, IncR	conjugative	573_65568	ST11	2021	Zhejiang	100	100	100	100	100	100	99.53
573_65569_AA406	PC1	IncF, IncH, IncR	non-mobilizable	573_65569	ST11	2022	Zhejiang	100	100	100	100	100	.	99.53
573_65570_AA406	PC1	IncF, IncH, IncR	non-mobilizable	573_65570	ST11	2021	Zhejiang	100	100	100	100	100	100	99.53
573_65571_AA406	PC1	IncF, IncH, IncR	non-mobilizable	573_65571	ST11	2021	Zhejiang	100	100	100	100	100	100	99.53
573_65572_AA406	PC1	IncF, IncH, IncR	non-mobilizable	573_65572	ST11	2021	Zhejiang	100	100	100	100	100	.	99.53
573_65573_AA406	PC1	IncF, IncH	non-mobilizable	573_65573	ST11	2021	Zhejiang	100	100	100	100	100	100	99.53
573_65574_AA405	PC4	IncF, IncH	conjugative	573_65574	ST15	2021	Zhejiang	100	100	100	100	100	.	99.53
573_65575_AA406	PC1	IncF, IncH	non-mobilizable	573_65575	ST15	2021	Zhejiang	100	100	100	100	100	.	99.69
573_65576_AA406	PC1	IncF, IncH	non-mobilizable	573_65576	ST11	2021	Zhejiang	100	100	100	100	100	100	99.53
573_65577_AA406	PC1	IncF, IncH	non-mobilizable	573_65577	ST420	2021	Zhejiang	100	100	100	100	100	.	99.69
573_65578_AA406	PC1	IncF, IncH	non-mobilizable	573_65578	ST420	2021	Zhejiang	100	100	100	100	100	100	99.69
573_65579_AA406	PC1	IncF, IncH	non-mobilizable	573_65579	ST420	2021	Zhejiang	100	100	100	100	100	100	99.69
573_65581_AA406	PC1	IncF, IncH, IncR	non-mobilizable	573_65581	ST11	2021	Zhejiang	100	100	100	100	100	.	99.53
573_65583_AA406	PC1	.	non-mobilizable	573_65583	ST11	2021	Zhejiang	100	100	100	100	100	100	99.53
573_65584_AA406	PC1	IncF, IncH	non-mobilizable	573_65584	ST11	2021	Zhejiang	100	100	100	100	100	100	99.53
573_65585_AA406	PC1	.	non-mobilizable	573_65585	ST11	2021	Zhejiang	100	100	100	100	100	100	99.53
573_65586_AA406	PC1	IncF, IncH, IncR	non-mobilizable	573_65586	ST11	2021	Zhejiang	100	100	100	100	100	.	99.53
573_65588_AA406	PC1	IncF, IncH	non-mobilizable	573_65588	ST420	2021	Zhejiang	100	100	100	100	100	100	99.69
573_65590_AA406	PC1	IncF, IncH	non-mobilizable	573_65590	ST420	2021	Zhejiang	100	100	100	100	100	100	99.69
573_65591_AA406	PC1	IncF, IncH, IncR	non-mobilizable	573_65591	ST11	2021	Zhejiang	100	100	100	100	100	100	99.53
573_68021_AA406	PC4	.	non-mobilizable	573_68021	ST11	2021	Zhejiang	100	100	100	100	100	.	99.37
573_68099_AA406	PC1	IncF, IncH	non-mobilizable	573_68099	ST23	2009	Zhejiang	100	100	100	100	100	.	99.53
573_68100_AA406	PC1	IncF, IncH	non-mobilizable	573_68100	ST23	2008	Zhejiang	100	100	100	100	100	100	99.84
573_68103_AA406	PC1	IncF	non-mobilizable	573_68103	ST893	2015	Zhejiang	100	100	100	100	100	100	99.53
573_68113_AA406	PC1	IncF, IncH	non-mobilizable	573_68113	ST11	2019	Shanghai	99.71	100	100	100	100	.	99.53
573_68120_AA406	PC1	IncF, IncH	non-mobilizable	573_68120	ST11	Unknown	Shanghai	100	100	100	100	100	100	99.53
573_68121_AA406	PC1	IncF, IncH	non-mobilizable	573_68121	ST11	Unknown	Shanghai	100	100	100	100	100	100	99.53
573_68129_AA406	PC1	IncF, IncH	non-mobilizable	573_68129	ST65	Unknown	Shanghai	100	100	100	100	100	100	99.84
573_68132_AA406	PC1	IncF, IncH	non-mobilizable	573_68132	ST11	Unknown	Shanghai	100	100	100	100	100	100	99.53
573_68148_AA405	PC4	.	non-mobilizable	573_68148	ST11	2021	Zhejiang	100	100	100	100	100	.	99.53
573_68156_AA406	PC1	IncF	non-mobilizable	573_68156	ST268	Unknown	Shanghai	100	100	100	100	100	100	99.53
573_68183_AA405	PC4	IncF, IncH	conjugative	573_68183	ST11	Unknown	Shanghai	100	100	100	100	100	.	99.37
573_68188_AA406	PC1	IncF, IncH	non-mobilizable	573_68188	ST11	2023	Zhejiang	100	100	100	100	100	.	100
573_68228_AA406	PC1	IncF, IncH	non-mobilizable	573_68228	ST11	2021	Zhejiang	100	100	100	100	100	100	99.53
573_68292_AA406	PC1	IncF, IncH	non-mobilizable	573_68292	ST11	2020	Yunnan	100	100	100	100	100	100	99.53
573_68323_AA406	PC1	IncF	non-mobilizable	573_68323	ST218	2021	Beijing	100	100	100	100	100	100	99.69
573_68399_AA406	PC1	IncF, IncH	non-mobilizable	573_68399	ST11	2022	Jiangsu	100	100	100	100	100	100	99.53
573_68426_AA406	PC1	IncF, IncH	non-mobilizable	573_68426	ST11	2023	Jiangsu	100	100	100	100	100	.	99.53
573_68427_AA406	PC1	IncF, IncH	non-mobilizable	573_68427	ST11	2023	Jiangsu	100	100	100	100	100	.	99.53
573_68433_AA406	PC1	IncF, IncH	non-mobilizable	573_68433	ST11	2023	Jiangsu	100	100	100	100	100	.	99.53
573_68445_AA406	PC1	IncF, IncH	non-mobilizable	573_68445	ST11	2023	Jiangsu	100	100	100	100	100	.	99.53
573_68457_AA406	PC1	IncF, IncH	non-mobilizable	573_68457	ST65	2008	Zhejiang	100	100	100	100	100	100	99.84
573_68461_AA406	PC1	IncF, IncH	non-mobilizable	573_68461	ST420	2009	Zhejiang	100	100	100	100	100	100	99.69
573_68462_AA406	PC1	IncF, IncH	non-mobilizable	573_68462	ST65	2015	Zhejiang	100	100	100	100	100	100	99.84
573_68474_AA406	PC1	IncF, IncH	non-mobilizable	573_68474	ST23	2008	Zhejiang	100	100	100	100	100	100	99.37
573_69383_AA406	PC1	IncF, IncH	non-mobilizable	573_69383	ST11	2020	Hebei	100	100	100	100	100	100	99.53
573_69384_AA406	PC1	IncF, IncH	non-mobilizable	573_69384	ST11	2020	Hebei	100	100	100	100	100	100	99.53
573_69385_AA406	PC1	IncF, IncH	non-mobilizable	573_69385	ST11	2020	Hebei	100	100	100	100	100	100	99.53
573_72801_AA406	PC1	IncF, IncH, IncR	non-mobilizable	573_72801	ST11	2023	Zhejiang	100	100	100	100	100	.	99.53
573_72846_AA406	PC1	IncF, IncH	non-mobilizable	573_72846	ST86	2021	Zhejiang	100	100	100	100	100	100	100
573_72855_AA406	PC1	IncF, IncH	non-mobilizable	573_72855	ST11	2021	Zhejiang	100	100	100	100	100	100	99.53
573_72864_AA406	PC1	IncF, IncH, IncR	non-mobilizable	573_72864	ST11	2021	Zhejiang	100	100	100	100	100	99.84	99.53
573_72920_AA406	PC1	IncF, IncH	non-mobilizable	573_72920	ST11	2022	Shanghai	100	99.16	100	100	100	.	99.53
573_72922_AA406	PC1	IncF, IncH	non-mobilizable	573_72922	ST11	2022	Shanghai	100	100	100	100	100	.	99.53
573_72924_AA406	PC1	IncF, IncH	non-mobilizable	573_72924	ST11	2022	Shanghai	100	100	100	100	100	.	99.53
573_72926_AA406	PC1	IncF, IncH	non-mobilizable	573_72926	ST11	2022	Shanghai	100	100	100	100	100	.	99.53
573_72927_AA406	PC1	IncF, IncH	non-mobilizable	573_72927	ST11	2022	Shanghai	100	100	100	100	100	.	99.53
573_72928_AA406	PC1	IncF, IncH	non-mobilizable	573_72928	ST11	2022	Shanghai	100	100	100	100	100	.	99.53
573_72930_AA406	PC1	IncF, IncH	non-mobilizable	573_72930	ST11	2022	Shanghai	100	100	100	100	100	.	99.53
573_72931_AA406	PC1	IncF, IncH	non-mobilizable	573_72931	ST11	2022	Shanghai	100	100	100	100	100	.	99.53
573_72932_AA406	PC1	IncF, IncH	non-mobilizable	573_72932	ST11	2022	Shanghai	100	100	100	100	100	.	99.53
573_72933_AA406	PC1	IncF, IncH	non-mobilizable	573_72933	ST11	2022	Shanghai	100	100	100	100	100	.	99.53
573_72934_AA406	PC1	IncF, IncH	non-mobilizable	573_72934	ST11	2022	Shanghai	100	100	100	100	100	.	99.53
573_72935_AA405	PC4	IncH	conjugative	573_72935	ST11	2022	Shanghai	100	100	100	100	100	.	99.37
573_73021_AA406	PC1	IncF, IncH	non-mobilizable	573_73021	ST23	2023	Beijing	100	100	100	100	100	100	99.84
573_73022_AA406	PC1	IncF, IncH	non-mobilizable	573_73022	ST23	2023	Beijing	100	100	100	100	100	100	99.84
573_73023_AA406	PC1	IncF, IncH	non-mobilizable	573_73023	ST23	2023	Beijing	100	100	100	100	100	100	99.84
573_73046_AA406	PC1	IncF, IncH	non-mobilizable	573_73046	ST11	2020	Zhejiang	100	100	100	100	100	100	99.53
573_73047_AA406	PC1	IncF, IncH	non-mobilizable	573_73047	ST11	2020	Zhejiang	100	100	100	100	100	100	99.53
573_73048_AA406	PC1	IncF, IncH	non-mobilizable	573_73048	ST11	2020	Zhejiang	100	100	100	100	93.28	100	99.53
573_73050_AA031	PC4	IncR	non-mobilizable	573_73050	ST11	2022	Shanghai	100	100	100	99.53	100	.	99.37
573_73052_AA406	PC1	IncF, IncH, IncR	non-mobilizable	573_73052	ST11	2022	Shanghai	100	100	100	100	100	.	99.53
573_73053_AA406	PC1	IncF, IncH	non-mobilizable	573_73053	ST11	2022	Shanghai	99.71	100	100	100	100	.	99.53
573_73054_AA406	PC1	IncF, IncH, IncR	non-mobilizable	573_73054	ST11	2022	Shanghai	100	100	100	100	100	.	99.53
573_73055_AA406	PC1	IncF, IncH	non-mobilizable	573_73055	ST11	2022	Shanghai	100	100	100	100	100	100	99.37
573_73056_AA406	PC1	IncF, IncH	non-mobilizable	573_73056	ST11	2022	Shanghai	100	100	100	100	100	.	99.53
573_73058_AA406	PC1	IncF, IncH, IncR	non-mobilizable	573_73058	ST11	2023	Shanghai	100	100	100	100	100	.	99.53
573_73059_AA406	PC1	IncF, IncH, IncR	non-mobilizable	573_73059	ST11	2022	Shanghai	100	100	100	100	100	.	99.53
573_73060_AA406	PC1	IncF, IncH	non-mobilizable	573_73060	ST11	2023	Shanghai	100	100	100	100	100	.	99.53
573_73061_AA406	PC1	IncF, IncH	non-mobilizable	573_73061	ST11	2022	Shanghai	100	100	100	100	100	.	99.53
573_73062_AA406	PC1	IncF, IncH	non-mobilizable	573_73062	ST23	2023	Shanghai	100	100	100	100	100	100	99.37
573_73073_AA406	PC1	IncF, IncH, IncR	non-mobilizable	573_73073	ST11	2021	Shanghai	100	100	100	100	100	.	99.53
573_73076_AA406	PC1	IncF, IncH	non-mobilizable	573_73076	ST11	2021	Shanghai	100	100	100	100	100	100	99.53
573_73078_AA406	PC1	IncF, IncH	non-mobilizable	573_73078	ST11	2021	Shanghai	100	100	100	100	100	.	99.53
573_73080_AA406	PC1	IncF, IncH, IncR	non-mobilizable	573_73080	ST11	2021	Shanghai	100	100	100	100	100	.	99.53
573_73085_AA406	PC1	IncF	non-mobilizable	573_73085	ST11	Unknown	Shanghai	100	100	100	100	100	.	99.53
573_73091_AA406	PC1	IncF, IncH	non-mobilizable	573_73091	ST11	2021	Zhejiang	100	100	100	100	100	.	99.53
573_73092_AA406	PC1	IncF, IncH	non-mobilizable	573_73092	ST11	2021	Zhejiang	100	100	100	100	100	100	99.53
573_73093_AA406	PC1	IncF, IncH	non-mobilizable	573_73093	ST11	2021	Zhejiang	100	100	100	100	100	.	99.53
573_73100_AA406	PC1	IncF, IncH	non-mobilizable	573_73100	ST11	2020	Zhejiang	100	100	100	100	100	100	99.53
573_73101_AA406	PC1	IncF, IncH	non-mobilizable	573_73101	ST11	2020	Zhejiang	100	100	100	100	100	100	99.53
573_73503_AA406	PC1	IncF, IncH, IncR	non-mobilizable	573_73503	ST11	2022	Sichuan	100	100	100	100	100	.	99.53
573_73504_AA406	PC1	IncF, IncH, IncR	non-mobilizable	573_73504	ST11	2022	Sichuan	100	100	100	100	100	.	99.53
573_73505_AA406	PC1	IncF, IncH, IncR	non-mobilizable	573_73505	ST11	2022	Sichuan	100	100	100	100	100	.	99.53
573_73506_AA406	PC1	IncF, IncH, IncR	non-mobilizable	573_73506	ST11	2022	Sichuan	100	100	100	100	100	.	99.53
573_73507_AA406	PC1	IncF	non-mobilizable	573_73507	ST412	2022	Sichuan	100	100	100	100	100	100	99.53
573_73509_AA406	PC1	IncF, IncH, IncR	non-mobilizable	573_73509	ST11	2022	Sichuan	100	100	100	100	100	.	99.53
573_73510_AA406	PC1	IncF, IncH	non-mobilizable	573_73510	ST11	2021	Sichuan	100	100	100	100	100	.	99.53
573_73511_AA406	PC1	IncF, IncH, IncR	non-mobilizable	573_73511	ST11	2022	Sichuan	100	100	100	100	100	.	99.53
573_73512_AA406	PC1	IncF, IncH, IncR	non-mobilizable	573_73512	ST11	2022	Sichuan	100	100	100	100	100	.	99.53
573_73513_AA406	PC1	IncF, IncH, IncR	non-mobilizable	573_73513	ST11	2021	Sichuan	100	100	100	100	100	100	99.53
573_73516_AA406	PC1	IncF, IncH, IncR	non-mobilizable	573_73516	ST11	2020	Sichuan	100	100	100	100	100	.	99.53
573_73523_AA406	PC1	IncF, IncH, IncR	non-mobilizable	573_73523	ST11	2019	Sichuan	100	100	100	100	100	100	99.53
573_73524_AA406	PC1	IncF	non-mobilizable	573_73524	ST29	2018	Sichuan	100	100	100	100	100	.	99.37
573_73529_AA406	PC1	IncF, IncH	non-mobilizable	573_73529	ST11	2018	Sichuan	100	100	100	100	100	.	99.37
573_73604_AA406	PC1	IncF, IncH	non-mobilizable	573_73604	ST11	2020	Zhejiang	100	100	100	100	100	.	99.53
573_74206_AA406	PC1	IncF, IncH	non-mobilizable	573_74206	ST11	2020	Zhejiang	100	100	100	100	100	.	99.53
573_74208_AA406	PC1	IncF, IncH, IncR	non-mobilizable	573_74208	ST11	2019	Zhejiang	100	100	100	100	100	.	99.53
573_74209_AA406	PC1	IncF, IncH	non-mobilizable	573_74209	ST11	2019	Zhejiang	100	100	100	100	100	100	99.53
573_74250_AA397	PC1	IncF, IncH	conjugative	573_74250	ST485	2019	Zhejiang	100	100	100	100	100	100	99.84
573_74257_AA406	PC1	IncF, IncH	non-mobilizable	573_74257	ST11	2022	Shanghai	100	100	100	100	100	.	99.53
573_74259_AA406	PC1	IncF, IncH	non-mobilizable	573_74259	ST11	2022	Shanghai	100	100	100	100	100	.	99.53
573_74260_AA406	PC1	IncF, IncH	non-mobilizable	573_74260	ST11	2022	Shanghai	100	100	100	100	100	.	99.53
573_74262_AA406	PC1	IncF, IncH	non-mobilizable	573_74262	ST11	2022	Shanghai	100	100	100	100	100	.	99.53
573_74264_AA406	PC1	IncF, IncH	non-mobilizable	573_74264	ST11	2022	Shanghai	100	100	100	100	100	.	99.53
573_74268_AA405	PC4	IncF, IncH	conjugative	573_74268	ST11	2022	Shanghai	100	100	100	100	100	.	99.37
573_74270_AA406	PC1	IncF, IncH	non-mobilizable	573_74270	ST11	2022	Shanghai	100	100	100	100	100	.	99.53
573_74272_AA406	PC1	IncF, IncH	non-mobilizable	573_74272	ST11	2022	Shanghai	100	100	100	100	100	.	99.53
573_74273_AA406	PC1	IncF, IncH	non-mobilizable	573_74273	ST11	2022	Shanghai	100	100	100	100	100	.	99.53
573_74276_AA406	PC1	IncF, IncH	non-mobilizable	573_74276	ST11	2022	Shanghai	100	100	100	100	100	.	99.53
573_74277_AA406	PC1	IncF, IncH	non-mobilizable	573_74277	ST11	2022	Shanghai	100	100	.	100	100	.	99.53
573_74280_AA406	PC1	IncF, IncH	non-mobilizable	573_74280	ST11	2022	Shanghai	100	100	100	100	100	.	99.53
573_74281_AA406	PC1	IncF, IncH	non-mobilizable	573_74281	ST11	2022	Shanghai	100	100	100	100	100	.	99.53
573_74283_AA406	PC1	IncF, IncH	non-mobilizable	573_74283	ST11	2022	Shanghai	100	100	100	100	100	.	99.53
573_74284_AA406	PC1	IncF, IncH	non-mobilizable	573_74284	ST11	2022	Shanghai	100	100	100	100	100	.	99.53
573_74285_AA406	PC1	IncF, IncH	non-mobilizable	573_74285	ST11	2022	Shanghai	100	100	100	100	100	.	99.53
573_74286_AA406	PC1	IncF, IncH	non-mobilizable	573_74286	ST11	2022	Shanghai	100	100	100	100	100	.	99.53
573_74287_AA406	PC1	IncF, IncH	non-mobilizable	573_74287	ST11	2022	Shanghai	100	100	100	100	100	.	99.53
573_74288_AA406	PC1	IncF, IncH	non-mobilizable	573_74288	ST11	2022	Shanghai	100	100	100	100	100	.	99.53
573_74308_AA406	PC1	IncF, IncH	non-mobilizable	573_74308	ST11	2018	Shanghai	100	100	100	100	100	100	99.53
573_74313_AA406	PC1	IncF, IncH	non-mobilizable	573_74313	ST11	2022	Shanghai	99.77	100	100	100	100	100	99.53
72407_1131_AA406	PC1	IncF	non-mobilizable	72407_1131	ST1660	2015	Unknown	100	100	100	100	100	100	99.37
72407_1150_AA406	PC1	IncF, IncF, IncH	conjugative	72407_1150	ST23	2015	Unknown	100	100	100	100	100	100	99.53
72407_1151_AA406	PC1	IncF, IncH	non-mobilizable	72407_1151	ST15	2018	Unknown	100	100	100	100	100	.	100
72407_1482_AA406	PC1	IncF, IncH	non-mobilizable	72407_1482	ST751	2020	Anhui	100	100	100	100	100	100	99.53
72407_1497_AA405	PC4	IncF	conjugative	72407_1497	ST11	2018	Shanghai	100	100	100	100	100	.	99.53
72407_1717_AA406	PC1	IncF, IncH	non-mobilizable	72407_1717	ST11	2021	Guangdong	100	100	100	100	100	.	99.53
72407_1720_AA406	PC1	IncF, IncH	non-mobilizable	72407_1720	ST11	2015	Shanghai	100	100	100	100	100	100	99.53
72407_1740_AA405	PC4	IncF, IncH	conjugative	72407_1740	ST15	2017	Shanghai	100	100	100	100	100	.	99.53
72407_1743_AA406	PC1	IncF, IncH	non-mobilizable	72407_1743	ST11	2017	Shanghai	100	100	100	100	100	100	99.53
72407_1744_AA406	PC1	IncF, IncH	non-mobilizable	72407_1744	ST11	2017	Shanghai	100	100	100	100	100	.	100
72407_1748_AA406	PC1	IncF, IncH	non-mobilizable	72407_1748	ST11	2017	Shanghai	100	100	100	100	100	100	99.53
72407_1749_AA406	PC1	IncF, IncH	non-mobilizable	72407_1749	ST11	2017	Shanghai	100	100	100	100	100	99.84	99.53
72407_1750_AA406	PC1	IncF, IncH	non-mobilizable	72407_1750	ST11	2017	Shanghai	100	100	100	100	100	100	99.53
72407_1939_AA338	Other	IncF, IncF	conjugative	72407_1939	ST23	2017	Shandong	100	100	100	98.8	100	.	.
72407_1939_AA406	PC1	IncF, IncH	non-mobilizable	72407_1939	ST23	2017	Shandong	100	100	100	100	100	100	99.69
72407_2008_AA406	PC1	IncF, IncH	non-mobilizable	72407_2008	ST11	2016	Sichuan	100	100	100	100	100	100	99.53
72407_2039_AA406	PC1	IncF, IncH	non-mobilizable	72407_2039	ST11	2015	Shanghai	100	100	100	100	100	100	99.53
72407_2040_AA406	PC1	IncF, IncH	non-mobilizable	72407_2040	ST11	2015	Shanghai	100	100	100	100	100	100	99.53
72407_2041_AA406	PC1	IncF, IncH	non-mobilizable	72407_2041	ST11	2015	Shanghai	100	100	100	100	100	100	99.53
72407_2063_AA406	PC1	IncF, IncH	non-mobilizable	72407_2063	ST11	2020	Anhui	100	100	100	100	100	100	99.53
72407_2101_AA406	PC1	IncF, IncH	non-mobilizable	72407_2101	ST11	2021	Shanghai	100	100	100	100	100	.	99.53
72407_2111_AA406	PC1	IncF, IncH, IncR	non-mobilizable	72407_2111	ST11	2023	Fujian	100	100	100	100	100	.	99.37
72407_2984_AA406	PC1	IncF, IncH	non-mobilizable	72407_2984	ST11	2023	Shanghai	100	100	100	100	100	.	100

## Sheet: CR plasmids
plasmid_id	plasmid_community	replicon_type	plasmid_mobility	strain	ST	collection_year	collection_area	IMP-4	KPC-100	KPC-14	KPC-18	KPC-2	KPC-25	KPC-3	KPC-33	KPC-35	KPC-44	KPC-58	KPC-71	KPC-74	KPC-78	KPC-93	NDM-1	NDM-5	OXA-232	OXA-48	VIM-1
39831_31_AA031	PC2	IncR	non-mobilizable	39831_31	ST11	2020	Zhejiang	.	.	.	.	100	.	.	.	.	.	.	.	.	.	.	.	.	.	.	.
573_14855_AA449	PC5	IncF, IncQ	conjugative	573_14855	ST36	2015	Sichuan	.	.	.	.	100	.	.	.	.	.	.	.	.	.	.	.	.	.	.	.
573_14880_AA031	PC2	IncR	non-mobilizable	573_14880	ST11	2016	Zhejiang	.	.	.	.	100	.	.	.	.	.	.	.	.	.	.	.	.	.	.	.
573_14885_AA032	PC2	IncF	mobilizable	573_14885	ST11	2017	Zhejiang	.	.	.	.	100	.	.	.	.	.	.	.	.	.	.	.	.	.	.	.
573_14887_AA032	PC2	IncF	mobilizable	573_14887	ST11	2017	Zhejiang	.	.	.	.	100	.	.	.	.	.	.	.	.	.	.	.	.	.	.	.
573_14892_AA032	PC2	IncF	mobilizable	573_14892	ST11	2017	Zhejiang	.	.	.	.	100	.	.	.	.	.	.	.	.	.	.	.	.	.	.	.
573_14895_AA032	PC2	IncF	mobilizable	573_14895	ST11	2017	Zhejiang	.	.	.	.	100	.	.	.	.	.	.	.	.	.	.	.	.	.	.	.
573_14897_AA032	PC2	IncF, IncI	conjugative	573_14897	ST11	2016	Zhejiang	.	.	.	.	100	.	.	.	.	.	.	.	.	.	.	.	.	.	.	.
573_14898_AA032	PC2	IncF, IncI	conjugative	573_14898	ST11	2016	Zhejiang	.	.	.	.	100	.	.	.	.	.	.	.	.	.	.	.	.	.	.	.
573_14903_AA032	PC2	IncF	mobilizable	573_14903	ST11	2016	Zhejiang	.	.	.	.	100	.	.	.	.	.	.	.	.	.	.	.	.	.	.	.
573_14904_AA032	PC2	IncF	mobilizable	573_14904	ST11	2016	Zhejiang	.	.	.	.	100	.	.	.	.	.	.	.	.	.	.	.	.	.	.	.
573_14905_AA032	PC2	Col, IncF, IncR	conjugative	573_14905	ST11	2016	Zhejiang	.	.	.	.	100	.	.	.	.	.	.	.	.	.	.	.	.	.	.	.
573_14906_AA032	PC2	IncF	mobilizable	573_14906	ST11	2016	Zhejiang	.	.	.	.	100	.	.	.	.	.	.	.	.	.	.	.	.	.	.	.
573_14912_AA032	PC2	IncF	mobilizable	573_14912	ST11	2016	Zhejiang	.	.	.	.	100	.	.	.	.	.	.	.	.	.	.	.	.	.	.	.
573_14915_AA032	PC2	IncF	mobilizable	573_14915	ST11	2016	Zhejiang	.	.	.	.	100	.	.	.	.	.	.	.	.	.	.	.	.	.	.	.
573_14917_AA032	PC2	IncF, IncI	conjugative	573_14917	ST11	2016	Zhejiang	.	.	.	.	100	.	.	.	.	.	.	.	.	.	.	.	.	.	.	.
573_14918_AA032	PC2	IncF	mobilizable	573_14918	ST11	2016	Zhejiang	.	.	.	.	100	.	.	.	.	.	.	.	.	.	.	.	.	.	.	.
573_14919_AA032	PC2	IncF	mobilizable	573_14919	ST11	2016	Zhejiang	.	.	.	.	100	.	.	.	.	.	.	.	.	.	.	.	.	.	.	.
573_14925_AA032	PC2	IncF	mobilizable	573_14925	ST11	2016	Zhejiang	.	.	.	.	100	.	.	.	.	.	.	.	.	.	.	.	.	.	.	.
573_14927_AA032	PC2	IncF, IncI	conjugative	573_14927	ST11	2016	Zhejiang	.	.	.	.	100	.	.	.	.	.	.	.	.	.	.	.	.	.	.	.
573_14946_AA448	PC5	Col	conjugative	573_14946	ST23	2015	Zhejiang	.	.	.	.	100	.	.	.	.	.	.	.	.	.	.	.	.	.	.	.
573_14960_AA032	PC2	IncF, IncR	mobilizable	573_14960	ST11	2015	Zhejiang	.	.	.	.	100	.	.	.	.	.	.	.	.	.	.	.	.	.	.	.
573_14961_AA032	PC2	Col, IncF, IncR	conjugative	573_14961	ST11	2015	Anhui	.	.	.	.	100	.	.	.	.	.	.	.	.	.	.	.	.	.	.	.
573_14962_AA448	PC5	IncR	conjugative	573_14962	ST268	2014	Anhui	.	.	.	.	100	.	.	.	.	.	.	.	.	.	.	.	.	.	.	.
573_14966_AA032	PC2	IncF, IncR	mobilizable	573_14966	ST11	2014	Anhui	.	.	.	.	100	.	.	.	.	.	.	.	.	.	.	.	.	.	.	.
573_15222_AA406	PC1	IncF, IncH	conjugative	573_15222	ST23	2013	Zhejiang	.	.	.	.	100	.	.	.	.	.	.	.	.	.	.	.	.	.	.	.
573_15225_AA032	PC2	IncF, IncI, IncR	conjugative	573_15225	ST11	2016	Zhejiang	.	.	.	.	100	.	.	.	.	.	.	.	.	.	.	.	.	.	.	.
573_15226_AA032	PC2	Col, IncF, IncI, IncR	conjugative	573_15226	ST11	2016	Zhejiang	.	.	.	.	100	.	.	.	.	.	.	.	.	.	.	.	.	.	.	.
573_15227_AA406	PC1	IncF, IncH	non-mobilizable	573_15227	ST11	2016	Shanghai	.	.	.	.	100	.	.	.	.	.	.	.	.	.	.	.	.	.	.	.
573_15231_AA032	PC2	Col, IncF, IncI, IncR	conjugative	573_15231	ST11	2016	Zhejiang	.	.	.	.	100	.	.	.	.	.	.	.	.	.	.	.	.	.	.	.
573_15323_AA031	PC2	IncR	non-mobilizable	573_15323	ST11	2016	Zhejiang	.	.	.	.	100	.	.	.	.	.	.	.	.	.	.	.	.	.	.	.
573_15325_AA032	PC2	IncF, IncR	mobilizable	573_15325	ST11	2016	Zhejiang	.	.	.	.	100	.	.	.	.	.	.	.	.	.	.	.	.	.	.	.
573_15328_AA031	PC2	IncR	non-mobilizable	573_15328	ST11	2016	Zhejiang	.	.	.	.	100	.	.	.	.	.	.	.	.	.	.	.	.	.	.	.
573_16454_AA032	PC2	IncF, IncR	conjugative	573_16454	ST11	2015	Unknown	.	.	.	.	100	.	.	.	.	.	.	.	.	.	.	.	.	.	.	.
573_16456_AA032	PC2	Col, IncF, IncR	conjugative	573_16456	ST11	2015	Unknown	.	.	.	.	100	.	.	.	.	.	.	.	.	.	.	.	.	.	.	.
573_16459_AA032	PC2	IncF, IncR	conjugative	573_16459	ST11	2015	Unknown	.	.	.	.	100	.	.	.	.	.	.	.	.	.	.	.	.	.	.	.
573_16464_AA032	PC2	IncR	non-mobilizable	573_16464	ST11	2015	Unknown	.	.	.	.	100	.	.	.	.	.	.	.	.	.	.	.	.	.	.	.
573_17907_AA552	PC7	IncN	non-mobilizable	573_17907	ST86	2016	Zhejiang	.	.	.	.	.	.	.	.	.	.	.	.	.	.	.	100	.	.	.	.
573_17907_AC037	PC2	IncF	mobilizable	573_17907	ST86	2016	Zhejiang	.	.	.	.	100	.	.	.	.	.	.	.	.	.	.	.	.	.	.	.
573_18070_AA032	PC2	IncF, IncR	conjugative	573_18070	ST11	2017	Zhejiang	.	.	.	.	100	.	.	.	.	.	.	.	.	.	.	.	.	.	.	.
573_18071_AA032	PC2	IncF, IncI	conjugative	573_18071	ST11	2017	Zhejiang	.	.	.	.	100	.	.	.	.	.	.	.	.	.	.	.	.	.	.	.
573_18146_AC037	PC2	IncF	mobilizable	573_18146	ST11	2016	Sichuan	.	.	.	.	100	.	.	.	.	.	.	.	.	.	.	.	.	.	.	.
573_18225_AC037	PC2	IncF	mobilizable	573_18225	ST11	2016	Sichuan	.	.	.	.	100	.	.	.	.	.	.	.	.	.	.	.	.	.	.	.
573_18541_AC037	PC2	IncF, IncN, IncR	conjugative	573_18541	ST11	2014	Taiwan	.	.	.	.	100	.	.	.	.	.	.	.	.	.	.	.	.	.	.	.
573_18690_AA032	PC2	IncF	mobilizable	573_18690	ST11	2017	Zhejiang	.	.	.	.	100	.	.	.	.	.	.	.	.	.	.	.	.	.	.	.
573_18692_AA359	PC9	IncU	non-mobilizable	573_18692	ST11	2017	Zhejiang	.	.	.	.	100	.	.	.	.	.	.	.	.	.	.	.	.	.	.	.
573_18694_AA031	PC2	IncF, IncR	non-mobilizable	573_18694	ST11	2017	Zhejiang	.	.	.	.	100	.	.	.	.	.	.	.	.	.	.	.	.	.	.	.
573_19978_AA032	PC2	IncF, IncR	mobilizable	573_19978	ST11	2017	Zhejiang	.	.	.	.	100	.	.	.	.	.	.	.	.	.	.	.	.	.	.	.
573_19986_AA032	PC2	Col, IncF, IncI, IncR	conjugative	573_19986	ST11	2014	Zhejiang	.	.	.	.	100	.	.	.	.	.	.	.	.	.	.	.	.	.	.	.
573_20050_AA448	PC5	.	conjugative	573_20050	ST2237	2018	Sichuan	.	.	.	.	100	.	.	.	.	.	.	.	.	.	.	.	.	.	.	.
573_20051_AA024	PC5	.	non-mobilizable	573_20051	ST2237	2018	Sichuan	.	.	.	.	100	.	.	.	.	.	.	.	.	.	.	.	.	.	.	.
573_22570_AA032	PC2	.	non-mobilizable	573_22570	ST11	2015	Zhejiang	.	.	.	.	100	.	.	.	.	.	.	.	.	.	.	.	.	.	.	.
573_22571_AA032	PC2	IncF, IncI, IncR	conjugative	573_22571	ST11	2014	Zhejiang	.	.	.	.	100	.	.	.	.	.	.	.	.	.	.	.	.	.	.	.
573_22572_AA032	PC2	IncF, IncI, IncR	conjugative	573_22572	ST11	2014	Zhejiang	.	.	.	.	100	.	.	.	.	.	.	.	.	.	.	.	.	.	.	.
573_22573_AA032	PC2	IncF, IncI, IncR	conjugative	573_22573	ST11	2013	Zhejiang	.	.	.	.	100	.	.	.	.	.	.	.	.	.	.	.	.	.	.	.
573_22574_AA032	PC2	IncF, IncI, IncR	conjugative	573_22574	ST11	2013	Zhejiang	.	.	.	.	100	.	.	.	.	.	.	.	.	.	.	.	.	.	.	.
573_22575_AA032	PC2	IncF, IncI, IncR	conjugative	573_22575	ST11	2014	Zhejiang	.	.	.	.	100	.	.	.	.	.	.	.	.	.	.	.	.	.	.	.
573_22576_AA032	PC2	IncF, IncI	conjugative	573_22576	ST11	2013	Zhejiang	.	.	.	.	100	.	.	.	.	.	.	.	.	.	.	.	.	.	.	.
573_22577_AA032	PC2	IncF, IncR	conjugative	573_22577	ST11	2015	Zhejiang	.	.	.	.	100	.	.	.	.	.	.	.	.	.	.	.	.	.	.	.
573_23143_AA032	PC2	IncF, IncR	mobilizable	573_23143	ST11	2018	Zhejiang	.	.	.	.	100	.	.	.	.	.	.	.	.	.	.	.	.	.	.	.
573_23194_AA362	Other	.	mobilizable	573_23194	ST65	2014	Beijing	.	.	.	.	100	.	.	.	.	.	.	.	.	.	.	.	.	.	.	.
573_25802_AA032	PC2	IncF, IncR	mobilizable	573_25802	ST11	2017	Zhejiang	.	.	.	.	100	.	.	.	.	.	.	.	.	.	.	.	.	.	.	.
573_25810_AA002	PC6	IncL/M	conjugative	573_25810	ST307	2016	Shanghai	.	.	.	.	.	.	.	.	.	.	.	.	.	.	.	.	.	.	100	.
573_25810_AA861	Other	IncA/C, IncF, IncF	conjugative	573_25810	ST307	2016	Shanghai	.	.	.	.	.	.	.	.	.	.	.	.	.	.	.	92.13	.	.	.	.
573_25811_AA002	PC6	IncL/M	conjugative	573_25811	ST307	2016	Shanghai	.	.	.	.	.	.	.	.	.	.	.	.	.	.	.	.	.	.	100	.
573_25811_AA861	Other	IncA/C, IncF, IncF	conjugative	573_25811	ST307	2016	Shanghai	.	.	.	.	.	.	.	.	.	.	.	.	.	.	.	92.13	.	.	.	.
573_25963_AA032	PC2	IncF	mobilizable	573_25963	ST11	2017	Zhejiang	.	.	.	.	100	.	.	.	.	.	.	.	.	.	.	.	.	.	.	.
573_25964_AA032	PC2	IncF	mobilizable	573_25964	ST11	2017	Zhejiang	.	.	.	.	100	.	.	.	.	.	.	.	.	.	.	.	.	.	.	.
573_25966_AA032	PC2	IncF	mobilizable	573_25966	ST11	2017	Zhejiang	.	.	.	.	100	.	.	.	.	.	.	.	.	.	.	.	.	.	.	.
573_25968_AA032	PC2	Col, IncF, IncR	conjugative	573_25968	ST11	2017	Zhejiang	.	.	.	.	100	.	.	.	.	.	.	.	.	.	.	.	.	.	.	.
573_25969_AA032	PC2	Col, IncF, IncR	conjugative	573_25969	ST11	2017	Zhejiang	.	.	.	.	100	.	.	.	.	.	.	.	.	.	.	.	.	.	.	.
573_25971_AA032	PC2	IncF, IncR	mobilizable	573_25971	ST11	2017	Zhejiang	.	.	.	.	100	.	.	.	.	.	.	.	.	.	.	.	.	.	.	.
573_25971_AA038	Other	IncX, IncX	conjugative	573_25971	ST11	2017	Zhejiang	.	.	.	.	.	.	.	.	.	.	.	.	.	.	.	.	100	.	.	.
573_25972_AA031	PC2	IncR	non-mobilizable	573_25972	ST11	2017	Zhejiang	.	.	.	.	100	.	.	.	.	.	.	.	.	.	.	.	.	.	.	.
573_25975_AA032	PC2	IncF	mobilizable	573_25975	ST11	2017	Zhejiang	.	.	.	.	100	.	.	.	.	.	.	.	.	.	.	.	.	.	.	.
573_25976_AA032	PC2	IncF, IncR	conjugative	573_25976	ST11	2017	Zhejiang	.	.	.	.	100	.	.	.	.	.	.	.	.	.	.	.	.	.	.	.
573_25979_AA032	PC2	Col, IncF, IncR	conjugative	573_25979	ST11	2017	Zhejiang	.	.	.	.	100	.	.	.	.	.	.	.	.	.	.	.	.	.	.	.
573_25981_AA032	PC2	Col, IncF, IncI, IncR	conjugative	573_25981	ST11	2016	Unknown	.	.	.	.	100	.	.	.	.	.	.	.	.	.	.	.	.	.	.	.
573_25982_AA032	PC2	Col, IncF, IncI, IncR	conjugative	573_25982	ST11	2016	Unknown	.	.	.	.	100	.	.	.	.	.	.	.	.	.	.	.	.	.	.	.
573_25983_AA032	PC2	Col, IncF, IncI, IncR	conjugative	573_25983	ST11	2016	Unknown	.	.	.	.	100	.	.	.	.	.	.	.	.	.	.	.	.	.	.	.
573_25987_AA448	PC5	.	conjugative	573_25987	ST65	2015	Jiangsu	.	.	.	.	100	.	.	.	.	.	.	.	.	.	.	.	.	.	.	.
573_26001_AA406	PC1	IncF, IncH	non-mobilizable	573_26001	ST11	2015	Jiangsu	.	.	.	.	100	.	.	.	.	.	.	.	.	.	.	.	.	.	.	.
573_26008_AA359	PC9	IncU	non-mobilizable	573_26008	ST268	2015	Jiangsu	.	.	.	.	100	.	.	.	.	.	.	.	.	.	.	.	.	.	.	.
573_26013_AA448	PC5	IncF	conjugative	573_26013	ST23	2015	Jiangsu	.	.	.	.	100	.	.	.	.	.	.	.	.	.	.	.	.	.	.	.
573_26041_AA359	PC9	IncU	non-mobilizable	573_26041	ST268	2015	Jiangsu	.	.	.	.	100	.	.	.	.	.	.	.	.	.	.	.	.	.	.	.
573_26042_AA359	PC9	IncU	non-mobilizable	573_26042	ST23	2015	Jiangsu	.	.	.	.	100	.	.	.	.	.	.	.	.	.	.	.	.	.	.	.
573_26048_AA448	PC5	.	conjugative	573_26048	ST86	2015	Jiangsu	.	.	.	.	100	.	.	.	.	.	.	.	.	.	.	.	.	.	.	.
573_26049_AA359	PC9	IncU	non-mobilizable	573_26049	ST268	2015	Jiangsu	.	.	.	.	100	.	.	.	.	.	.	.	.	.	.	.	.	.	.	.
573_27189_AA032	PC2	IncF, IncR	non-mobilizable	573_27189	ST11	2018	Shanghai	.	.	.	.	100	.	.	.	.	.	.	.	.	.	.	.	.	.	.	.
573_27190_AC129	PC3	Col	mobilizable	573_27190	ST15	2018	Unknown	.	.	.	.	.	.	.	.	.	.	.	.	.	.	.	.	.	100	.	.
573_27191_AC129	PC3	Col	mobilizable	573_27191	ST15	2018	Unknown	.	.	.	.	.	.	.	.	.	.	.	.	.	.	.	.	.	100	.	.
573_27193_AC129	PC3	Col	mobilizable	573_27193	ST15	2018	Unknown	.	.	.	.	.	.	.	.	.	.	.	.	.	.	.	.	.	100	.	.
573_27194_AC129	PC3	Col	mobilizable	573_27194	ST15	2018	Unknown	.	.	.	.	.	.	.	.	.	.	.	.	.	.	.	.	.	100	.	.
573_27195_AC129	PC3	Col	mobilizable	573_27195	ST15	2018	Unknown	.	.	.	.	.	.	.	.	.	.	.	.	.	.	.	.	.	100	.	.
573_27196_AC129	PC3	Col	mobilizable	573_27196	ST15	2018	Unknown	.	.	.	.	.	.	.	.	.	.	.	.	.	.	.	.	.	100	.	.
573_27197_AC129	PC3	Col	mobilizable	573_27197	ST15	2018	Unknown	.	.	.	.	.	.	.	.	.	.	.	.	.	.	.	.	.	100	.	.
573_27198_AC129	PC3	Col	mobilizable	573_27198	ST15	2018	Unknown	.	.	.	.	.	.	.	.	.	.	.	.	.	.	.	.	.	100	.	.
573_27210_AA032	PC2	IncF, IncR	mobilizable	573_27210	ST11	2018	Zhejiang	.	.	.	.	100	.	.	.	.	.	.	.	.	.	.	.	.	.	.	.
573_27211_AA032	PC2	IncF, IncI	conjugative	573_27211	ST11	2017	Zhejiang	.	.	.	.	100	.	.	.	.	.	.	.	.	.	.	.	.	.	.	.
573_27273_AA032	PC2	IncF, IncR	non-mobilizable	573_27273	ST11	2018	Anhui	.	.	.	.	100	.	.	.	.	.	.	.	.	.	.	.	.	.	.	.
573_27275_AA032	PC2	IncF, IncR	non-mobilizable	573_27275	ST11	2019	Anhui	.	.	.	.	100	.	.	.	.	.	.	.	.	.	.	.	.	.	.	.
573_27276_AA032	PC2	IncF, IncR	non-mobilizable	573_27276	ST11	2018	Anhui	.	.	.	.	100	.	.	.	.	.	.	.	.	.	.	.	.	.	.	.
573_27277_AA031	PC2	IncF, IncR	non-mobilizable	573_27277	ST11	2018	Anhui	.	.	.	.	100	.	.	.	.	.	.	.	.	.	.	.	.	.	.	.
573_27278_AA032	PC2	IncF, IncR	mobilizable	573_27278	ST11	2019	Anhui	.	.	.	.	100	.	.	.	.	.	.	.	.	.	.	.	.	.	.	.
573_27279_AA032	PC2	IncF, IncR	mobilizable	573_27279	ST11	2019	Anhui	.	.	.	.	100	.	.	.	.	.	.	.	.	.	.	.	.	.	.	.
573_27280_AA032	PC2	IncF, IncR	non-mobilizable	573_27280	ST11	2019	Anhui	.	.	.	.	100	.	.	.	.	.	.	.	.	.	.	.	.	.	.	.
573_27281_AA032	PC2	IncF, IncR	mobilizable	573_27281	ST11	2019	Anhui	.	.	.	.	100	.	.	.	.	.	.	.	.	.	.	.	.	.	.	.
573_27282_AA031	PC2	IncF, IncR	non-mobilizable	573_27282	ST11	2019	Anhui	.	.	.	.	100	.	.	.	.	.	.	.	.	.	.	.	.	.	.	.
573_27283_AA031	PC2	IncF, IncR	non-mobilizable	573_27283	ST11	2018	Anhui	.	.	.	.	100	.	.	.	.	.	.	.	.	.	.	.	.	.	.	.
573_27284_AA032	PC2	IncF, IncR	mobilizable	573_27284	ST11	2018	Anhui	.	.	.	.	100	.	.	.	.	.	.	.	.	.	.	.	.	.	.	.
573_27285_AA032	PC2	IncF, IncR	mobilizable	573_27285	ST11	2018	Anhui	.	.	.	.	100	.	.	.	.	.	.	.	.	.	.	.	.	.	.	.
573_27286_AA032	PC2	IncF, IncR	non-mobilizable	573_27286	ST11	2018	Anhui	.	.	.	.	100	.	.	.	.	.	.	.	.	.	.	.	.	.	.	.
573_27287_AA032	PC2	IncF, IncR	non-mobilizable	573_27287	ST11	2018	Anhui	.	.	.	.	100	.	.	.	.	.	.	.	.	.	.	.	.	.	.	.
573_27288_AA032	PC2	IncF, IncR	non-mobilizable	573_27288	ST11	2018	Anhui	.	.	.	.	100	.	.	.	.	.	.	.	.	.	.	.	.	.	.	.
573_27289_AA032	PC2	IncF, IncR	non-mobilizable	573_27289	ST11	2018	Anhui	.	.	.	.	100	.	.	.	.	.	.	.	.	.	.	.	.	.	.	.
573_27290_AA032	PC2	IncF, IncR	non-mobilizable	573_27290	ST11	2018	Anhui	.	.	.	.	100	.	.	.	.	.	.	.	.	.	.	.	.	.	.	.
573_27291_AA032	PC2	IncF	mobilizable	573_27291	ST11	2018	Anhui	.	.	.	.	100	.	.	.	.	.	.	.	.	.	.	.	.	.	.	.
573_27292_AA032	PC2	IncF, IncR	non-mobilizable	573_27292	ST11	2019	Anhui	.	.	.	.	100	.	.	.	.	.	.	.	.	.	.	.	.	.	.	.
573_27293_AA032	PC2	IncF	mobilizable	573_27293	ST11	2018	Anhui	.	.	.	.	100	.	.	.	.	.	.	.	.	.	.	.	.	.	.	.
573_27294_AC037	PC2	IncF	mobilizable	573_27294	ST11	2019	Anhui	.	.	.	.	100	.	.	.	.	.	.	.	.	.	.	.	.	.	.	.
573_27296_AA032	PC2	Col, IncF, IncR	conjugative	573_27296	ST11	2019	Anhui	.	.	.	.	100	.	.	.	.	.	.	.	.	.	.	.	.	.	.	.
573_27322_AA032	PC2	IncF	mobilizable	573_27322	ST11	2017	Zhejiang	.	.	.	.	100	.	.	.	.	.	.	.	.	.	.	.	.	.	.	.
573_27325_AA032	PC2	IncF, IncR	mobilizable	573_27325	ST11	2017	Zhejiang	.	.	.	.	100	.	.	.	.	.	.	.	.	.	.	.	.	.	.	.
573_27326_AA032	PC2	IncF, IncR	mobilizable	573_27326	ST11	2017	Zhejiang	.	.	.	.	100	.	.	.	.	.	.	.	.	.	.	.	.	.	.	.
573_27329_AA032	PC2	IncF	mobilizable	573_27329	ST11	2017	Zhejiang	.	.	.	.	100	.	.	.	.	.	.	.	.	.	.	.	.	.	.	.
573_27330_AA032	PC2	IncF	mobilizable	573_27330	ST11	2017	Zhejiang	.	.	.	.	100	.	.	.	.	.	.	.	.	.	.	.	.	.	.	.
573_27331_AA032	PC2	IncF	mobilizable	573_27331	ST11	2017	Zhejiang	.	.	.	.	100	.	.	.	.	.	.	.	.	.	.	.	.	.	.	.
573_27332_AA032	PC2	IncF	mobilizable	573_27332	ST11	2017	Zhejiang	.	.	.	.	100	.	.	.	.	.	.	.	.	.	.	.	.	.	.	.
573_27333_AA032	PC2	IncF	mobilizable	573_27333	ST11	2017	Zhejiang	.	.	.	.	100	.	.	.	.	.	.	.	.	.	.	.	.	.	.	.
573_27334_AA032	PC2	IncF	mobilizable	573_27334	ST11	2017	Zhejiang	.	.	.	.	100	.	.	.	.	.	.	.	.	.	.	.	.	.	.	.
573_27335_AA032	PC2	IncF, IncR	mobilizable	573_27335	ST11	2017	Zhejiang	.	.	.	.	100	.	.	.	.	.	.	.	.	.	.	.	.	.	.	.
573_27336_AA032	PC2	IncF	mobilizable	573_27336	ST11	2018	Zhejiang	.	.	.	.	100	.	.	.	.	.	.	.	.	.	.	.	.	.	.	.
573_27337_AA032	PC2	IncF	mobilizable	573_27337	ST11	2018	Zhejiang	.	.	.	.	100	.	.	.	.	.	.	.	.	.	.	.	.	.	.	.
573_27340_AA032	PC2	IncF	mobilizable	573_27340	ST11	2017	Zhejiang	.	.	.	.	100	.	.	.	.	.	.	.	.	.	.	.	.	.	.	.
573_27554_AC129	PC3	Col	mobilizable	573_27554	ST15	2017	Shanghai	.	.	.	.	.	.	.	.	.	.	.	.	.	.	.	.	.	100	.	.
573_27555_AC129	PC3	Col	mobilizable	573_27555	ST15	2016	Shanghai	.	.	.	.	.	.	.	.	.	.	.	.	.	.	.	.	.	100	.	.
573_27556_AC129	PC3	Col	mobilizable	573_27556	ST15	2017	Shanghai	.	.	.	.	.	.	.	.	.	.	.	.	.	.	.	.	.	100	.	.
573_27557_AC129	PC3	Col	mobilizable	573_27557	ST15	2017	Shanghai	.	.	.	.	.	.	.	.	.	.	.	.	.	.	.	.	.	100	.	.
573_27558_AC129	PC3	Col	mobilizable	573_27558	ST15	2017	Shanghai	.	.	.	.	.	.	.	.	.	.	.	.	.	.	.	.	.	100	.	.
573_27559_AC129	PC3	Col	mobilizable	573_27559	ST15	2016	Shanghai	.	.	.	.	.	.	.	.	.	.	.	.	.	.	.	.	.	100	.	.
573_27560_AC129	PC3	Col	mobilizable	573_27560	ST15	2016	Shanghai	.	.	.	.	.	.	.	.	.	.	.	.	.	.	.	.	.	100	.	.
573_27561_AC129	PC3	Col	mobilizable	573_27561	ST15	2015	Shanghai	.	.	.	.	.	.	.	.	.	.	.	.	.	.	.	.	.	100	.	.
573_27562_AC129	PC3	Col	mobilizable	573_27562	ST15	2016	Shanghai	.	.	.	.	.	.	.	.	.	.	.	.	.	.	.	.	.	100	.	.
573_27563_AC129	PC3	Col	mobilizable	573_27563	ST15	2016	Shanghai	.	.	.	.	.	.	.	.	.	.	.	.	.	.	.	.	.	100	.	.
573_27564_AC129	PC3	Col	mobilizable	573_27564	ST15	2015	Shanghai	.	.	.	.	.	.	.	.	.	.	.	.	.	.	.	.	.	100	.	.
573_27958_AA032	PC2	IncF, IncR	mobilizable	573_27958	ST11	2018	Zhejiang	.	.	.	.	100	.	.	.	.	.	.	.	.	.	.	.	.	.	.	.
573_27967_AA406	PC1	IncF, IncH	non-mobilizable	573_27967	ST660	2017	Zhejiang	.	.	.	.	100	.	.	.	.	.	.	.	.	.	.	.	.	.	.	.
573_27972_AA448	PC5	.	conjugative	573_27972	ST15	2016	Zhejiang	.	.	.	.	100	.	.	.	.	.	.	.	.	.	.	.	.	.	.	.
573_27973_AA448	PC5	.	conjugative	573_27973	ST268	2016	Zhejiang	.	.	.	.	100	.	.	.	.	.	.	.	.	.	.	.	.	.	.	.
573_27974_AA552	Other	.	non-mobilizable	573_27974	ST660	2015	Zhejiang	.	.	.	.	100	.	.	.	.	.	.	.	.	.	.	.	.	.	.	.
573_27975_AA406	PC1	IncF, IncH	non-mobilizable	573_27975	ST1660	2015	Zhejiang	.	.	.	.	100	.	.	.	.	.	.	.	.	.	.	.	.	.	.	.
573_27976_AA448	PC5	Col	conjugative	573_27976	ST15	2016	Zhejiang	.	.	.	.	100	.	.	.	.	.	.	.	.	.	.	.	.	.	.	.
573_27977_AA032	PC2	IncF, IncR	mobilizable	573_27977	ST11	2018	Shandong	.	.	.	.	100	.	.	.	.	.	.	.	.	.	.	.	.	.	.	.
573_27978_AA032	PC2	Col, IncF, IncR	conjugative	573_27978	ST11	2018	Shandong	.	.	.	.	100	.	.	.	.	.	.	.	.	.	.	.	.	.	.	.
573_27979_AA032	PC2	Col, IncF, IncR	conjugative	573_27979	ST11	2018	Shandong	.	.	.	.	100	.	.	.	.	.	.	.	.	.	.	.	.	.	.	.
573_27980_AA031	PC2	IncR	non-mobilizable	573_27980	ST11	2018	Shandong	.	.	.	.	100	.	.	.	.	.	.	.	.	.	.	.	.	.	.	.
573_27981_AA032	PC2	IncF, IncR	mobilizable	573_27981	ST11	2018	Shandong	.	.	.	.	100	.	.	.	.	.	.	.	.	.	.	.	.	.	.	.
573_27982_AA032	PC2	IncF, IncR	mobilizable	573_27982	ST11	2018	Shandong	.	.	.	.	100	.	.	.	.	.	.	.	.	.	.	.	.	.	.	.
573_27984_AA032	PC2	IncF, IncR	non-mobilizable	573_27984	ST11	2018	Shandong	.	.	.	.	100	.	.	.	.	.	.	.	.	.	.	.	.	.	.	.
573_27985_AA032	PC2	Col, IncF, IncR	conjugative	573_27985	ST11	2018	Shandong	.	.	.	.	100	.	.	.	.	.	.	.	.	.	.	.	.	.	.	.
573_27987_AA032	PC2	IncF, IncR	non-mobilizable	573_27987	ST11	2018	Shandong	.	.	.	.	100	.	.	.	.	.	.	.	.	.	.	.	.	.	.	.
573_27988_AA032	PC2	IncF, IncR	mobilizable	573_27988	ST11	2018	Shandong	.	.	.	.	100	.	.	.	.	.	.	.	.	.	.	.	.	.	.	.
573_27989_AA359	PC2	IncR	non-mobilizable	573_27989	ST11	2018	Shandong	.	.	.	.	100	.	.	.	.	.	.	.	.	.	.	.	.	.	.	.
573_27990_AA031	PC2	IncR	non-mobilizable	573_27990	ST11	2018	Shandong	.	.	.	.	100	.	.	.	.	.	.	.	.	.	.	.	.	.	.	.
573_28585_AD158	Other	.	conjugative	573_28585	ST1265	2014	Beijing	.	.	.	.	100	.	.	.	.	.	.	.	.	.	.	.	.	.	.	.
573_29372_AA032	PC2	IncF, IncR	mobilizable	573_29372	ST11	2018	Beijing	.	.	.	.	100	.	.	.	.	.	.	.	.	.	.	.	.	.	.	.
573_29377_AA032	PC2	IncF, IncR	mobilizable	573_29377	ST11	2018	Beijing	.	.	.	.	100	.	.	.	.	.	.	.	.	.	.	.	.	.	.	.
573_29381_AA590	PC4	IncF, IncF	conjugative	573_29381	ST11	2018	Beijing	.	.	.	.	100	.	.	.	.	.	.	.	.	.	.	.	.	.	.	.
573_29384_AA032	PC2	IncF, IncR	mobilizable	573_29384	ST11	2019	Shanghai	.	.	.	.	100	.	.	.	.	.	.	.	.	.	.	.	.	.	.	.
573_29387_AA032	PC2	IncF, IncR	conjugative	573_29387	ST11	2018	Zhejiang	.	.	.	.	100	.	.	.	.	.	.	.	.	.	.	.	.	.	.	.
573_29388_AA032	PC2	Col, IncF, IncR	mobilizable	573_29388	ST11	2018	Zhejiang	.	.	.	.	100	.	.	.	.	.	.	.	.	.	.	.	.	.	.	.
573_29389_AA032	PC2	IncF, IncR	mobilizable	573_29389	ST11	2018	Zhejiang	.	.	.	.	100	.	.	.	.	.	.	.	.	.	.	.	.	.	.	.
573_29391_AA032	PC2	Col, IncF	mobilizable	573_29391	ST11	2018	Zhejiang	.	.	.	.	100	.	.	.	.	.	.	.	.	.	.	.	.	.	.	.
573_29392_AA032	PC2	IncF, IncR	conjugative	573_29392	ST11	2018	Zhejiang	.	.	.	.	100	.	.	.	.	.	.	.	.	.	.	.	.	.	.	.
573_29483_AA032	PC2	IncF, IncR	mobilizable	573_29483	ST11	2019	Henan	.	.	.	.	100	.	.	.	.	.	.	.	.	.	.	.	.	.	.	.
573_29484_AA031	PC2	IncF, IncR	conjugative	573_29484	ST11	2018	Shanghai	.	.	.	.	100	.	.	.	.	.	.	.	.	.	.	.	.	.	.	.
573_29491_AA032	PC2	IncF, IncR	mobilizable	573_29491	ST11	2019	Shanghai	.	.	.	.	100	.	.	.	.	.	.	.	.	.	.	.	.	.	.	.
573_29506_AC129	PC3	Col	mobilizable	573_29506	ST15	2018	Zhejiang	.	.	.	.	.	.	.	.	.	.	.	.	.	.	.	.	.	100	.	.
573_29507_AC129	PC3	Col	mobilizable	573_29507	ST76	2018	Zhejiang	.	.	.	.	.	.	.	.	.	.	.	.	.	.	.	.	.	100	.	.
573_29515_AA031	PC2	IncR	non-mobilizable	573_29515	ST11	2018	Zhejiang	.	.	.	.	100	.	.	.	.	.	.	.	.	.	.	.	.	.	.	.
573_29518_AA448	PC5	IncR	conjugative	573_29518	ST218	2012	Jiangsu	.	.	.	.	100	.	.	.	.	.	.	.	.	.	.	.	.	.	.	.
573_29526_AA448	PC5	.	conjugative	573_29526	ST15	2012	Jiangsu	.	.	.	.	100	.	.	.	.	.	.	.	.	.	.	.	.	.	.	.
573_29580_AA448	PC5	IncN, IncR	conjugative	573_29580	ST11	2013	Zhejiang	.	.	.	.	100	.	.	.	.	.	.	.	.	.	.	.	.	.	.	.
573_29589_AA552	PC7	IncN	conjugative	573_29589	ST1660	2015	Zhejiang	.	.	.	.	100	.	.	.	.	.	.	.	.	.	.	.	.	.	.	.
573_29632_AA032	PC2	IncF, IncR	conjugative	573_29632	ST11	2017	Zhejiang	.	.	.	.	100	.	.	.	.	.	.	.	.	.	.	.	.	.	.	.
573_29641_AA031	PC2	IncR	non-mobilizable	573_29641	ST11	2017	Zhejiang	.	.	.	.	100	.	.	.	.	.	.	.	.	.	.	.	.	.	.	.
573_29650_AA032	PC2	Col, IncF, IncR	conjugative	573_29650	ST11	2017	Zhejiang	.	.	.	.	100	.	.	.	.	.	.	.	.	.	.	.	.	.	.	.
573_29652_AA032	PC2	IncF	mobilizable	573_29652	ST11	2017	Zhejiang	.	.	.	.	100	.	.	.	.	.	.	.	.	.	.	.	.	.	.	.
573_29653_AA031	PC2	IncR	non-mobilizable	573_29653	ST11	2017	Zhejiang	.	.	.	.	100	.	.	.	.	.	.	.	.	.	.	.	.	.	.	.
573_29654_AA032	PC2	IncF	conjugative	573_29654	ST11	2017	Zhejiang	.	.	.	.	100	.	.	.	.	.	.	.	.	.	.	.	.	.	.	.
573_29655_AA031	PC2	IncR	non-mobilizable	573_29655	ST11	2017	Zhejiang	.	.	.	.	100	.	.	.	.	.	.	.	.	.	.	.	.	.	.	.
573_29656_AA031	PC2	IncR	non-mobilizable	573_29656	ST11	2017	Zhejiang	.	.	.	.	100	.	.	.	.	.	.	.	.	.	.	.	.	.	.	.
573_29658_AA031	PC2	IncR	non-mobilizable	573_29658	ST11	2017	Zhejiang	.	.	.	.	100	.	.	.	.	.	.	.	.	.	.	.	.	.	.	.
573_29661_AA031	PC2	IncR	non-mobilizable	573_29661	ST11	2017	Zhejiang	.	.	.	.	100	.	.	.	.	.	.	.	.	.	.	.	.	.	.	.
573_29665_AA032	PC2	IncF, IncR	mobilizable	573_29665	ST11	2017	Zhejiang	.	.	.	.	100	.	.	.	.	.	.	.	.	.	.	.	.	.	.	.
573_29667_AA031	PC2	IncR	non-mobilizable	573_29667	ST11	2017	Zhejiang	.	.	.	.	100	.	.	.	.	.	.	.	.	.	.	.	.	.	.	.
573_29668_AA031	PC2	IncR	non-mobilizable	573_29668	ST11	2017	Zhejiang	.	.	.	.	100	.	.	.	.	.	.	.	.	.	.	.	.	.	.	.
573_29670_AA031	PC2	IncR	non-mobilizable	573_29670	ST11	2017	Zhejiang	.	.	.	.	100	.	.	.	.	.	.	.	.	.	.	.	.	.	.	.
573_29676_AA031	PC2	IncR	non-mobilizable	573_29676	ST11	2017	Zhejiang	.	.	.	.	100	.	.	.	.	.	.	.	.	.	.	.	.	.	.	.
573_29678_AA031	PC2	IncR	non-mobilizable	573_29678	ST11	2017	Zhejiang	.	.	.	.	100	.	.	.	.	.	.	.	.	.	.	.	.	.	.	.
573_29679_AA031	PC2	IncR	non-mobilizable	573_29679	ST11	2017	Zhejiang	.	.	.	.	100	.	.	.	.	.	.	.	.	.	.	.	.	.	.	.
573_29688_AA031	PC2	IncR	non-mobilizable	573_29688	ST11	2017	Zhejiang	.	.	.	.	100	.	.	.	.	.	.	.	.	.	.	.	.	.	.	.
573_29689_AA032	PC2	IncF	mobilizable	573_29689	ST11	2017	Zhejiang	.	.	.	.	100	.	.	.	.	.	.	.	.	.	.	.	.	.	.	.
573_29693_AA032	PC2	IncF	mobilizable	573_29693	ST11	2017	Zhejiang	.	.	.	.	100	.	.	.	.	.	.	.	.	.	.	.	.	.	.	.
573_29694_AA031	PC2	IncR	non-mobilizable	573_29694	ST11	2017	Zhejiang	.	.	.	.	100	.	.	.	.	.	.	.	.	.	.	.	.	.	.	.
573_29695_AA031	PC2	IncR	non-mobilizable	573_29695	ST11	2017	Zhejiang	.	.	.	.	100	.	.	.	.	.	.	.	.	.	.	.	.	.	.	.
573_29696_AA031	PC2	IncR	non-mobilizable	573_29696	ST11	2017	Zhejiang	.	.	.	.	100	.	.	.	.	.	.	.	.	.	.	.	.	.	.	.
573_29697_AA031	PC2	IncR	non-mobilizable	573_29697	ST11	2017	Zhejiang	.	.	.	.	100	.	.	.	.	.	.	.	.	.	.	.	.	.	.	.
573_29698_AA031	PC2	IncR	non-mobilizable	573_29698	ST11	2017	Zhejiang	.	.	.	.	100	.	.	.	.	.	.	.	.	.	.	.	.	.	.	.
573_29701_AA032	PC2	IncF	mobilizable	573_29701	ST11	2017	Zhejiang	.	.	.	.	100	.	.	.	.	.	.	.	.	.	.	.	.	.	.	.
573_29702_AA032	PC2	IncF	mobilizable	573_29702	ST11	2017	Zhejiang	.	.	.	.	100	.	.	.	.	.	.	.	.	.	.	.	.	.	.	.
573_29705_AA031	PC2	IncR	non-mobilizable	573_29705	ST11	2017	Zhejiang	.	.	.	.	100	.	.	.	.	.	.	.	.	.	.	.	.	.	.	.
573_29706_AA031	PC2	IncR	non-mobilizable	573_29706	ST11	2017	Zhejiang	.	.	.	.	100	.	.	.	.	.	.	.	.	.	.	.	.	.	.	.
573_29714_AA031	PC2	IncF, IncR	non-mobilizable	573_29714	ST11	2017	Zhejiang	.	.	.	.	100	.	.	.	.	.	.	.	.	.	.	.	.	.	.	.
573_29722_AA032	PC2	Col, IncF, IncR	conjugative	573_29722	ST11	2017	Zhejiang	.	.	.	.	100	.	.	.	.	.	.	.	.	.	.	.	.	.	.	.
573_29727_AA032	PC2	IncR	non-mobilizable	573_29727	ST11	2017	Zhejiang	.	.	.	.	100	.	.	.	.	.	.	.	.	.	.	.	.	.	.	.
573_29729_AA032	PC2	Col, IncF, IncR	conjugative	573_29729	ST11	2017	Zhejiang	.	.	.	.	100	.	.	.	.	.	.	.	.	.	.	.	.	.	.	.
573_29730_AA032	PC2	Col, IncF, IncR	conjugative	573_29730	ST11	2017	Zhejiang	.	.	.	.	100	.	.	.	.	.	.	.	.	.	.	.	.	.	.	.
573_29734_AA032	PC2	IncF	mobilizable	573_29734	ST11	2017	Zhejiang	.	.	.	.	100	.	.	.	.	.	.	.	.	.	.	.	.	.	.	.
573_29738_AA032	PC2	Col, IncF, IncR	conjugative	573_29738	ST11	2017	Zhejiang	.	.	.	.	100	.	.	.	.	.	.	.	.	.	.	.	.	.	.	.
573_29740_AA032	PC2	Col, IncF, IncR	conjugative	573_29740	ST11	2017	Zhejiang	.	.	.	.	100	.	.	.	.	.	.	.	.	.	.	.	.	.	.	.
573_29744_AA032	PC2	Col, IncF, IncR	conjugative	573_29744	ST11	2017	Zhejiang	.	.	.	.	100	.	.	.	.	.	.	.	.	.	.	.	.	.	.	.
573_29750_AA032	PC2	IncF, IncR	non-mobilizable	573_29750	ST11	2017	Zhejiang	.	.	.	.	100	.	.	.	.	.	.	.	.	.	.	.	.	.	.	.
573_29753_AA032	PC2	Col, IncF, IncR	conjugative	573_29753	ST11	2017	Zhejiang	.	.	.	.	100	.	.	.	.	.	.	.	.	.	.	.	.	.	.	.
573_29757_AA032	PC2	Col, IncF, IncR	conjugative	573_29757	ST11	2017	Zhejiang	.	.	.	.	100	.	.	.	.	.	.	.	.	.	.	.	.	.	.	.
573_29760_AA032	PC2	Col, IncF, IncR	conjugative	573_29760	ST11	2017	Zhejiang	.	.	.	.	100	.	.	.	.	.	.	.	.	.	.	.	.	.	.	.
573_29766_AA032	PC2	.	non-mobilizable	573_29766	ST11	2017	Zhejiang	.	.	.	.	100	.	.	.	.	.	.	.	.	.	.	.	.	.	.	.
573_29769_AA032	PC2	IncF	mobilizable	573_29769	ST11	2017	Zhejiang	.	.	.	.	100	.	.	.	.	.	.	.	.	.	.	.	.	.	.	.
573_29808_AA032	PC2	IncF	mobilizable	573_29808	ST11	2017	Zhejiang	.	.	.	.	100	.	.	.	.	.	.	.	.	.	.	.	.	.	.	.
573_29813_AA448	PC5	Col	conjugative	573_29813	ST15	2017	Zhejiang	.	.	.	.	100	.	.	.	.	.	.	.	.	.	.	.	.	.	.	.
573_29821_AA032	PC2	Col, IncF, IncI, IncR	conjugative	573_29821	ST11	2017	Zhejiang	.	.	.	.	100	.	.	.	.	.	.	.	.	.	.	.	.	.	.	.
573_29828_AA448	PC5	Col	conjugative	573_29828	ST15	2017	Zhejiang	.	.	.	.	100	.	.	.	.	.	.	.	.	.	.	.	.	.	.	.
573_29844_AA032	PC2	Col, IncF, IncR	conjugative	573_29844	ST11	2017	Zhejiang	.	.	.	.	100	.	.	.	.	.	.	.	.	.	.	.	.	.	.	.
573_29845_AA032	PC2	IncF	mobilizable	573_29845	ST11	2017	Zhejiang	.	.	.	.	100	.	.	.	.	.	.	.	.	.	.	.	.	.	.	.
573_31228_AA032	PC2	IncF, IncR	mobilizable	573_31228	ST11	2016	Henan	.	.	.	.	100	.	.	.	.	.	.	.	.	.	.	.	.	.	.	.
573_31286_AA032	PC2	IncF, IncR	mobilizable	573_31286	ST11	2017	Zhejiang	.	.	.	.	100	.	.	.	.	.	.	.	.	.	.	.	.	.	.	.
573_31865_AA032	PC2	IncF, IncR	mobilizable	573_31865	ST11	2019	Hunan	.	.	.	.	100	.	.	.	.	.	.	.	.	.	.	.	.	.	.	.
573_31867_AA032	PC2	IncF, IncR	mobilizable	573_31867	ST11	2019	Hunan	.	.	.	.	100	.	.	.	.	.	.	.	.	.	.	.	.	.	.	.
573_31868_AA032	PC2	IncF, IncR	mobilizable	573_31868	ST11	2019	Hunan	.	.	.	.	100	.	.	.	.	.	.	.	.	.	.	.	.	.	.	.
573_31869_AA032	PC2	IncF, IncR	mobilizable	573_31869	ST11	2019	Hunan	.	.	.	.	100	.	.	.	.	.	.	.	.	.	.	.	.	.	.	.
573_31871_AA032	PC2	IncF, IncR	mobilizable	573_31871	ST11	2019	Hunan	.	.	.	.	100	.	.	.	.	.	.	.	.	.	.	.	.	.	.	.
573_31873_AA032	PC2	IncF, IncR	mobilizable	573_31873	ST11	2019	Hunan	.	.	.	.	100	.	.	.	.	.	.	.	.	.	.	.	.	.	.	.
573_31875_AA032	PC2	IncF, IncR	mobilizable	573_31875	ST11	2019	Hunan	.	.	.	.	100	.	.	.	.	.	.	.	.	.	.	.	.	.	.	.
573_32185_AA031	PC2	IncR	non-mobilizable	573_32185	ST11	2017	Zhejiang	.	.	.	.	100	.	.	.	.	.	.	.	.	.	.	.	.	.	.	.
573_32517_AA032	PC2	IncF, IncR	non-mobilizable	573_32517	ST11	2017	Beijing	.	.	.	.	100.00;100.00	.	.	.	.	.	.	.	.	.	.	.	.	.	.	.
573_33814_AA038	Other	IncX	conjugative	573_33814	ST29	2018	Sichuan	.	.	.	.	.	.	.	.	.	.	.	.	.	.	.	.	100	.	.	.
573_33872_AA032	PC2	IncF, IncR	mobilizable	573_33872	ST11	2016	Zhejiang	.	.	.	.	100	.	.	.	.	.	.	.	.	.	.	.	.	.	.	.
573_33953_AA032	PC2	IncF, IncR	mobilizable	573_33953	ST11	2016	Zhejiang	.	.	.	.	100	.	.	.	.	.	.	.	.	.	.	.	.	.	.	.
573_34068_AA032	PC2	Col, IncF, IncR	conjugative	573_34068	ST11	2019	Fujian	.	.	.	.	100	.	.	.	.	.	.	.	.	.	.	.	.	.	.	.
573_34069_AA032	PC2	Col, IncF, IncR	conjugative	573_34069	ST11	2019	Fujian	.	.	.	.	100	.	.	.	.	.	.	.	.	.	.	.	.	.	.	.
573_34075_AA032	PC2	Col, IncF, IncR	conjugative	573_34075	ST11	2020	Anhui	.	.	.	.	100	.	.	.	.	.	.	.	.	.	.	.	.	.	.	.
573_34091_AA032	PC2	Col, IncF, IncR	conjugative	573_34091	ST11	2020	Zhejiang	.	.	.	.	100	.	.	.	.	.	.	.	.	.	.	.	.	.	.	.
573_34124_AC212	PC8	.	conjugative	573_34124	ST23	2017	Shandong	.	.	.	.	.	.	.	.	.	.	.	.	.	.	.	100	.	.	.	.
573_34145_AA032	PC2	IncF, IncR	mobilizable	573_34145	ST11	2018	Zhejiang	.	.	.	.	100	.	.	.	.	.	.	.	.	.	.	.	.	.	.	.
573_34146_AA448	PC5	.	conjugative	573_34146	ST23	2018	Zhejiang	.	.	.	.	100	.	.	.	.	.	.	.	.	.	.	.	.	.	.	.
573_34147_AA448	PC5	.	conjugative	573_34147	ST23	2018	Zhejiang	.	.	.	.	100	.	.	.	.	.	.	.	.	.	.	.	.	.	.	.
573_34148_AA032	PC2	IncF, IncR	mobilizable	573_34148	ST11	2018	Zhejiang	.	.	.	.	100	.	.	.	.	.	.	.	.	.	.	.	.	.	.	.
573_34162_AA018	Other	IncF	non-mobilizable	573_34162	ST3392	2017	Hong Kong	.	.	.	.	.	.	.	.	.	.	.	.	.	.	.	100	.	.	.	.
573_34162_AC129	PC3	Col	mobilizable	573_34162	ST3392	2017	Hong Kong	.	.	.	.	.	.	.	.	.	.	.	.	.	.	.	.	.	100	.	.
573_35105_AA032	PC2	IncF, IncR	mobilizable	573_35105	ST11	2018	Zhejiang	.	.	.	.	100	.	.	.	.	.	.	.	.	.	.	.	.	.	.	.
573_35106_AA032	PC2	IncF, IncR	conjugative	573_35106	ST11	2018	Zhejiang	.	.	.	.	100	.	.	.	.	.	.	.	.	.	.	.	.	.	.	.
573_35651_AA032	PC2	IncF	mobilizable	573_35651	ST11	2018	Zhejiang	.	.	.	.	100	.	.	.	.	.	.	.	.	.	.	.	.	.	.	.
573_35652_AA032	PC2	IncF	mobilizable	573_35652	ST11	2018	Zhejiang	.	.	.	.	100	.	.	.	.	.	.	.	.	.	.	.	.	.	.	.
573_35653_AA032	PC2	IncF, IncR	mobilizable	573_35653	ST11	2018	Zhejiang	.	.	.	.	100	.	.	.	.	.	.	.	.	.	.	.	.	.	.	.
573_35654_AA032	PC2	IncF	mobilizable	573_35654	ST11	2018	Zhejiang	.	.	.	.	100	.	.	.	.	.	.	.	.	.	.	.	.	.	.	.
573_35655_AA032	PC2	IncF, IncR	mobilizable	573_35655	ST11	2018	Zhejiang	.	.	.	.	100	.	.	.	.	.	.	.	.	.	.	.	.	.	.	.
573_35656_AA032	PC2	IncF	mobilizable	573_35656	ST11	2018	Zhejiang	.	.	.	.	100	.	.	.	.	.	.	.	.	.	.	.	.	.	.	.
573_35657_AA032	PC2	IncF	mobilizable	573_35657	ST11	2018	Zhejiang	.	.	.	.	100	.	.	.	.	.	.	.	.	.	.	.	.	.	.	.
573_35659_AA032	PC2	IncF	mobilizable	573_35659	ST11	2018	Zhejiang	.	.	.	.	100	.	.	.	.	.	.	.	.	.	.	.	.	.	.	.
573_35661_AA032	PC2	IncF	mobilizable	573_35661	ST11	2018	Zhejiang	.	.	.	.	100	.	.	.	.	.	.	.	.	.	.	.	.	.	.	.
573_35663_AA032	PC2	IncF	mobilizable	573_35663	ST11	2018	Zhejiang	.	.	.	.	100	.	.	.	.	.	.	.	.	.	.	.	.	.	.	.
573_35664_AA032	PC2	.	non-mobilizable	573_35664	ST11	2018	Zhejiang	.	.	.	.	100	.	.	.	.	.	.	.	.	.	.	.	.	.	.	.
573_35665_AA032	PC2	IncF	mobilizable	573_35665	ST11	2018	Zhejiang	.	.	.	.	100	.	.	.	.	.	.	.	.	.	.	.	.	.	.	.
573_35667_AA032	PC2	IncF	mobilizable	573_35667	ST11	2018	Zhejiang	.	.	.	.	100	.	.	.	.	.	.	.	.	.	.	.	.	.	.	.
573_35669_AA032	PC2	IncF	mobilizable	573_35669	ST11	2018	Zhejiang	.	.	.	.	100	.	.	.	.	.	.	.	.	.	.	.	.	.	.	.
573_35670_AA032	PC2	IncF	mobilizable	573_35670	ST11	2018	Zhejiang	.	.	.	.	100	.	.	.	.	.	.	.	.	.	.	.	.	.	.	.
573_35671_AA032	PC2	IncF, IncR	mobilizable	573_35671	ST11	2018	Zhejiang	.	.	.	.	100	.	.	.	.	.	.	.	.	.	.	.	.	.	.	.
573_35677_AA032	PC2	IncF	mobilizable	573_35677	ST11	2018	Zhejiang	.	.	.	.	100	.	.	.	.	.	.	.	.	.	.	.	.	.	.	.
573_35682_AA032	PC2	IncF	mobilizable	573_35682	ST11	2018	Zhejiang	.	.	.	.	100	.	.	.	.	.	.	.	.	.	.	.	.	.	.	.
573_35685_AA032	PC2	IncF	mobilizable	573_35685	ST11	2019	Zhejiang	.	.	.	.	100	.	.	.	.	.	.	.	.	.	.	.	.	.	.	.
573_35686_AA032	PC2	IncF	mobilizable	573_35686	ST11	2019	Zhejiang	.	.	.	.	100	.	.	.	.	.	.	.	.	.	.	.	.	.	.	.
573_35695_AC129	PC3	Col	mobilizable	573_35695	ST15	2018	Jiangsu	.	.	.	.	.	.	.	.	.	.	.	.	.	.	.	.	.	100	.	.
573_35696_AC129	PC3	Col	mobilizable	573_35696	ST15	2019	Jiangsu	.	.	.	.	.	.	.	.	.	.	.	.	.	.	.	.	.	100	.	.
573_35697_AC129	PC3	Col	mobilizable	573_35697	ST15	2018	Jiangsu	.	.	.	.	.	.	.	.	.	.	.	.	.	.	.	.	.	100	.	.
573_36026_AA032	PC2	IncF	mobilizable	573_36026	ST11	2018	Zhejiang	.	.	.	.	100	.	.	.	.	.	.	.	.	.	.	.	.	.	.	.
573_36027_AA032	PC2	IncF	mobilizable	573_36027	ST11	2018	Zhejiang	.	.	.	.	100	.	.	.	.	.	.	.	.	.	.	.	.	.	.	.
573_36028_AA032	PC2	IncF	mobilizable	573_36028	ST11	2018	Zhejiang	.	.	.	.	100	.	.	.	.	.	.	.	.	.	.	.	.	.	.	.
573_36029_AA032	PC2	IncF	mobilizable	573_36029	ST11	2018	Zhejiang	.	.	.	.	100	.	.	.	.	.	.	.	.	.	.	.	.	.	.	.
573_36030_AA032	PC2	IncF	mobilizable	573_36030	ST11	2018	Zhejiang	.	.	.	.	100	.	.	.	.	.	.	.	.	.	.	.	.	.	.	.
573_36031_AA032	PC2	IncF	mobilizable	573_36031	ST11	2018	Zhejiang	.	.	.	.	100	.	.	.	.	.	.	.	.	.	.	.	.	.	.	.
573_36032_AA032	PC2	IncF	mobilizable	573_36032	ST11	2018	Zhejiang	.	.	.	.	100	.	.	.	.	.	.	.	.	.	.	.	.	.	.	.
573_36033_AA032	PC2	IncF, IncR	conjugative	573_36033	ST11	2018	Zhejiang	.	.	.	.	100	.	.	.	.	.	.	.	.	.	.	.	.	.	.	.
573_36034_AA032	PC2	IncF	mobilizable	573_36034	ST11	2018	Zhejiang	.	.	.	.	100	.	.	.	.	.	.	.	.	.	.	.	.	.	.	.
573_36035_AA032	PC2	IncF	mobilizable	573_36035	ST11	2018	Zhejiang	.	.	.	.	100	.	.	.	.	.	.	.	.	.	.	.	.	.	.	.
573_36036_AA032	PC2	IncF	mobilizable	573_36036	ST11	2018	Zhejiang	.	.	.	.	100	.	.	.	.	.	.	.	.	.	.	.	.	.	.	.
573_36037_AA032	PC2	IncF	mobilizable	573_36037	ST11	2018	Zhejiang	.	.	.	.	100	.	.	.	.	.	.	.	.	.	.	.	.	.	.	.
573_36038_AA032	PC2	IncF	mobilizable	573_36038	ST11	2018	Zhejiang	.	.	.	.	100	.	.	.	.	.	.	.	.	.	.	.	.	.	.	.
573_36039_AA032	PC2	IncF, IncR	mobilizable	573_36039	ST11	2018	Zhejiang	.	.	.	.	100	.	.	.	.	.	.	.	.	.	.	.	.	.	.	.
573_36040_AA032	PC2	IncF	mobilizable	573_36040	ST11	2018	Zhejiang	.	.	.	.	100	.	.	.	.	.	.	.	.	.	.	.	.	.	.	.
573_36135_AA032	PC2	IncF, IncR	mobilizable	573_36135	ST11	2020	Jiangsu	.	.	.	.	100	.	.	.	.	.	.	.	.	.	.	.	.	.	.	.
573_36135_AA281	Other	IncB/O/K/Z	conjugative	573_36135	ST11	2020	Jiangsu	.	.	.	.	.	.	.	.	.	.	.	.	.	.	.	.	100	.	.	.
573_36586_AA032	PC2	Col, IncF, IncR	conjugative	573_36586	ST11	2019	Shandong	.	.	.	.	100	.	.	.	.	.	.	.	.	.	.	.	.	.	.	.
573_36587_AA032	PC2	IncF, IncR	mobilizable	573_36587	ST11	2019	Shandong	.	.	.	.	100	.	.	.	.	.	.	.	.	.	.	.	.	.	.	.
573_36588_AA359	Other	IncF	non-mobilizable	573_36588	ST11	2019	Shandong	.	.	.	.	100	.	.	.	.	.	.	.	.	.	.	.	.	.	.	.
573_36589_AA359	Other	IncF	non-mobilizable	573_36589	ST11	2019	Shandong	.	.	.	.	100	.	.	.	.	.	.	.	.	.	.	.	.	.	.	.
573_36608_AA449	PC5	IncF	conjugative	573_36608	ST412	2020	Shandong	.	.	.	.	.	.	.	.	.	.	.	.	.	.	.	100	.	.	.	.
573_36617_AA032	PC2	IncF, IncR	mobilizable	573_36617	ST11	2019	Henan	.	.	.	.	100	.	.	.	.	.	.	.	.	.	.	.	.	.	.	.
573_36621_AA032	PC2	Col, IncF, IncR	conjugative	573_36621	ST11	2019	Henan	.	.	.	.	100	.	.	.	.	.	.	.	.	.	.	.	.	.	.	.
573_36622_AA031	PC2	IncF, IncR	non-mobilizable	573_36622	ST11	2018	Henan	.	.	.	.	100	.	.	.	.	.	.	.	.	.	.	.	.	.	.	.
573_36624_AA032	PC2	Col, IncF, IncR	conjugative	573_36624	ST11	2019	Henan	.	.	.	.	100	.	.	.	.	.	.	.	.	.	.	.	.	.	.	.
573_36625_AA032	PC2	IncF, IncR	non-mobilizable	573_36625	ST11	2018	Henan	.	.	.	.	100	.	.	.	.	.	.	.	.	.	.	.	.	.	.	.
573_36626_AA032	PC2	Col, IncF, IncR	conjugative	573_36626	ST11	2019	Henan	.	.	.	.	100	.	.	.	.	.	.	.	.	.	.	.	.	.	.	.
573_36627_AA448	PC5	.	conjugative	573_36627	ST2237	2018	Henan	.	.	.	.	100	.	.	.	.	.	.	.	.	.	.	.	.	.	.	.
573_36628_AA032	PC2	IncF, IncR	mobilizable	573_36628	ST11	2019	Henan	.	.	.	.	100	.	.	.	.	.	.	.	.	.	.	.	.	.	.	.
573_36629_AA024	PC5	.	non-mobilizable	573_36629	ST15	2019	Henan	.	.	.	.	100	.	.	.	.	.	.	.	.	.	.	.	.	.	.	.
573_36630_AA032	PC2	Col, IncF, IncR	conjugative	573_36630	ST11	2019	Henan	.	.	.	.	100	.	.	.	.	.	.	.	.	.	.	.	.	.	.	.
573_36631_AA031	PC2	IncR	non-mobilizable	573_36631	ST11	2019	Henan	.	.	.	.	100	.	.	.	.	.	.	.	.	.	.	.	.	.	.	.
573_36632_AA032	PC2	IncF, IncR	mobilizable	573_36632	ST11	2019	Henan	.	.	.	.	100	.	.	.	.	.	.	.	.	.	.	.	.	.	.	.
573_36633_AA032	PC2	Col, IncF, IncR	conjugative	573_36633	ST11	2019	Henan	.	.	.	.	100	.	.	.	.	.	.	.	.	.	.	.	.	.	.	.
573_36634_AA032	PC2	IncF, IncR	non-mobilizable	573_36634	ST11	2019	Henan	.	.	.	.	100	.	.	.	.	.	.	.	.	.	.	.	.	.	.	.
573_36635_AA032	PC2	IncF, IncR	non-mobilizable	573_36635	ST11	2019	Henan	.	.	.	.	100	.	.	.	.	.	.	.	.	.	.	.	.	.	.	.
573_36636_AA448	PC5	.	non-mobilizable	573_36636	ST2237	2018	Henan	.	.	.	.	100	.	.	.	.	.	.	.	.	.	.	.	.	.	.	.
573_36640_AA032	PC2	IncF, IncR	mobilizable	573_36640	ST11	2018	Henan	.	.	.	.	100	.	.	.	.	.	.	.	.	.	.	.	.	.	.	.
573_36641_AA448	PC5	.	conjugative	573_36641	ST15	2018	Henan	.	.	.	.	100	.	.	.	.	.	.	.	.	.	.	.	.	.	.	.
573_36642_AA032	PC2	IncF, IncR	mobilizable	573_36642	ST11	2018	Henan	.	.	.	.	100	.	.	.	.	.	.	.	.	.	.	.	.	.	.	.
573_36643_AA032	PC2	IncF, IncR	mobilizable	573_36643	ST11	2018	Henan	.	.	.	.	100	.	.	.	.	.	.	.	.	.	.	.	.	.	.	.
573_36646_AA032	PC2	IncR	non-mobilizable	573_36646	ST11	2018	Henan	.	.	.	.	100	.	.	.	.	.	.	.	.	.	.	.	.	.	.	.
573_36647_AA032	PC2	Col, IncF, IncR	conjugative	573_36647	ST11	2018	Henan	.	.	.	.	100	.	.	.	.	.	.	.	.	.	.	.	.	.	.	.
573_36648_AA448	PC5	.	non-mobilizable	573_36648	ST2237	2018	Henan	.	.	.	.	100	.	.	.	.	.	.	.	.	.	.	.	.	.	.	.
573_36655_AA002	PC6	IncL/M	conjugative	573_36655	ST395	2015	Shandong	.	.	.	.	.	.	.	.	.	.	.	.	.	.	.	.	.	.	100	.
573_36656_AA002	PC6	IncL/M	conjugative	573_36656	ST147	2014	Beijing	.	.	.	.	.	.	.	.	.	.	.	.	.	.	.	.	.	.	100	.
573_36659_AA002	PC6	IncL/M	conjugative	573_36659	ST383	2014	Beijing	.	.	.	.	.	.	.	.	.	.	.	.	.	.	.	.	.	.	100	.
573_36660_AA002	PC6	IncL/M	conjugative	573_36660	ST383	2014	Beijing	.	.	.	.	.	.	.	.	.	.	.	.	.	.	.	.	.	.	100	.
573_36661_AA002	PC6	IncL/M	conjugative	573_36661	ST383	2015	Beijing	.	.	.	.	.	.	.	.	.	.	.	.	.	.	.	.	.	.	100	.
573_36662_AA002	PC6	IncL/M	conjugative	573_36662	ST383	2014	Beijing	.	.	.	.	.	.	.	.	.	.	.	.	.	.	.	.	.	.	100	.
573_36663_AA002	PC6	IncL/M	conjugative	573_36663	ST383	2013	Beijing	.	.	.	.	.	.	.	.	.	.	.	.	.	.	.	.	.	.	100	.
573_36676_AA002	PC6	IncL/M	conjugative	573_36676	ST147	2014	Beijing	.	.	.	.	.	.	.	.	.	.	.	.	.	.	.	.	.	.	100	.
573_36677_AA002	PC6	IncL/M	conjugative	573_36677	ST147	2014	Beijing	.	.	.	.	.	.	.	.	.	.	.	.	.	.	.	.	.	.	100	.
573_36678_AA002	PC6	IncL/M	conjugative	573_36678	ST147	2014	Beijing	.	.	.	.	.	.	.	.	.	.	.	.	.	.	.	.	.	.	100	.
573_36679_AA002	PC6	IncL/M	conjugative	573_36679	ST147	2014	Beijing	.	.	.	.	.	.	.	.	.	.	.	.	.	.	.	.	.	.	100	.
573_36680_AA002	PC6	IncL/M	conjugative	573_36680	ST147	2014	Beijing	.	.	.	.	.	.	.	.	.	.	.	.	.	.	.	.	.	.	100	.
573_37205_AA032	PC2	IncF, IncR	mobilizable	573_37205	ST11	2018	Tianjin	.	.	.	.	100	.	.	.	.	.	.	.	.	.	.	.	.	.	.	.
573_37266_AA032	PC2	Col, IncF, IncR	conjugative	573_37266	ST11	2015	Zhejiang	.	.	.	.	100	.	.	.	.	.	.	.	.	.	.	.	.	.	.	.
573_37645_AA032	PC2	IncF	mobilizable	573_37645	ST11	2020	Zhejiang	.	.	.	.	100	.	.	.	.	.	.	.	.	.	.	.	.	.	.	.
573_37646_AA032	PC2	IncF	mobilizable	573_37646	ST11	2020	Zhejiang	.	.	.	.	100	.	.	.	.	.	.	.	.	.	.	.	.	.	.	.
573_37647_AA032	PC2	IncF	mobilizable	573_37647	ST11	2020	Zhejiang	.	.	.	.	100	.	.	.	.	.	.	.	.	.	.	.	.	.	.	.
573_37701_AA032	PC2	IncF, IncR	mobilizable	573_37701	ST11	2019	Henan	.	.	.	.	100	.	.	.	.	.	.	.	.	.	.	.	.	.	.	.
573_37722_AA032	PC2	IncF, IncR	mobilizable	573_37722	ST11	2020	Zhejiang	.	.	.	.	.	.	.	.	.	.	.	.	100	.	.	.	.	.	.	.
573_37793_AA448	PC5	Col	conjugative	573_37793	ST2237	2021	Henan	.	.	.	.	100	.	.	.	.	.	.	.	.	.	.	.	.	.	.	.
573_38168_AC212	PC8	.	conjugative	573_38168	ST268	Unknown	Hubei	100	.	.	.	.	.	.	.	.	.	.	.	.	.	.	.	.	.	.	.
573_38169_AC212	PC8	.	conjugative	573_38169	ST268	Unknown	Hubei	100	.	.	.	.	.	.	.	.	.	.	.	.	.	.	.	.	.	.	.
573_38170_AC212	PC8	.	conjugative	573_38170	ST268	Unknown	Hubei	100	.	.	.	.	.	.	.	.	.	.	.	.	.	.	.	.	.	.	.
573_38171_AC212	PC8	.	conjugative	573_38171	ST268	Unknown	Hubei	100	.	.	.	.	.	.	.	.	.	.	.	.	.	.	.	.	.	.	.
573_38172_AC212	PC8	.	conjugative	573_38172	ST268	Unknown	Hubei	100	.	.	.	.	.	.	.	.	.	.	.	.	.	.	.	.	.	.	.
573_38173_AC212	PC8	.	conjugative	573_38173	ST268	Unknown	Hubei	100	.	.	.	.	.	.	.	.	.	.	.	.	.	.	.	.	.	.	.
573_38185_AA032	PC2	IncF, IncN, IncR	conjugative	573_38185	ST11	2020	Jiangsu	.	.	.	.	100	.	.	.	.	.	.	.	.	.	.	.	99.75;99.88	.	.	.
573_38186_AA032	PC2	IncF, IncN, IncR	conjugative	573_38186	ST11	2020	Jiangsu	.	.	.	.	100	.	.	.	.	.	.	.	.	.	.	.	100	.	.	.
573_38804_AA032	PC2	IncF	mobilizable	573_38804	ST11	2020	Guangdong	.	.	.	.	100	.	.	.	.	.	.	.	.	.	.	.	.	.	.	.
573_38806_AA032	PC2	IncF	mobilizable	573_38806	ST11	2020	Guangdong	.	.	.	.	100	.	.	.	.	.	.	.	.	.	.	.	.	.	.	.
573_38808_AA032	PC2	IncF	mobilizable	573_38808	ST11	2020	Guangdong	.	.	.	.	100	.	.	.	.	.	.	.	.	.	.	.	.	.	.	.
573_38809_AA032	PC2	IncF	mobilizable	573_38809	ST11	2020	Guangdong	.	.	.	.	100	.	.	.	.	.	.	.	.	.	.	.	.	.	.	.
573_38810_AA032	PC2	IncF	conjugative	573_38810	ST11	2020	Guangdong	.	.	.	.	100	.	.	.	.	.	.	.	.	.	.	.	.	.	.	.
573_38813_AC129	PC3	Col	mobilizable	573_38813	ST15	2018	Zhejiang	.	.	.	.	.	.	.	.	.	.	.	.	.	.	.	.	.	100	.	.
573_38814_AA032	PC2	IncF	mobilizable	573_38814	ST11	2020	Guangdong	.	.	.	.	100	.	.	.	.	.	.	.	.	.	.	.	.	.	.	.
573_39615_AA032	PC2	IncR	non-mobilizable	573_39615	ST11	2017	Beijing	.	.	.	.	100	.	.	.	.	.	.	.	.	.	.	.	.	.	.	.
573_39619_AA032	PC2	IncR	non-mobilizable	573_39619	ST11	2016	Beijing	.	.	.	.	100	.	.	.	.	.	.	.	.	.	.	.	.	.	.	.
573_39711_AA032	PC2	IncF, IncR	mobilizable	573_39711	ST11	2020	Zhejiang	.	.	.	.	100	.	.	.	.	.	.	.	.	.	.	.	.	.	.	.
573_39712_AA032	PC2	IncF, IncR	mobilizable	573_39712	ST11	2020	Zhejiang	.	.	.	.	100	.	.	.	.	.	.	.	.	.	.	.	.	.	.	.
573_39713_AA032	PC2	IncF, IncR	mobilizable	573_39713	ST11	2020	Zhejiang	.	.	.	.	100	.	.	.	.	.	.	.	.	.	.	.	.	.	.	.
573_39718_AA032	PC2	Col, IncF, IncR	conjugative	573_39718	ST11	2020	Hubei	.	.	.	.	100	.	.	.	.	.	.	.	.	.	.	.	.	.	.	.
573_39718_AA966	PC10	IncF, IncU	conjugative	573_39718	ST11	2020	Hubei	.	.	.	.	.	.	.	.	.	.	.	.	.	.	.	100	.	.	.	.
573_39721_AA031	PC2	IncR	non-mobilizable	573_39721	ST11	2017	Zhejiang	.	.	.	.	100	.	.	.	.	.	.	.	.	.	.	.	.	.	.	.
573_39722_AA032	PC2	Col, IncF, IncR	conjugative	573_39722	ST11	2017	Zhejiang	.	.	.	.	100	.	.	.	.	.	.	.	.	.	.	.	.	.	.	.
573_39724_AA032	PC2	Col, IncF, IncR	conjugative	573_39724	ST11	2017	Zhejiang	.	.	.	.	100	.	.	.	.	.	.	.	.	.	.	.	.	.	.	.
573_39725_AA406	PC1	IncF, IncH	non-mobilizable	573_39725	ST660	2017	Zhejiang	.	.	.	.	100	.	.	.	.	.	.	.	.	.	.	.	.	.	.	.
573_39726_AA359	Other	.	non-mobilizable	573_39726	ST268	2016	Zhejiang	.	.	.	.	100	.	.	.	.	.	.	.	.	.	.	.	.	.	.	.
573_39727_AA031	PC2	IncR	non-mobilizable	573_39727	ST11	2017	Zhejiang	.	.	.	.	100	.	.	.	.	.	.	.	.	.	.	.	.	.	.	.
573_39728_AA032	PC2	Col, IncF, IncI, IncR	conjugative	573_39728	ST11	2017	Zhejiang	.	.	.	.	100	.	.	.	.	.	.	.	.	.	.	.	.	.	.	.
573_39730_AA032	PC2	Col, IncF, IncR	conjugative	573_39730	ST11	2016	Zhejiang	.	.	.	.	100	.	.	.	.	.	.	.	.	.	.	.	.	.	.	.
573_39731_AA031	PC2	IncR	non-mobilizable	573_39731	ST11	2017	Zhejiang	.	.	.	.	100	.	.	.	.	.	.	.	.	.	.	.	.	.	.	.
573_39732_AA031	PC2	IncR	non-mobilizable	573_39732	ST11	2017	Zhejiang	.	.	.	.	100	.	.	.	.	.	.	.	.	.	.	.	.	.	.	.
573_39733_AA031	PC2	IncR	non-mobilizable	573_39733	ST11	2017	Zhejiang	.	.	.	.	100	.	.	.	.	.	.	.	.	.	.	.	.	.	.	.
573_39734_AA032	PC2	Col, IncF, IncR	conjugative	573_39734	ST11	2017	Zhejiang	.	.	.	.	100	.	.	.	.	.	.	.	.	.	.	.	.	.	.	.
573_39735_AA032	PC2	IncF	mobilizable	573_39735	ST11	2017	Zhejiang	.	.	.	.	100	.	.	.	.	.	.	.	.	.	.	.	.	.	.	.
573_39736_AA032	PC2	Col, IncF, IncR	conjugative	573_39736	ST11	2017	Zhejiang	.	.	.	.	100	.	.	.	.	.	.	.	.	.	.	.	.	.	.	.
573_39737_AA032	PC2	Col, IncF, IncR	conjugative	573_39737	ST11	2017	Zhejiang	.	.	.	.	100	.	.	.	.	.	.	.	.	.	.	.	.	.	.	.
573_39738_AA031	PC2	IncR	non-mobilizable	573_39738	ST11	2017	Zhejiang	.	.	.	.	100	.	.	.	.	.	.	.	.	.	.	.	.	.	.	.
573_39739_AA032	PC2	IncF	mobilizable	573_39739	ST11	2017	Zhejiang	.	.	.	.	100	.	.	.	.	.	.	.	.	.	.	.	.	.	.	.
573_39740_AA032	PC2	IncF	mobilizable	573_39740	ST11	2017	Zhejiang	.	.	.	.	100	.	.	.	.	.	.	.	.	.	.	.	.	.	.	.
573_39741_AA031	PC2	IncR	non-mobilizable	573_39741	ST11	2017	Zhejiang	.	.	.	.	100	.	.	.	.	.	.	.	.	.	.	.	.	.	.	.
573_39743_AA031	PC2	IncR	non-mobilizable	573_39743	ST11	2017	Zhejiang	.	.	.	.	100	.	.	.	.	.	.	.	.	.	.	.	.	.	.	.
573_39744_AA031	PC2	IncR	non-mobilizable	573_39744	ST11	2017	Zhejiang	.	.	.	.	100	.	.	.	.	.	.	.	.	.	.	.	.	.	.	.
573_39747_AA032	PC2	IncF	mobilizable	573_39747	ST11	2017	Zhejiang	.	.	.	.	100	.	.	.	.	.	.	.	.	.	.	.	.	.	.	.
573_39748_AA032	PC2	IncF, IncR	mobilizable	573_39748	ST11	2017	Zhejiang	.	.	.	.	100	.	.	.	.	.	.	.	.	.	.	.	.	.	.	.
573_39749_AA032	PC2	IncF	mobilizable	573_39749	ST11	2017	Zhejiang	.	.	.	.	100	.	.	.	.	.	.	.	.	.	.	.	.	.	.	.
573_39750_AA031	PC2	IncR	non-mobilizable	573_39750	ST11	2017	Zhejiang	.	.	.	.	100	.	.	.	.	.	.	.	.	.	.	.	.	.	.	.
573_40284_AA031	PC2	IncR	non-mobilizable	573_40284	ST11	2018	Hunan	.	.	.	.	100	.	.	.	.	.	.	.	.	.	.	.	.	.	.	.
573_40299_AA032	PC2	Col, IncF, IncR	conjugative	573_40299	ST11	2020	Hunan	.	.	.	.	100	.	.	.	.	.	.	.	.	.	.	.	.	.	.	.
573_40315_AA032	PC2	IncF, IncN, IncR	conjugative	573_40315	ST11	2018	Henan	.	.	.	.	100	.	.	.	.	.	.	.	.	.	.	.	.	.	.	.
573_40316_AA448	PC5	.	conjugative	573_40316	ST2237	2018	Henan	.	.	.	.	100	.	.	.	.	.	.	.	.	.	.	.	.	.	.	.
573_40317_AA032	PC2	IncF, IncR	mobilizable	573_40317	ST11	2018	Henan	.	.	.	.	100	.	.	.	.	.	.	.	.	.	.	.	.	.	.	.
573_40318_AA032	PC2	IncF, IncR	mobilizable	573_40318	ST11	2018	Henan	.	.	.	.	100	.	.	.	.	.	.	.	.	.	.	.	.	.	.	.
573_40319_AA032	PC2	IncF, IncR	mobilizable	573_40319	ST11	2018	Henan	.	.	.	.	100	.	.	.	.	.	.	.	.	.	.	.	.	.	.	.
573_40320_AA032	PC2	IncF, IncN, IncR	conjugative	573_40320	ST11	2018	Henan	.	.	.	.	100	.	.	.	.	.	.	.	.	.	.	.	.	.	.	.
573_40321_AA032	PC2	IncF, IncN, IncR	conjugative	573_40321	ST11	2018	Henan	.	.	.	.	100	.	.	.	.	.	.	.	.	.	.	.	.	.	.	.
573_40322_AA448	PC5	.	conjugative	573_40322	ST2237	2018	Henan	.	.	.	.	100	.	.	.	.	.	.	.	.	.	.	.	.	.	.	.
573_40323_AA032	PC2	IncF, IncN, IncR	conjugative	573_40323	ST11	2019	Henan	.	.	.	.	100	.	.	.	.	.	.	.	.	.	.	.	.	.	.	.
573_40324_AA032	PC2	IncF, IncR	mobilizable	573_40324	ST11	2018	Henan	.	.	.	.	100	.	.	.	.	.	.	.	.	.	.	.	.	.	.	.
573_40329_AA552	PC7	IncN	conjugative	573_40329	ST23	2016	Beijing	100	.	.	.	.	.	.	.	.	.	.	.	.	.	.	.	.	.	.	.
573_41001_AA031	PC2	IncR	non-mobilizable	573_41001	ST11	2018	Hunan	.	.	.	.	100	.	.	.	.	.	.	.	.	.	.	.	.	.	.	.
573_41015_AA032	PC2	Col, IncF, IncR	conjugative	573_41015	ST11	2020	Hunan	.	.	.	.	100	.	.	.	.	.	.	.	.	.	.	.	.	.	.	.
573_41046_AA552	PC7	IncN	conjugative	573_41046	ST23	2016	Beijing	100	.	.	.	.	.	.	.	.	.	.	.	.	.	.	.	.	.	.	.
573_41216_AA032	PC2	IncF	mobilizable	573_41216	ST11	2021	Zhejiang	.	.	.	.	100	.	.	.	.	.	.	.	.	.	.	.	.	.	.	.
573_41303_AC212	PC8	IncU	conjugative	573_41303	ST65	2016	Jiangsu	100	.	.	.	.	.	.	.	.	.	.	.	.	.	.	.	.	.	.	.
573_41304_AA552	PC7	IncN	conjugative	573_41304	ST65	2015	Gansu	100	.	.	.	.	.	.	.	.	.	.	.	.	.	.	.	.	.	.	.
573_41308_AA032	PC2	IncF, IncR	mobilizable	573_41308	ST11	2019	zhejiang	.	.	.	.	100	.	.	.	.	.	.	.	.	.	.	.	.	.	.	.
573_41309_AA032	PC2	IncF, IncR	mobilizable	573_41309	ST11	2020	Zhejiang	.	.	.	.	100	.	.	.	.	.	.	.	.	.	.	.	.	.	.	.
573_41309_AA474	Other	IncI	conjugative	573_41309	ST11	2020	Zhejiang	.	.	.	.	.	.	.	.	.	.	.	.	.	.	.	.	100	.	.	.
573_41861_AA031	PC2	IncR	non-mobilizable	573_41861	ST11	2018	Hunan	.	.	.	.	100	.	.	.	.	.	.	.	.	.	.	.	.	.	.	.
573_41876_AA032	PC2	Col, IncF, IncR	conjugative	573_41876	ST11	2020	Hunan	.	.	.	.	100	.	.	.	.	.	.	.	.	.	.	.	.	.	.	.
573_41906_AA552	PC7	IncN	conjugative	573_41906	ST23	2016	Beijing	100	.	.	.	.	.	.	.	.	.	.	.	.	.	.	.	.	.	.	.
573_42114_AC212	PC8	IncU	conjugative	573_42114	ST65	2016	Jiangsu	100	.	.	.	.	.	.	.	.	.	.	.	.	.	.	.	.	.	.	.
573_42115_AA552	PC7	IncN	conjugative	573_42115	ST65	2015	Gansu	100	.	.	.	.	.	.	.	.	.	.	.	.	.	.	.	.	.	.	.
573_42118_AA032	PC2	IncF	mobilizable	573_42118	ST11	2021	Zhejiang	.	.	.	.	100	.	.	.	.	.	.	.	.	.	.	.	.	.	.	.
573_42172_AA032	PC2	IncF, IncR	mobilizable	573_42172	ST11	2019	zhejiang	.	.	.	.	100	.	.	.	.	.	.	.	.	.	.	.	.	.	.	.
573_42176_AA032	PC2	IncF, IncR	mobilizable	573_42176	ST11	2020	Zhejiang	.	.	.	.	100	.	.	.	.	.	.	.	.	.	.	.	.	.	.	.
573_42176_AA474	Other	IncI	conjugative	573_42176	ST11	2020	Zhejiang	.	.	.	.	.	.	.	.	.	.	.	.	.	.	.	.	100	.	.	.
573_42799_AA031	PC2	IncR	non-mobilizable	573_42799	ST11	2018	Hunan	.	.	.	.	100	.	.	.	.	.	.	.	.	.	.	.	.	.	.	.
573_42814_AA032	PC2	Col, IncF, IncR	conjugative	573_42814	ST11	2020	Hunan	.	.	.	.	100	.	.	.	.	.	.	.	.	.	.	.	.	.	.	.
573_42845_AA552	PC7	IncN	conjugative	573_42845	ST23	2016	Beijing	100	.	.	.	.	.	.	.	.	.	.	.	.	.	.	.	.	.	.	.
573_43023_AA032	PC2	IncF	mobilizable	573_43023	ST11	2021	Zhejiang	.	.	.	.	100	.	.	.	.	.	.	.	.	.	.	.	.	.	.	.
573_43109_AC212	PC8	IncU	conjugative	573_43109	ST65	2016	Jiangsu	100	.	.	.	.	.	.	.	.	.	.	.	.	.	.	.	.	.	.	.
573_43110_AA552	PC7	IncN	conjugative	573_43110	ST65	2015	Gansu	100	.	.	.	.	.	.	.	.	.	.	.	.	.	.	.	.	.	.	.
573_43114_AA032	PC2	IncF, IncR	mobilizable	573_43114	ST11	2019	zhejiang	.	.	.	.	100	.	.	.	.	.	.	.	.	.	.	.	.	.	.	.
573_43115_AA032	PC2	IncF, IncR	mobilizable	573_43115	ST11	2020	Zhejiang	.	.	.	.	100	.	.	.	.	.	.	.	.	.	.	.	.	.	.	.
573_43115_AA474	Other	IncI	conjugative	573_43115	ST11	2020	Zhejiang	.	.	.	.	.	.	.	.	.	.	.	.	.	.	.	.	100	.	.	.
573_43451_AA448	PC5	.	conjugative	573_43451	ST15	2019	Zhejiang	.	.	.	.	100	.	.	.	.	.	.	.	.	.	.	.	.	.	.	.
573_43452_AA448	PC5	.	conjugative	573_43452	ST15	2019	Zhejiang	.	.	.	.	100	.	.	.	.	.	.	.	.	.	.	.	.	.	.	.
573_43454_AA448	PC5	.	conjugative	573_43454	ST15	2019	Zhejiang	.	.	.	.	100	.	.	.	.	.	.	.	.	.	.	.	.	.	.	.
573_43455_AA448	PC5	.	conjugative	573_43455	ST15	2019	Zhejiang	.	.	.	.	100	.	.	.	.	.	.	.	.	.	.	.	.	.	.	.
573_43456_AA448	PC5	.	conjugative	573_43456	ST15	2019	Zhejiang	.	.	.	.	100	.	.	.	.	.	.	.	.	.	.	.	.	.	.	.
573_43457_AA448	PC5	.	conjugative	573_43457	ST15	2019	Zhejiang	.	.	.	.	100	.	.	.	.	.	.	.	.	.	.	.	.	.	.	.
573_43458_AA448	PC5	.	conjugative	573_43458	ST15	2019	Zhejiang	.	.	.	.	100	.	.	.	.	.	.	.	.	.	.	.	.	.	.	.
573_43459_AA448	PC5	.	non-mobilizable	573_43459	ST15	2019	Zhejiang	.	.	.	.	100	.	.	.	.	.	.	.	.	.	.	.	.	.	.	.
573_43461_AA448	PC5	.	conjugative	573_43461	ST15	2019	Zhejiang	.	.	.	.	100	.	.	.	.	.	.	.	.	.	.	.	.	.	.	.
573_43462_AA032	PC2	Col, IncF, IncI, IncR	conjugative	573_43462	ST11	2016	Zhejiang	.	.	.	.	100	.	.	.	.	.	.	.	.	.	.	.	.	.	.	.
573_43463_AA448	PC5	.	conjugative	573_43463	ST15	2019	Zhejiang	.	.	.	.	100	.	.	.	.	.	.	.	.	.	.	.	.	.	.	.
573_43464_AA032	PC2	Col, IncF, IncI, IncR	conjugative	573_43464	ST11	2016	Zhejiang	.	.	.	.	100	.	.	.	.	.	.	.	.	.	.	.	.	.	.	.
573_43465_AA448	PC5	.	non-mobilizable	573_43465	ST15	2019	Zhejiang	.	.	.	.	100	.	.	.	.	.	.	.	.	.	.	.	.	.	.	.
573_43466_AA448	PC5	.	non-mobilizable	573_43466	ST15	2019	Zhejiang	.	.	.	.	100	.	.	.	.	.	.	.	.	.	.	.	.	.	.	.
573_43467_AA448	PC5	.	conjugative	573_43467	ST15	2019	Zhejiang	.	.	.	.	100	.	.	.	.	.	.	.	.	.	.	.	.	.	.	.
573_43468_AA448	PC5	.	non-mobilizable	573_43468	ST15	2019	Zhejiang	.	.	.	.	100	.	.	.	.	.	.	.	.	.	.	.	.	.	.	.
573_43477_AA032	PC2	IncF, IncR	non-mobilizable	573_43477	ST859	2020	Shanghai	.	.	.	.	.	.	.	.	.	.	.	.	.	100	.	.	.	.	.	.
573_43478_AA032	PC2	IncF	mobilizable	573_43478	ST11	2021	Shanghai	.	.	.	.	.	.	.	.	.	.	.	100	.	.	.	.	.	.	.	.
573_43481_AA032	PC2	IncF, IncR	non-mobilizable	573_43481	ST859	2020	Shanghai	.	.	.	.	.	.	.	.	100	.	.	.	.	.	.	.	.	.	.	.
573_43482_AA032	PC2	IncF, IncR	non-mobilizable	573_43482	ST859	2020	Shanghai	.	.	.	.	.	.	.	.	100	.	.	.	.	.	.	.	.	.	.	.
573_43871_AA031	PC2	IncR	non-mobilizable	573_43871	ST11	2018	Hunan	.	.	.	.	100	.	.	.	.	.	.	.	.	.	.	.	.	.	.	.
573_43899_AA032	PC2	IncF, IncR	mobilizable	573_43899	ST11	2020	Zhejiang	.	.	.	.	.	.	.	.	.	.	.	100	.	.	.	.	.	.	.	.
573_43915_AA032	PC2	IncF	mobilizable	573_43915	ST11	2020	Zhejiang	.	.	.	.	100	.	.	.	.	.	.	.	.	.	.	.	.	.	.	.
573_43916_AA032	PC2	IncF, IncR	mobilizable	573_43916	ST11	2018	Shanghai	.	.	.	.	100	.	.	.	.	.	.	.	.	.	.	.	.	.	.	.
573_43917_AA032	PC2	IncF, IncR	mobilizable	573_43917	ST11	2020	Shanghai	.	.	.	.	100	.	.	.	.	.	.	.	.	.	.	.	.	.	.	.
573_43918_AA032	PC2	IncF	mobilizable	573_43918	ST11	2020	Shanghai	.	.	.	.	100	.	.	.	.	.	.	.	.	.	.	.	.	.	.	.
573_43919_AA032	PC2	IncF	mobilizable	573_43919	ST11	2020	Zhejiang	.	.	.	.	100	.	.	.	.	.	.	.	.	.	.	.	.	.	.	.
573_43921_AA031	PC2	IncR	non-mobilizable	573_43921	ST11	2018	Shanghai	.	.	.	.	100	.	.	.	.	.	.	.	.	.	.	.	.	.	.	.
573_43923_AA032	PC2	.	non-mobilizable	573_43923	ST11	2017	Shanghai	.	.	.	.	100	.	.	.	.	.	.	.	.	.	.	.	.	.	.	.
573_43924_AA032	PC2	IncF, IncR	mobilizable	573_43924	ST11	2020	Shanghai	.	.	.	.	100	.	.	.	.	.	.	.	.	.	.	.	.	.	.	.
573_43926_AA032	PC2	Col, IncF, IncR	conjugative	573_43926	ST11	2017	Shanghai	.	.	.	.	100	.	.	.	.	.	.	.	.	.	.	.	.	.	.	.
573_43932_AA966	PC10	IncU, IncF	conjugative	573_43932	ST11	2020	Zhejiang	.	.	.	.	100	.	.	.	.	.	.	.	.	.	.	.	.	.	.	.
573_43933_AA032	PC2	IncF, IncR	non-mobilizable	573_43933	ST11	2020	Shanghai	.	.	.	.	100	.	.	.	.	.	.	.	.	.	.	.	.	.	.	.
573_43936_AA032	PC2	IncF, IncR	mobilizable	573_43936	ST11	2020	Zhejiang	.	.	.	.	100	.	.	.	.	.	.	.	.	.	.	.	.	.	.	.
573_43937_AA031	PC2	IncR	non-mobilizable	573_43937	ST11	2020	Shanghai	.	.	.	.	100	.	.	.	.	.	.	.	.	.	.	.	.	.	.	.
573_43939_AA032	PC2	IncF, IncR	conjugative	573_43939	ST11	2021	Shanghai	.	.	.	.	100	.	.	.	.	.	.	.	.	.	.	.	.	.	.	.
573_43940_AA031	PC2	IncR	non-mobilizable	573_43940	ST11	2020	Shanghai	.	.	.	.	100	.	.	.	.	.	.	.	.	.	.	.	.	.	.	.
573_43941_AA032	PC2	Col, IncF, IncR	conjugative	573_43941	ST11	2020	Zhejiang	.	.	.	.	100	.	.	.	.	.	.	.	.	.	.	.	.	.	.	.
573_43943_AA031	PC2	IncR	non-mobilizable	573_43943	ST11	2020	Zhejiang	.	.	.	.	100	.	.	.	.	.	.	.	.	.	.	.	.	.	.	.
573_43948_AA032	PC2	Col, IncF, IncR	conjugative	573_43948	ST11	2019	Jiangsu	.	.	.	.	100	.	.	.	.	.	.	.	.	.	.	.	.	.	.	.
573_43960_AA032	PC2	Col, IncF, IncR	conjugative	573_43960	ST11	2020	Hunan	.	.	.	.	100	.	.	.	.	.	.	.	.	.	.	.	.	.	.	.
573_44001_AA032	PC2	IncF, IncN, IncR	conjugative	573_44001	ST11	2018	Henan	.	.	.	.	100	.	.	.	.	.	.	.	.	.	.	.	.	.	.	.
573_44002_AA448	PC5	.	conjugative	573_44002	ST2237	2018	Henan	.	.	.	.	100	.	.	.	.	.	.	.	.	.	.	.	.	.	.	.
573_44003_AA032	PC2	IncF, IncN, IncR	conjugative	573_44003	ST11	2018	Henan	.	.	.	.	100	.	.	.	.	.	.	.	.	.	.	.	.	.	.	.
573_44004_AA032	PC2	IncF, IncR	mobilizable	573_44004	ST11	2018	Henan	.	.	.	.	100	.	.	.	.	.	.	.	.	.	.	.	.	.	.	.
573_44005_AA032	PC2	IncF, IncR	mobilizable	573_44005	ST11	2018	Henan	.	.	.	.	100	.	.	.	.	.	.	.	.	.	.	.	.	.	.	.
573_44006_AA032	PC2	IncF, IncR	mobilizable	573_44006	ST11	2018	Henan	.	.	.	.	100	.	.	.	.	.	.	.	.	.	.	.	.	.	.	.
573_44007_AA448	PC5	.	conjugative	573_44007	ST2237	2018	Henan	.	.	.	.	100	.	.	.	.	.	.	.	.	.	.	.	.	.	.	.
573_44008_AA032	PC2	IncF, IncN, IncR	conjugative	573_44008	ST11	2019	Henan	.	.	.	.	100	.	.	.	.	.	.	.	.	.	.	.	.	.	.	.
573_44009_AA032	PC2	IncF, IncR	mobilizable	573_44009	ST11	2018	Henan	.	.	.	.	100	.	.	.	.	.	.	.	.	.	.	.	.	.	.	.
573_44010_AA032	PC2	IncF, IncN, IncR	conjugative	573_44010	ST11	2018	Henan	.	.	.	.	100	.	.	.	.	.	.	.	.	.	.	.	.	.	.	.
573_44020_AA552	PC7	IncN	conjugative	573_44020	ST23	2016	Beijing	100	.	.	.	.	.	.	.	.	.	.	.	.	.	.	.	.	.	.	.
573_44384_AA032	PC2	IncF	mobilizable	573_44384	ST11	2021	Zhejiang	.	.	.	.	100	.	.	.	.	.	.	.	.	.	.	.	.	.	.	.
573_44433_AA032	PC2	IncF, IncR	mobilizable	573_44433	ST11	2018	Shandong	.	.	.	.	100	.	.	.	.	.	.	.	.	.	.	.	.	.	.	.
573_44434_AA032	PC2	Col, IncF, IncR	conjugative	573_44434	ST11	2019	Shandong	.	.	.	.	100	.	.	.	.	.	.	.	.	.	.	.	.	.	.	.
573_44435_AA032	PC2	IncF, IncR	mobilizable	573_44435	ST11	2018	Shandong	.	.	.	.	100	.	.	.	.	.	.	.	.	.	.	.	.	.	.	.
573_44436_AA032	PC2	Col, IncF, IncR	conjugative	573_44436	ST11	2018	Shandong	.	.	.	.	100	.	.	.	.	.	.	.	.	.	.	.	.	.	.	.
573_44437_AA032	PC2	IncF, IncR	mobilizable	573_44437	ST11	2018	Shandong	.	.	.	.	100	.	.	.	.	.	.	.	.	.	.	.	.	.	.	.
573_44439_AA032	PC2	IncF, IncR	mobilizable	573_44439	ST11	2018	Shandong	.	.	.	.	100	.	.	.	.	.	.	.	.	.	.	.	.	.	.	.
573_44440_AA032	PC2	IncF, IncR	mobilizable	573_44440	ST11	2018	Shandong	.	.	.	.	100	.	.	.	.	.	.	.	.	.	.	.	.	.	.	.
573_44441_AA032	PC2	Col, IncF, IncR	conjugative	573_44441	ST11	2018	Shandong	.	.	.	.	100	.	.	.	.	.	.	.	.	.	.	.	.	.	.	.
573_44442_AA032	PC2	IncF, IncR	mobilizable	573_44442	ST11	2018	Shandong	.	.	.	.	100	.	.	.	.	.	.	.	.	.	.	.	.	.	.	.
573_44443_AA032	PC2	IncF, IncR	non-mobilizable	573_44443	ST11	2018	Shandong	.	.	.	.	100	.	.	.	.	.	.	.	.	.	.	.	.	.	.	.
573_44444_AA032	PC2	Col, IncF, IncR	conjugative	573_44444	ST11	2018	Shandong	.	.	.	.	100	.	.	.	.	.	.	.	.	.	.	.	.	.	.	.
573_44445_AA032	PC2	IncF	mobilizable	573_44445	ST11	2018	Shandong	.	.	.	.	100	.	.	.	.	.	.	.	.	.	.	.	.	.	.	.
573_44446_AA032	PC2	Col, IncF, IncR	conjugative	573_44446	ST11	2018	Shandong	.	.	.	.	100	.	.	.	.	.	.	.	.	.	.	.	.	.	.	.
573_44447_AA032	PC2	IncF, IncR	mobilizable	573_44447	ST11	2018	Shandong	.	.	.	.	100	.	.	.	.	.	.	.	.	.	.	.	.	.	.	.
573_44448_AA032	PC2	IncF, IncR	mobilizable	573_44448	ST11	2018	Shandong	.	.	.	.	100	.	.	.	.	.	.	.	.	.	.	.	.	.	.	.
573_44449_AA032	PC2	IncF, IncR	mobilizable	573_44449	ST11	2018	Shandong	.	.	.	.	100	.	.	.	.	.	.	.	.	.	.	.	.	.	.	.
573_44450_AA032	PC2	IncF, IncR	mobilizable	573_44450	ST11	2018	Shandong	.	.	.	.	100	.	.	.	.	.	.	.	.	.	.	.	.	.	.	.
573_44451_AA032	PC2	Col, IncF, IncR	conjugative	573_44451	ST11	2018	Shandong	.	.	.	.	100	.	.	.	.	.	.	.	.	.	.	.	.	.	.	.
573_44557_AA002	PC6	IncL/M	conjugative	573_44557	ST11	Unknown	Taiwan	.	.	.	.	.	.	.	.	.	.	.	.	.	.	.	.	.	.	100	.
573_44562_AA448	PC5	.	conjugative	573_44562	ST15	2019	Zhejiang	.	.	.	.	100	.	.	.	.	.	.	.	.	.	.	.	.	.	.	.
573_44563_AA448	PC5	.	conjugative	573_44563	ST15	2019	Zhejiang	.	.	.	.	100	.	.	.	.	.	.	.	.	.	.	.	.	.	.	.
573_44565_AA448	PC5	.	conjugative	573_44565	ST15	2019	Zhejiang	.	.	.	.	100	.	.	.	.	.	.	.	.	.	.	.	.	.	.	.
573_44566_AA448	PC5	.	conjugative	573_44566	ST15	2019	Zhejiang	.	.	.	.	100	.	.	.	.	.	.	.	.	.	.	.	.	.	.	.
573_44567_AA448	PC5	.	conjugative	573_44567	ST15	2019	Zhejiang	.	.	.	.	100	.	.	.	.	.	.	.	.	.	.	.	.	.	.	.
573_44568_AA448	PC5	.	conjugative	573_44568	ST15	2019	Zhejiang	.	.	.	.	100	.	.	.	.	.	.	.	.	.	.	.	.	.	.	.
573_44569_AA448	PC5	.	conjugative	573_44569	ST15	2019	Zhejiang	.	.	.	.	100	.	.	.	.	.	.	.	.	.	.	.	.	.	.	.
573_44570_AA448	PC5	.	non-mobilizable	573_44570	ST15	2019	Zhejiang	.	.	.	.	100	.	.	.	.	.	.	.	.	.	.	.	.	.	.	.
573_44572_AA448	PC5	.	conjugative	573_44572	ST15	2019	Zhejiang	.	.	.	.	100	.	.	.	.	.	.	.	.	.	.	.	.	.	.	.
573_44573_AA032	PC2	Col, IncF, IncI, IncR	conjugative	573_44573	ST11	2016	Zhejiang	.	.	.	.	100	.	.	.	.	.	.	.	.	.	.	.	.	.	.	.
573_44574_AA448	PC5	.	conjugative	573_44574	ST15	2019	Zhejiang	.	.	.	.	100	.	.	.	.	.	.	.	.	.	.	.	.	.	.	.
573_44575_AA032	PC2	Col, IncF, IncI, IncR	conjugative	573_44575	ST11	2016	Zhejiang	.	.	.	.	100	.	.	.	.	.	.	.	.	.	.	.	.	.	.	.
573_44576_AA448	PC5	.	non-mobilizable	573_44576	ST15	2019	Zhejiang	.	.	.	.	100	.	.	.	.	.	.	.	.	.	.	.	.	.	.	.
573_44577_AA448	PC5	.	non-mobilizable	573_44577	ST15	2019	Zhejiang	.	.	.	.	100	.	.	.	.	.	.	.	.	.	.	.	.	.	.	.
573_44578_AA448	PC5	.	conjugative	573_44578	ST15	2019	Zhejiang	.	.	.	.	100	.	.	.	.	.	.	.	.	.	.	.	.	.	.	.
573_44579_AA448	PC5	.	non-mobilizable	573_44579	ST15	2019	Zhejiang	.	.	.	.	100	.	.	.	.	.	.	.	.	.	.	.	.	.	.	.
573_44580_AA032	PC2	IncF, IncR	non-mobilizable	573_44580	ST859	2020	Shanghai	.	.	.	.	.	.	.	.	.	.	.	.	.	100	.	.	.	.	.	.
573_44584_AA032	PC2	IncF	mobilizable	573_44584	ST11	2021	Shanghai	.	.	.	.	.	.	.	.	.	.	.	100	.	.	.	.	.	.	.	.
573_44585_AA032	PC2	IncF, IncR	non-mobilizable	573_44585	ST859	2020	Shanghai	.	.	.	.	.	.	.	.	100	.	.	.	.	.	.	.	.	.	.	.
573_44586_AA032	PC2	IncF, IncR	non-mobilizable	573_44586	ST859	2020	Shanghai	.	.	.	.	.	.	.	.	100	.	.	.	.	.	.	.	.	.	.	.
573_44602_AA032	PC2	IncF, IncR	mobilizable	573_44602	ST11	2018	Shanghai	.	.	.	.	100	.	.	.	.	.	.	.	.	.	.	.	.	.	.	.
573_44652_AA032	PC2	IncF, IncR	mobilizable	573_44652	ST11	2020	Zhejiang	.	.	.	.	100	.	.	.	.	.	.	.	.	.	.	.	.	.	.	.
573_44652_AA474	Other	IncI	conjugative	573_44652	ST11	2020	Zhejiang	.	.	.	.	.	.	.	.	.	.	.	.	.	.	.	.	100	.	.	.
573_44654_AC212	PC8	IncU	conjugative	573_44654	ST65	2016	Jiangsu	100	.	.	.	.	.	.	.	.	.	.	.	.	.	.	.	.	.	.	.
573_44656_AA552	PC7	IncN	conjugative	573_44656	ST65	2015	Gansu	100	.	.	.	.	.	.	.	.	.	.	.	.	.	.	.	.	.	.	.
573_44661_AA032	PC2	IncF, IncR	mobilizable	573_44661	ST11	2019	zhejiang	.	.	.	.	100	.	.	.	.	.	.	.	.	.	.	.	.	.	.	.
573_44713_AA032	PC2	IncF, IncR	mobilizable	573_44713	ST11	2019	Shandong	.	.	.	.	100	.	.	.	.	.	.	.	.	.	.	.	.	.	.	.
573_44713_AA406	PC1	IncA/C, IncF, IncH	conjugative	573_44713	ST11	2019	Shandong	.	.	.	.	.	.	.	.	.	.	.	.	.	.	.	100	.	.	.	.
573_44714_AA032	PC2	IncF, IncR	mobilizable	573_44714	ST11	2017	Shandong	.	.	.	.	100	.	.	.	.	.	.	.	.	.	.	.	.	.	.	.
573_44815_AC129	PC3	Col	mobilizable	573_44815	ST15	2020	Shanghai	.	.	.	.	.	.	.	.	.	.	.	.	.	.	.	.	.	100.00;99.00	.	.
573_44816_AA032	PC2	IncF, IncR	mobilizable	573_44816	ST11	2020	Shanghai	.	.	.	.	100	.	.	.	.	.	.	.	.	.	.	.	.	.	.	.
573_45023_AA032	PC2	IncF	mobilizable	573_45023	ST11	2020	Zhejiang	.	.	.	.	100	.	.	.	.	.	.	.	.	.	.	.	.	.	.	.
573_45024_AA032	PC2	IncF, IncR	mobilizable	573_45024	ST11	2020	Zhejiang	.	.	.	.	100	.	.	.	.	.	.	.	.	.	.	.	.	.	.	.
573_45025_AA024	PC5	.	non-mobilizable	573_45025	ST15	2020	Zhejiang	.	.	.	.	100	.	.	.	.	.	.	.	.	.	.	.	.	.	.	.
573_45026_AA032	PC2	IncF	mobilizable	573_45026	ST11	2020	Zhejiang	.	.	.	.	100	.	.	.	.	.	.	.	.	.	.	.	.	.	.	.
573_45027_AA032	PC2	IncF, IncR	mobilizable	573_45027	ST11	2020	Zhejiang	.	.	.	.	100	.	.	.	.	.	.	.	.	.	.	.	.	.	.	.
573_45028_AA032	PC2	IncF	mobilizable	573_45028	ST11	2020	Zhejiang	.	.	.	.	100	.	.	.	.	.	.	.	.	.	.	.	.	.	.	.
573_45029_AA338	Other	IncF	conjugative	573_45029	ST5571	2020	Zhejiang	.	.	.	.	.	.	.	.	.	.	.	.	.	.	.	100	.	.	.	.
573_45030_AA032	PC2	IncF, IncR	mobilizable	573_45030	ST11	2020	Zhejiang	.	.	.	.	100	.	.	.	.	.	.	.	.	.	.	.	.	.	.	.
573_45031_AA032	PC2	IncF, IncR	mobilizable	573_45031	ST11	2020	Zhejiang	.	.	.	.	100	.	.	.	.	.	.	.	.	.	.	.	.	.	.	.
573_45032_AA032	PC2	Col, IncF, IncR	conjugative	573_45032	ST11	2020	Zhejiang	.	.	.	.	100	.	.	.	.	.	.	.	.	.	.	.	.	.	.	.
573_45033_AA032	PC2	IncF	mobilizable	573_45033	ST11	2019	Zhejiang	.	.	.	.	100	.	.	.	.	.	.	.	.	.	.	.	.	.	.	.
573_45034_AA032	PC2	IncF	mobilizable	573_45034	ST11	2019	Zhejiang	.	.	.	.	100	.	.	.	.	.	.	.	.	.	.	.	.	.	.	.
573_45035_AA032	PC2	IncF	mobilizable	573_45035	ST11	2020	Zhejiang	.	.	.	.	100	.	.	.	.	.	.	.	.	.	.	.	.	.	.	.
573_45036_AA448	PC5	.	conjugative	573_45036	ST23	2019	Zhejiang	.	.	.	.	100	.	.	.	.	.	.	.	.	.	.	.	.	.	.	.
573_45037_AA032	PC2	Col, IncF, IncR	conjugative	573_45037	ST11	2019	Zhejiang	.	.	.	.	100	.	.	.	.	.	.	.	.	.	.	.	.	.	.	.
573_45040_AA966	PC10	IncF, IncU	conjugative	573_45040	ST11	2019	Zhejiang	.	.	.	.	100	.	.	.	.	.	.	.	.	.	.	.	.	.	.	.
573_45042_AA032	PC2	IncF	mobilizable	573_45042	ST6242	2019	Zhejiang	.	.	.	.	100	.	.	.	.	.	.	.	.	.	.	.	.	.	.	.
573_45045_AA032	PC2	IncF	mobilizable	573_45045	ST6242	2019	Zhejiang	.	.	.	.	100	.	.	.	.	.	.	.	.	.	.	.	.	.	.	.
573_45046_AA032	PC2	Col, IncF, IncR	conjugative	573_45046	ST11	2019	Zhejiang	.	.	.	.	100	.	.	.	.	.	.	.	.	.	.	.	.	.	.	.
573_45047_AA032	PC2	IncF	mobilizable	573_45047	ST6242	2019	Zhejiang	.	.	.	.	100	.	.	.	.	.	.	.	.	.	.	.	.	.	.	.
573_45048_AA032	PC2	IncF	mobilizable	573_45048	ST11	2018	Zhejiang	.	.	.	.	100	.	.	.	.	.	.	.	.	.	.	.	.	.	.	.
573_45049_AA032	PC2	IncF	mobilizable	573_45049	ST6242	2019	Zhejiang	.	.	.	.	100	.	.	.	.	.	.	.	.	.	.	.	.	.	.	.
573_45051_AA359	PC9	IncU	non-mobilizable	573_45051	ST11	2018	Zhejiang	.	.	.	.	100	.	.	.	.	.	.	.	.	.	.	.	.	.	.	.
573_45056_AA032	PC2	Col, IncF, IncR	conjugative	573_45056	ST11	2018	Zhejiang	.	.	.	.	100	.	.	.	.	.	.	.	.	.	.	.	.	.	.	.
573_45057_AA032	PC2	Col, IncF	conjugative	573_45057	ST11	2018	Zhejiang	.	.	.	.	100	.	.	.	.	.	.	.	.	.	.	.	.	.	.	.
573_45058_AA032	PC2	Col, IncF, IncR	conjugative	573_45058	ST11	2018	Zhejiang	.	.	.	.	100	.	.	.	.	.	.	.	.	.	.	.	.	.	.	.
573_45059_AA032	PC2	IncF	mobilizable	573_45059	ST11	2018	Zhejiang	.	.	.	.	100	.	.	.	.	.	.	.	.	.	.	.	.	.	.	.
573_45061_AA032	PC2	IncF	conjugative	573_45061	ST11	2018	Zhejiang	.	.	.	.	100	.	.	.	.	.	.	.	.	.	.	.	.	.	.	.
573_45064_AA032	PC2	IncF	conjugative	573_45064	ST11	2018	Zhejiang	.	.	.	.	100	.	.	.	.	.	.	.	.	.	.	.	.	.	.	.
573_45067_AA032	PC2	IncF	mobilizable	573_45067	ST11	2018	Zhejiang	.	.	.	.	100	.	.	.	.	.	.	.	.	.	.	.	.	.	.	.
573_45069_AA032	PC2	IncF	mobilizable	573_45069	ST11	2017	Zhejiang	.	.	.	.	100	.	.	.	.	.	.	.	.	.	.	.	.	.	.	.
573_45070_AA032	PC2	IncF	mobilizable	573_45070	ST11	2017	Zhejiang	.	.	.	.	100	.	.	.	.	.	.	.	.	.	.	.	.	.	.	.
573_45071_AA032	PC2	IncF	mobilizable	573_45071	ST11	2017	Zhejiang	.	.	.	.	100	.	.	.	.	.	.	.	.	.	.	.	.	.	.	.
573_45076_AA032	PC2	Col, IncF, IncR	conjugative	573_45076	ST11	2017	Zhejiang	.	.	.	.	100	.	.	.	.	.	.	.	.	.	.	.	.	.	.	.
573_45077_AA966	PC10	IncF, IncU	conjugative	573_45077	ST11	2017	Zhejiang	.	.	.	.	100	.	.	.	.	.	.	.	.	.	.	.	.	.	.	.
573_45080_AA966	PC10	IncF, IncU	conjugative	573_45080	ST11	2017	Zhejiang	.	.	.	.	100	.	.	.	.	.	.	.	.	.	.	.	.	.	.	.
573_45083_AA031	PC2	IncF, IncR	non-mobilizable	573_45083	ST11	2017	Zhejiang	.	.	.	.	100	.	.	.	.	.	.	.	.	.	.	.	.	.	.	.
573_45085_AA032	PC2	Col, IncF, IncR	conjugative	573_45085	ST11	2017	Zhejiang	.	.	.	.	100	.	.	.	.	.	.	.	.	.	.	.	.	.	.	.
573_45087_AA032	PC2	Col, IncF, IncR	conjugative	573_45087	ST11	2017	Zhejiang	.	.	.	.	100	.	.	.	.	.	.	.	.	.	.	.	.	.	.	.
573_45092_AA032	PC2	Col, IncF, IncR	conjugative	573_45092	ST11	2017	Zhejiang	.	.	.	.	100	.	.	.	.	.	.	.	.	.	.	.	.	.	.	.
573_45118_AC129	PC3	Col	mobilizable	573_45118	ST15	2021	Zhejiang	.	.	.	.	.	.	.	.	.	.	.	.	.	.	.	.	.	100	.	.
573_45172_AA032	PC2	IncF	mobilizable	573_45172	ST11	2018	Jiangsu	.	.	.	.	100	.	.	.	.	.	.	.	.	.	.	.	.	.	.	.
573_45896_AA032	PC2	IncF, IncR	mobilizable	573_45896	ST11	2019	Zhejiang	.	.	.	.	100	.	.	.	.	.	.	.	.	.	.	.	.	.	.	.
573_45898_AA032	PC2	IncF, IncR	mobilizable	573_45898	ST11	2019	Zhejiang	.	.	.	.	100	.	.	.	.	.	.	.	.	.	.	.	.	.	.	.
573_45941_AC129	PC3	Col	mobilizable	573_45941	ST15	2021	Zhejiang	.	.	.	.	.	.	.	.	.	.	.	.	.	.	.	.	.	100	.	.
573_45942_AC129	PC3	Col	mobilizable	573_45942	ST15	2021	Zhejiang	.	.	.	.	.	.	.	.	.	.	.	.	.	.	.	.	.	100	.	.
573_45943_AC129	PC3	Col	mobilizable	573_45943	ST15	2021	Zhejiang	.	.	.	.	.	.	.	.	.	.	.	.	.	.	.	.	.	100	.	.
573_45944_AC129	PC3	Col	mobilizable	573_45944	ST15	2021	Zhejiang	.	.	.	.	.	.	.	.	.	.	.	.	.	.	.	.	.	100	.	.
573_45946_AC129	PC3	Col	mobilizable	573_45946	ST15	2021	Zhejiang	.	.	.	.	.	.	.	.	.	.	.	.	.	.	.	.	.	100	.	.
573_45947_AC129	PC3	Col	mobilizable	573_45947	ST15	2021	Zhejiang	.	.	.	.	.	.	.	.	.	.	.	.	.	.	.	.	.	100	.	.
573_45948_AC129	PC3	Col	mobilizable	573_45948	ST15	2021	Zhejiang	.	.	.	.	.	.	.	.	.	.	.	.	.	.	.	.	.	100	.	.
573_45950_AC129	PC3	Col	mobilizable	573_45950	ST15	2021	Zhejiang	.	.	.	.	.	.	.	.	.	.	.	.	.	.	.	.	.	100	.	.
573_45951_AC125	Other	IncF	non-mobilizable	573_45951	ST15	2021	Zhejiang	.	.	.	.	.	.	.	.	.	.	.	.	.	.	.	100	.	.	.	.
573_45951_AC129	PC3	Col	mobilizable	573_45951	ST15	2021	Zhejiang	.	.	.	.	.	.	.	.	.	.	.	.	.	.	.	.	.	100	.	.
573_45952_AC129	PC3	Col	mobilizable	573_45952	ST15	2021	Zhejiang	.	.	.	.	.	.	.	.	.	.	.	.	.	.	.	.	.	100	.	.
573_45953_AC129	PC3	Col	mobilizable	573_45953	ST15	2021	Zhejiang	.	.	.	.	.	.	.	.	.	.	.	.	.	.	.	.	.	100	.	.
573_45954_AC129	PC3	Col	mobilizable	573_45954	ST15	2021	Zhejiang	.	.	.	.	.	.	.	.	.	.	.	.	.	.	.	.	.	100	.	.
573_45955_AC129	PC3	Col	mobilizable	573_45955	ST15	2021	Zhejiang	.	.	.	.	.	.	.	.	.	.	.	.	.	.	.	.	.	100	.	.
573_45956_AC129	PC3	Col	mobilizable	573_45956	ST15	2021	Zhejiang	.	.	.	.	.	.	.	.	.	.	.	.	.	.	.	.	.	100	.	.
573_45957_AC129	PC3	Col	mobilizable	573_45957	ST15	2021	Zhejiang	.	.	.	.	.	.	.	.	.	.	.	.	.	.	.	.	.	100	.	.
573_45958_AC129	PC3	Col	mobilizable	573_45958	ST15	2021	Zhejiang	.	.	.	.	.	.	.	.	.	.	.	.	.	.	.	.	.	100	.	.
573_45959_AC129	PC3	Col	mobilizable	573_45959	ST15	2021	Zhejiang	.	.	.	.	.	.	.	.	.	.	.	.	.	.	.	.	.	100	.	.
573_45960_AC129	PC3	Col	mobilizable	573_45960	ST15	2021	Zhejiang	.	.	.	.	.	.	.	.	.	.	.	.	.	.	.	.	.	100	.	.
573_45961_AC129	PC3	Col	mobilizable	573_45961	ST15	2021	Zhejiang	.	.	.	.	.	.	.	.	.	.	.	.	.	.	.	.	.	100	.	.
573_45962_AC129	PC3	Col	mobilizable	573_45962	ST15	2021	Zhejiang	.	.	.	.	.	.	.	.	.	.	.	.	.	.	.	.	.	100	.	.
573_45964_AC129	PC3	Col	mobilizable	573_45964	ST15	2021	Zhejiang	.	.	.	.	.	.	.	.	.	.	.	.	.	.	.	.	.	100	.	.
573_45965_AC129	PC3	Col	mobilizable	573_45965	ST15	2021	Zhejiang	.	.	.	.	.	.	.	.	.	.	.	.	.	.	.	.	.	100	.	.
573_45966_AC129	PC3	Col	mobilizable	573_45966	ST15	2021	Zhejiang	.	.	.	.	.	.	.	.	.	.	.	.	.	.	.	.	.	100	.	.
573_45967_AC129	PC3	Col	mobilizable	573_45967	ST15	2021	Zhejiang	.	.	.	.	.	.	.	.	.	.	.	.	.	.	.	.	.	100	.	.
573_45968_AC129	PC3	Col	mobilizable	573_45968	ST15	2021	Zhejiang	.	.	.	.	.	.	.	.	.	.	.	.	.	.	.	.	.	100	.	.
573_45969_AC129	PC3	Col	mobilizable	573_45969	ST15	2021	Zhejiang	.	.	.	.	.	.	.	.	.	.	.	.	.	.	.	.	.	100	.	.
573_45970_AC129	PC3	Col	mobilizable	573_45970	ST15	2021	Zhejiang	.	.	.	.	.	.	.	.	.	.	.	.	.	.	.	.	.	100	.	.
573_45971_AC129	PC3	Col	mobilizable	573_45971	ST15	2021	Zhejiang	.	.	.	.	.	.	.	.	.	.	.	.	.	.	.	.	.	100	.	.
573_45972_AC129	PC3	Col	mobilizable	573_45972	ST15	2021	Zhejiang	.	.	.	.	.	.	.	.	.	.	.	.	.	.	.	.	.	100	.	.
573_45973_AC129	PC3	Col	mobilizable	573_45973	ST15	2021	Zhejiang	.	.	.	.	.	.	.	.	.	.	.	.	.	.	.	.	.	100	.	.
573_45974_AC129	PC3	Col	mobilizable	573_45974	ST15	2021	Zhejiang	.	.	.	.	.	.	.	.	.	.	.	.	.	.	.	.	.	100	.	.
573_45975_AC129	PC3	Col	mobilizable	573_45975	ST15	2021	Zhejiang	.	.	.	.	.	.	.	.	.	.	.	.	.	.	.	.	.	100	.	.
573_45976_AC129	PC3	Col	mobilizable	573_45976	ST15	2021	Zhejiang	.	.	.	.	.	.	.	.	.	.	.	.	.	.	.	.	.	100	.	.
573_45977_AC129	PC3	Col	mobilizable	573_45977	ST15	2021	Zhejiang	.	.	.	.	.	.	.	.	.	.	.	.	.	.	.	.	.	100	.	.
573_45978_AC129	PC3	Col	mobilizable	573_45978	ST15	2021	Zhejiang	.	.	.	.	.	.	.	.	.	.	.	.	.	.	.	.	.	100	.	.
573_45979_AC129	PC3	Col	mobilizable	573_45979	ST15	2021	Zhejiang	.	.	.	.	.	.	.	.	.	.	.	.	.	.	.	.	.	100	.	.
573_45981_AC129	PC3	Col	mobilizable	573_45981	ST15	2021	Zhejiang	.	.	.	.	.	.	.	.	.	.	.	.	.	.	.	.	.	100	.	.
573_45982_AC129	PC3	Col	mobilizable	573_45982	ST15	2021	Zhejiang	.	.	.	.	.	.	.	.	.	.	.	.	.	.	.	.	.	100	.	.
573_45983_AC129	PC3	Col	mobilizable	573_45983	ST15	2021	Zhejiang	.	.	.	.	.	.	.	.	.	.	.	.	.	.	.	.	.	100	.	.
573_45984_AC129	PC3	Col	mobilizable	573_45984	ST15	2021	Zhejiang	.	.	.	.	.	.	.	.	.	.	.	.	.	.	.	.	.	100	.	.
573_45985_AC129	PC3	Col	mobilizable	573_45985	ST15	2021	Zhejiang	.	.	.	.	.	.	.	.	.	.	.	.	.	.	.	.	.	100	.	.
573_45986_AC129	PC3	Col	mobilizable	573_45986	ST15	2021	Zhejiang	.	.	.	.	.	.	.	.	.	.	.	.	.	.	.	.	.	100	.	.
573_45987_AC129	PC3	Col	mobilizable	573_45987	ST15	2021	Zhejiang	.	.	.	.	.	.	.	.	.	.	.	.	.	.	.	.	.	100	.	.
573_45989_AC129	PC3	Col	mobilizable	573_45989	ST15	2021	Zhejiang	.	.	.	.	.	.	.	.	.	.	.	.	.	.	.	.	.	100	.	.
573_45990_AC129	PC3	Col	mobilizable	573_45990	ST15	2021	Zhejiang	.	.	.	.	.	.	.	.	.	.	.	.	.	.	.	.	.	100	.	.
573_45991_AC129	PC3	Col	mobilizable	573_45991	ST15	2021	Zhejiang	.	.	.	.	.	.	.	.	.	.	.	.	.	.	.	.	.	100	.	.
573_45992_AC129	PC3	Col	mobilizable	573_45992	ST15	2021	Zhejiang	.	.	.	.	.	.	.	.	.	.	.	.	.	.	.	.	.	100	.	.
573_45993_AC129	PC3	Col	mobilizable	573_45993	ST15	2021	Zhejiang	.	.	.	.	.	.	.	.	.	.	.	.	.	.	.	.	.	100	.	.
573_45994_AC129	PC3	Col	mobilizable	573_45994	ST15	2021	Zhejiang	.	.	.	.	.	.	.	.	.	.	.	.	.	.	.	.	.	100	.	.
573_45995_AC129	PC3	Col	mobilizable	573_45995	ST15	2021	Zhejiang	.	.	.	.	.	.	.	.	.	.	.	.	.	.	.	.	.	100	.	.
573_45996_AC129	PC3	Col	mobilizable	573_45996	ST15	2021	Zhejiang	.	.	.	.	.	.	.	.	.	.	.	.	.	.	.	.	.	100	.	.
573_45997_AC129	PC3	Col	mobilizable	573_45997	ST15	2021	Zhejiang	.	.	.	.	.	.	.	.	.	.	.	.	.	.	.	.	.	100	.	.
573_45998_AC129	PC3	Col	mobilizable	573_45998	ST15	2021	Zhejiang	.	.	.	.	.	.	.	.	.	.	.	.	.	.	.	.	.	100	.	.
573_45999_AC129	PC3	Col	mobilizable	573_45999	ST15	2021	Zhejiang	.	.	.	.	.	.	.	.	.	.	.	.	.	.	.	.	.	100	.	.
573_46000_AC129	PC3	Col	mobilizable	573_46000	ST15	2021	Zhejiang	.	.	.	.	.	.	.	.	.	.	.	.	.	.	.	.	.	100	.	.
573_46001_AC129	PC3	Col	mobilizable	573_46001	ST15	2021	Zhejiang	.	.	.	.	.	.	.	.	.	.	.	.	.	.	.	.	.	100	.	.
573_46003_AC129	PC3	Col	mobilizable	573_46003	ST15	2021	Zhejiang	.	.	.	.	.	.	.	.	.	.	.	.	.	.	.	.	.	100	.	.
573_46004_AC129	PC3	Col	mobilizable	573_46004	ST15	2021	Zhejiang	.	.	.	.	.	.	.	.	.	.	.	.	.	.	.	.	.	100	.	.
573_46005_AC129	PC3	Col	mobilizable	573_46005	ST15	2021	Zhejiang	.	.	.	.	.	.	.	.	.	.	.	.	.	.	.	.	.	100	.	.
573_46014_AA032	PC2	IncF, IncR	conjugative	573_46014	ST25	2018	Chongqing	.	.	.	.	100	.	.	.	.	.	.	.	.	.	.	.	.	.	.	.
573_47164_AA032	PC2	Col, IncF, IncR	conjugative	573_47164	ST11	2018	Shanghai	.	.	.	.	100	.	.	.	.	.	.	.	.	.	.	.	.	.	.	.
573_47165_AA032	PC2	Col, IncF, IncR	conjugative	573_47165	ST11	2020	Shanghai	.	.	.	.	100	.	.	.	.	.	.	.	.	.	.	.	.	.	.	.
573_47258_AC129	PC3	Col	mobilizable	573_47258	ST15	2020	Zhejiang	.	.	.	.	.	.	.	.	.	.	.	.	.	.	.	.	.	100	.	.
573_47259_AC129	PC3	Col	mobilizable	573_47259	ST15	2020	Zhejiang	.	.	.	.	.	.	.	.	.	.	.	.	.	.	.	.	.	100	.	.
573_47262_AC129	PC3	Col	mobilizable	573_47262	ST15	2020	Zhejiang	.	.	.	.	.	.	.	.	.	.	.	.	.	.	.	.	.	100	.	.
573_47263_AA966	PC10	IncF, IncU	conjugative	573_47263	ST11	2021	Shanghai	.	.	.	.	100	.	.	.	.	.	.	.	.	.	.	.	.	.	.	.
573_47269_AA032	PC2	IncF, IncR	mobilizable	573_47269	ST11	2021	zhejiang	.	.	.	.	.	.	.	.	.	.	.	.	.	.	100	.	.	.	.	.
573_47270_AA032	PC2	IncF, IncR	mobilizable	573_47270	ST11	2021	zhejiang	.	.	.	.	100	.	.	.	.	.	.	.	.	.	.	.	.	.	.	.
573_47271_AA032	PC2	IncF, IncR	mobilizable	573_47271	ST11	2021	zhejiang	.	.	.	.	.	.	.	.	.	.	.	.	.	.	100	.	.	.	.	.
573_47300_AA032	PC2	IncF, IncR	mobilizable	573_47300	ST11	2021	Anhui	.	.	.	.	100	.	.	.	.	.	.	.	.	.	.	.	.	.	.	.
573_47302_AA334	Other	IncF, IncF	mobilizable	573_47302	ST11	2021	Anhui	.	.	.	.	100	.	.	.	.	.	.	.	.	.	.	.	.	.	.	.
573_47304_AA032	PC2	IncF, IncR	conjugative	573_47304	ST11	2021	Anhui	.	.	.	.	100	.	.	.	.	.	.	.	.	.	.	.	.	.	.	.
573_48018_AA032	PC2	IncF, IncR	mobilizable	573_48018	ST3984	2020	Guangdong	.	.	.	.	100	.	.	.	.	.	.	.	.	.	.	.	.	.	.	.
573_48044_AA448	PC5	IncR	conjugative	573_48044	ST11	2021	Zhejiang	.	.	.	.	100	.	.	.	.	.	.	.	.	.	.	.	.	.	.	.
573_48045_AC129	PC3	Col	mobilizable	573_48045	ST15	2021	Zhejiang	.	.	.	.	.	.	.	.	.	.	.	.	.	.	.	.	.	100	.	.
573_48046_AC129	PC3	Col	mobilizable	573_48046	ST15	2021	Zhejiang	.	.	.	.	.	.	.	.	.	.	.	.	.	.	.	.	.	100	.	.
573_48047_AC129	PC3	Col	mobilizable	573_48047	ST15	2021	Zhejiang	.	.	.	.	.	.	.	.	.	.	.	.	.	.	.	.	.	100	.	.
573_48048_AC129	PC3	Col	mobilizable	573_48048	ST15	2021	Shanghai	.	.	.	.	.	.	.	.	.	.	.	.	.	.	.	.	.	100	.	.
573_48049_AC129	PC3	Col	mobilizable	573_48049	ST15	2021	Shanghai	.	.	.	.	.	.	.	.	.	.	.	.	.	.	.	.	.	100	.	.
573_48050_AC129	PC3	Col	mobilizable	573_48050	ST15	2021	Shanghai	.	.	.	.	.	.	.	.	.	.	.	.	.	.	.	.	.	100	.	.
573_48051_AC129	PC3	Col	mobilizable	573_48051	ST15	2021	Shanghai	.	.	.	.	.	.	.	.	.	.	.	.	.	.	.	.	.	100	.	.
573_48052_AC129	PC3	Col	mobilizable	573_48052	ST15	2021	Shanghai	.	.	.	.	.	.	.	.	.	.	.	.	.	.	.	.	.	100	.	.
573_48053_AC129	PC3	Col	mobilizable	573_48053	ST15	2021	Shanghai	.	.	.	.	.	.	.	.	.	.	.	.	.	.	.	.	.	100	.	.
573_48054_AC129	PC3	Col	mobilizable	573_48054	ST15	2021	Shanghai	.	.	.	.	.	.	.	.	.	.	.	.	.	.	.	.	.	100	.	.
573_48055_AC129	PC3	Col	mobilizable	573_48055	ST15	2021	Shanghai	.	.	.	.	.	.	.	.	.	.	.	.	.	.	.	.	.	100	.	.
573_48056_AC129	PC3	Col	mobilizable	573_48056	ST15	2021	Shanghai	.	.	.	.	.	.	.	.	.	.	.	.	.	.	.	.	.	100	.	.
573_48057_AC129	PC3	Col	mobilizable	573_48057	ST15	2021	Shanghai	.	.	.	.	.	.	.	.	.	.	.	.	.	.	.	.	.	100	.	.
573_48058_AC129	PC3	Col	mobilizable	573_48058	ST15	2021	Shanghai	.	.	.	.	.	.	.	.	.	.	.	.	.	.	.	.	.	100	.	.
573_48059_AC129	PC3	Col	mobilizable	573_48059	ST15	2021	Shanghai	.	.	.	.	.	.	.	.	.	.	.	.	.	.	.	.	.	100	.	.
573_48060_AC129	PC3	Col	mobilizable	573_48060	ST15	2021	Shanghai	.	.	.	.	.	.	.	.	.	.	.	.	.	.	.	.	.	100	.	.
573_48061_AC129	PC3	Col	mobilizable	573_48061	ST15	2021	Shanghai	.	.	.	.	.	.	.	.	.	.	.	.	.	.	.	.	.	100	.	.
573_48062_AC129	PC3	Col	mobilizable	573_48062	ST15	2021	Shanghai	.	.	.	.	.	.	.	.	.	.	.	.	.	.	.	.	.	100	.	.
573_48063_AC129	PC3	Col	mobilizable	573_48063	ST15	2021	Shanghai	.	.	.	.	.	.	.	.	.	.	.	.	.	.	.	.	.	100	.	.
573_48064_AC129	PC3	Col	mobilizable	573_48064	ST15	2021	Shanghai	.	.	.	.	.	.	.	.	.	.	.	.	.	.	.	.	.	100	.	.
573_48065_AC129	PC3	Col	mobilizable	573_48065	ST15	2021	Shanghai	.	.	.	.	.	.	.	.	.	.	.	.	.	.	.	.	.	100	.	.
573_48066_AC129	PC3	Col	mobilizable	573_48066	ST15	2021	Shanghai	.	.	.	.	.	.	.	.	.	.	.	.	.	.	.	.	.	100	.	.
573_48067_AC129	PC3	Col	mobilizable	573_48067	ST15	2021	Shanghai	.	.	.	.	.	.	.	.	.	.	.	.	.	.	.	.	.	100	.	.
573_48068_AC129	PC3	Col	mobilizable	573_48068	ST15	2021	Shanghai	.	.	.	.	.	.	.	.	.	.	.	.	.	.	.	.	.	100	.	.
573_48069_AC129	PC3	Col	mobilizable	573_48069	ST15	2021	Shanghai	.	.	.	.	.	.	.	.	.	.	.	.	.	.	.	.	.	100	.	.
573_48070_AC129	PC3	Col	mobilizable	573_48070	ST15	2021	Shanghai	.	.	.	.	.	.	.	.	.	.	.	.	.	.	.	.	.	100	.	.
573_48071_AC129	PC3	Col	mobilizable	573_48071	ST15	2021	Shanghai	.	.	.	.	.	.	.	.	.	.	.	.	.	.	.	.	.	100	.	.
573_48072_AC129	PC3	Col	mobilizable	573_48072	ST15	2021	Shanghai	.	.	.	.	.	.	.	.	.	.	.	.	.	.	.	.	.	100	.	.
573_48073_AC129	PC3	Col	mobilizable	573_48073	ST15	2021	Shanghai	.	.	.	.	.	.	.	.	.	.	.	.	.	.	.	.	.	100	.	.
573_48074_AC129	PC3	Col	mobilizable	573_48074	ST15	2021	Shanghai	.	.	.	.	.	.	.	.	.	.	.	.	.	.	.	.	.	100	.	.
573_48075_AC129	PC3	Col	mobilizable	573_48075	ST15	2021	Shanghai	.	.	.	.	.	.	.	.	.	.	.	.	.	.	.	.	.	100	.	.
573_48076_AC129	PC3	Col	mobilizable	573_48076	ST15	2021	Shanghai	.	.	.	.	.	.	.	.	.	.	.	.	.	.	.	.	.	100	.	.
573_48077_AC129	PC3	Col	mobilizable	573_48077	ST15	2021	Shanghai	.	.	.	.	.	.	.	.	.	.	.	.	.	.	.	.	.	100	.	.
573_48078_AC129	PC3	Col	mobilizable	573_48078	ST15	2021	Shanghai	.	.	.	.	.	.	.	.	.	.	.	.	.	.	.	.	.	100	.	.
573_48079_AC129	PC3	Col	mobilizable	573_48079	ST15	2021	Shanghai	.	.	.	.	.	.	.	.	.	.	.	.	.	.	.	.	.	100	.	.
573_48080_AC129	PC3	Col	mobilizable	573_48080	ST15	2021	Shanghai	.	.	.	.	.	.	.	.	.	.	.	.	.	.	.	.	.	100	.	.
573_48081_AC129	PC3	Col	mobilizable	573_48081	ST15	2021	Shanghai	.	.	.	.	.	.	.	.	.	.	.	.	.	.	.	.	.	100	.	.
573_48082_AC129	PC3	Col	mobilizable	573_48082	ST15	2021	Shanghai	.	.	.	.	.	.	.	.	.	.	.	.	.	.	.	.	.	100	.	.
573_48083_AC129	PC3	Col	mobilizable	573_48083	ST15	2021	Shanghai	.	.	.	.	.	.	.	.	.	.	.	.	.	.	.	.	.	100	.	.
573_48084_AC129	PC3	Col	mobilizable	573_48084	ST15	2021	Shanghai	.	.	.	.	.	.	.	.	.	.	.	.	.	.	.	.	.	100	.	.
573_48085_AC129	PC3	Col	mobilizable	573_48085	ST15	2021	Shanghai	.	.	.	.	.	.	.	.	.	.	.	.	.	.	.	.	.	100	.	.
573_48086_AC129	PC3	Col	mobilizable	573_48086	ST15	2021	Shanghai	.	.	.	.	.	.	.	.	.	.	.	.	.	.	.	.	.	100	.	.
573_48087_AC129	PC3	Col	mobilizable	573_48087	ST15	2021	Shanghai	.	.	.	.	.	.	.	.	.	.	.	.	.	.	.	.	.	100	.	.
573_48088_AC129	PC3	Col	mobilizable	573_48088	ST15	2021	Shanghai	.	.	.	.	.	.	.	.	.	.	.	.	.	.	.	.	.	100	.	.
573_48089_AC129	PC3	Col	mobilizable	573_48089	ST15	2021	Shanghai	.	.	.	.	.	.	.	.	.	.	.	.	.	.	.	.	.	100	.	.
573_48090_AC129	PC3	Col	mobilizable	573_48090	ST15	2021	Shanghai	.	.	.	.	.	.	.	.	.	.	.	.	.	.	.	.	.	100	.	.
573_48091_AC129	PC3	Col	mobilizable	573_48091	ST15	2021	Shanghai	.	.	.	.	.	.	.	.	.	.	.	.	.	.	.	.	.	100	.	.
573_48092_AC129	PC3	Col	mobilizable	573_48092	ST15	2021	Shanghai	.	.	.	.	.	.	.	.	.	.	.	.	.	.	.	.	.	100	.	.
573_48093_AC129	PC3	Col	mobilizable	573_48093	ST15	2021	Shanghai	.	.	.	.	.	.	.	.	.	.	.	.	.	.	.	.	.	100	.	.
573_48094_AC129	PC3	Col	mobilizable	573_48094	ST15	2021	Shanghai	.	.	.	.	.	.	.	.	.	.	.	.	.	.	.	.	.	100	.	.
573_48095_AC129	PC3	Col	mobilizable	573_48095	ST15	2021	Shanghai	.	.	.	.	.	.	.	.	.	.	.	.	.	.	.	.	.	100	.	.
573_48096_AC129	PC3	Col	mobilizable	573_48096	ST15	2021	Shanghai	.	.	.	.	.	.	.	.	.	.	.	.	.	.	.	.	.	100	.	.
573_48097_AC129	PC3	Col	mobilizable	573_48097	ST15	2021	Shanghai	.	.	.	.	.	.	.	.	.	.	.	.	.	.	.	.	.	100	.	.
573_48098_AC129	PC3	Col	mobilizable	573_48098	ST15	2021	Shanghai	.	.	.	.	.	.	.	.	.	.	.	.	.	.	.	.	.	100	.	.
573_48099_AC129	PC3	Col	mobilizable	573_48099	ST15	2021	Shanghai	.	.	.	.	.	.	.	.	.	.	.	.	.	.	.	.	.	100	.	.
573_48100_AC129	PC3	Col	mobilizable	573_48100	ST15	2021	Shanghai	.	.	.	.	.	.	.	.	.	.	.	.	.	.	.	.	.	100	.	.
573_48101_AC129	PC3	Col	mobilizable	573_48101	ST15	2021	Shanghai	.	.	.	.	.	.	.	.	.	.	.	.	.	.	.	.	.	100	.	.
573_48103_AC129	PC3	Col	mobilizable	573_48103	ST15	2021	Shanghai	.	.	.	.	.	.	.	.	.	.	.	.	.	.	.	.	.	100	.	.
573_48104_AC129	PC3	Col	mobilizable	573_48104	ST15	2021	Shanghai	.	.	.	.	.	.	.	.	.	.	.	.	.	.	.	.	.	100	.	.
573_48105_AC129	PC3	Col	mobilizable	573_48105	ST15	2021	Shanghai	.	.	.	.	.	.	.	.	.	.	.	.	.	.	.	.	.	100	.	.
573_48109_AC129	PC3	Col	mobilizable	573_48109	ST15	2021	Shanghai	.	.	.	.	.	.	.	.	.	.	.	.	.	.	.	.	.	100	.	.
573_48110_AC129	PC3	Col	mobilizable	573_48110	ST15	2021	Shanghai	.	.	.	.	.	.	.	.	.	.	.	.	.	.	.	.	.	100	.	.
573_48111_AC129	PC3	Col	mobilizable	573_48111	ST15	2021	Shanghai	.	.	.	.	.	.	.	.	.	.	.	.	.	.	.	.	.	100	.	.
573_48134_AA032	PC2	Col, IncF, IncR	conjugative	573_48134	ST11	2019	Henan	.	.	.	.	100	.	.	.	.	.	.	.	.	.	.	.	.	.	.	.
573_48136_AA032	PC2	IncF, IncR	mobilizable	573_48136	ST11	2019	Liaoning	.	.	.	.	100	.	.	.	.	.	.	.	.	.	.	.	.	.	.	.
573_48137_AA032	PC2	IncF, IncR	non-mobilizable	573_48137	ST11	2019	Jiangsu	.	.	.	.	100	.	.	.	.	.	.	.	.	.	.	.	.	.	.	.
573_48138_AA032	PC2	Col, IncF, IncR	conjugative	573_48138	ST11	2019	Zhejiang	.	.	.	.	100	.	.	.	.	.	.	.	.	.	.	.	.	.	.	.
573_48139_AA032	PC2	Col, IncF, IncR	conjugative	573_48139	ST11	2019	Zhejiang	.	.	.	.	100	.	.	.	.	.	.	.	.	.	.	.	.	.	.	.
573_48140_AA032	PC2	IncF	mobilizable	573_48140	ST11	2019	Zhejiang	.	.	.	.	100	.	.	.	.	.	.	.	.	.	.	.	.	.	.	.
573_48141_AA032	PC2	IncF	mobilizable	573_48141	ST11	2019	Zhejiang	.	.	.	.	100	.	.	.	.	.	.	.	.	.	.	.	.	.	.	.
573_48142_AA032	PC2	IncF, IncR	conjugative	573_48142	ST11	2019	Zhejiang	.	.	.	.	100	.	.	.	.	.	.	.	.	.	.	.	.	.	.	.
573_48977_AA031	PC2	IncR	non-mobilizable	573_48977	ST11	2022	Unknown	.	.	.	.	100.00;100.00	.	.	.	.	.	.	.	.	.	.	.	.	.	.	.
573_48979_AA032	PC2	IncF, IncR	non-mobilizable	573_48979	ST11	2022	Unknown	.	.	.	.	100	.	.	.	.	.	.	.	.	.	.	.	.	.	.	.
573_48981_AC037	PC2	IncF	non-mobilizable	573_48981	ST11	2022	Unknown	.	.	.	.	100.00;100.00	.	.	.	.	.	.	.	.	.	.	.	.	.	.	.
573_48999_AA032	PC2	IncF, IncR	conjugative	573_48999	ST11	2020	Shanghai	.	.	.	.	100	.	.	.	.	.	.	.	.	.	.	.	.	.	.	.
573_49079_AC037	PC2	IncF	mobilizable	573_49079	ST11	2022	Beijing	.	.	.	.	100	.	.	.	.	.	.	.	.	.	.	.	.	.	.	.
573_49088_AA032	PC2	IncF, IncR	mobilizable	573_49088	ST11	2022	Beijing	.	.	.	.	100	.	.	.	.	.	.	.	.	.	.	.	.	.	.	.
573_49090_AA032	PC2	IncF, IncR	mobilizable	573_49090	ST11	2022	Beijing	.	.	.	.	100	.	.	.	.	.	.	.	.	.	.	.	.	.	.	.
573_49091_AA032	PC2	IncF, IncR	mobilizable	573_49091	ST11	2022	Beijing	.	.	.	.	100	.	.	.	.	.	.	.	.	.	.	.	.	.	.	.
573_49092_AA032	PC2	IncF, IncR	mobilizable	573_49092	ST11	2022	Beijing	.	.	.	.	100	.	.	.	.	.	.	.	.	.	.	.	.	.	.	.
573_49094_AC037	PC2	IncF	mobilizable	573_49094	ST11	2022	Beijing	.	.	.	.	100	.	.	.	.	.	.	.	.	.	.	.	.	.	.	.
573_49113_AC037	PC2	IncF	mobilizable	573_49113	ST11	2017	Unknown	.	.	.	.	100	.	.	.	.	.	.	.	.	.	.	.	.	.	.	.
573_49398_AA362	Other	IncX	mobilizable	573_49398	ST268	2015	Beijing	.	.	.	.	100	.	.	.	.	.	.	.	.	.	.	.	.	.	.	.
573_49411_AA032	PC2	IncF, IncR	non-mobilizable	573_49411	ST11	2019	Beijing	.	.	.	.	100	.	.	.	.	.	.	.	.	.	.	.	.	.	.	.
573_49412_AC037	PC2	IncF	mobilizable	573_49412	ST11	2018	Beijing	.	.	.	.	100	.	.	.	.	.	.	.	.	.	.	.	.	.	.	.
573_49415_AC037	PC2	IncF	mobilizable	573_49415	ST11	2018	Beijing	.	.	.	.	100	.	.	.	.	.	.	.	.	.	.	.	.	.	.	.
573_49416_AA032	PC2	IncR	non-mobilizable	573_49416	ST11	2018	Beijing	.	.	.	.	100	.	.	.	.	.	.	.	.	.	.	.	.	.	.	.
573_49417_AC037	PC2	IncF	mobilizable	573_49417	ST11	2018	Beijing	.	.	.	.	100	.	.	.	.	.	.	.	.	.	.	.	.	.	.	.
573_49418_AA032	PC2	IncR	non-mobilizable	573_49418	ST11	2017	Beijing	.	.	.	.	100	.	.	.	.	.	.	.	.	.	.	.	.	.	.	.
573_49420_AC037	PC2	IncF	conjugative	573_49420	ST6086	2017	Beijing	.	.	.	.	100	.	.	.	.	.	.	.	.	.	.	.	.	.	.	.
573_49421_AC037	PC2	.	non-mobilizable	573_49421	ST11	2017	Beijing	.	.	.	.	100	.	.	.	.	.	.	.	.	.	.	.	.	.	.	.
573_49422_AC037	PC2	IncF	conjugative	573_49422	ST6086	2017	Beijing	.	.	.	.	100	.	.	.	.	.	.	.	.	.	.	.	.	.	.	.
573_49424_AA364	Other	.	non-mobilizable	573_49424	ST11	2016	Beijing	.	.	.	.	100	.	.	.	.	.	.	.	.	.	.	.	.	.	.	.
573_49425_AC037	PC2	IncF	mobilizable	573_49425	ST11	2016	Beijing	.	.	.	.	100	.	.	.	.	.	.	.	.	.	.	.	.	.	.	.
573_49426_AA590	Other	IncF	non-mobilizable	573_49426	ST11	2016	Beijing	.	.	.	.	100	.	.	.	.	.	.	.	.	.	.	.	.	.	.	.
573_49427_AA032	PC2	Col, IncF, IncR	conjugative	573_49427	ST11	2016	Beijing	.	.	.	.	100	.	.	.	.	.	.	.	.	.	.	.	.	.	.	.
573_49456_AA359	PC9	IncU	non-mobilizable	573_49456	ST11	2021	Anhui	.	.	.	.	100	.	.	.	.	.	.	.	.	.	.	.	.	.	.	.
573_49557_AA032	PC2	IncF, IncR	non-mobilizable	573_49557	ST11	2016	Shanghai	.	.	.	.	100	.	.	.	.	.	.	.	.	.	.	.	.	.	.	.
573_49558_AC037	PC2	IncF	conjugative	573_49558	ST11	2017	Shanghai	.	.	.	.	100	.	.	.	.	.	.	.	.	.	.	.	.	.	.	.
573_49559_AA032	PC2	IncF, IncR	non-mobilizable	573_49559	ST11	2018	Shanghai	.	.	.	.	100	.	.	.	.	.	.	.	.	.	.	.	.	.	.	.
573_49560_AA032	PC2	.	non-mobilizable	573_49560	ST11	2016	Shanghai	.	.	.	.	100	.	.	.	.	.	.	.	.	.	.	.	.	.	.	.
573_49561_AA359	PC9	IncU	non-mobilizable	573_49561	ST11	2017	Shanghai	.	.	.	.	100	.	.	.	.	.	.	.	.	.	.	.	.	.	.	.
573_49562_AA032	PC2	.	non-mobilizable	573_49562	ST11	2016	Shanghai	.	.	.	.	100	.	.	.	.	.	.	.	.	.	.	.	.	.	.	.
573_49563_AA359	PC9	IncU	non-mobilizable	573_49563	ST11	2018	Shanghai	.	.	.	.	100	.	.	.	.	.	.	.	.	.	.	.	.	.	.	.
573_49564_AA032	PC2	IncF, IncR	mobilizable	573_49564	ST11	2018	Shanghai	.	.	.	.	100	.	.	.	.	.	.	.	.	.	.	.	.	.	.	.
573_49565_AA032	PC2	IncF, IncR	mobilizable	573_49565	ST11	2018	Shanghai	.	.	.	.	100	.	.	.	.	.	.	.	.	.	.	.	.	.	.	.
573_49566_AA032	PC2	IncF, IncR	mobilizable	573_49566	ST11	2018	Shanghai	.	.	.	.	100	.	.	.	.	.	.	.	.	.	.	.	.	.	.	.
573_49567_AC129	PC3	Col	mobilizable	573_49567	ST15	2021	Zhejiang	.	.	.	.	.	.	.	.	.	.	.	.	.	.	.	.	.	100	.	.
573_49653_AC129	PC3	Col	mobilizable	573_49653	ST15	2019	Zhejiang	.	.	.	.	.	.	.	.	.	.	.	.	.	.	.	.	.	100	.	.
573_49885_AA032	PC2	IncF, IncR	mobilizable	573_49885	ST11	2022	Guangdong	.	.	.	.	100	.	.	.	.	.	.	.	.	.	.	.	.	.	.	.
573_49886_AA032	PC2	IncF, IncR	mobilizable	573_49886	ST11	2022	Guangdong	.	.	.	.	100	.	.	.	.	.	.	.	.	.	.	.	.	.	.	.
573_49889_AA032	PC2	IncF, IncR	mobilizable	573_49889	ST11	2022	Guangdong	.	.	.	.	100	.	.	.	.	.	.	.	.	.	.	.	.	.	.	.
573_49892_AA032	PC2	IncF, IncR	mobilizable	573_49892	ST11	2020	Shaanxi	.	.	.	.	100	.	.	.	.	.	.	.	.	.	.	.	.	.	.	.
573_49993_AC037	PC2	IncF	mobilizable	573_49993	ST11	2017	Jilin	.	.	.	.	100	.	.	.	.	.	.	.	.	.	.	.	.	.	.	.
573_50002_AA032	PC2	IncF, IncR	mobilizable	573_50002	ST11	2021	Zhejiang	.	.	.	.	100	.	.	.	.	.	.	.	.	.	.	.	.	.	.	.
573_50006_AA032	PC2	IncF, IncR	mobilizable	573_50006	ST11	2021	Zhejiang	.	.	.	.	100	.	.	.	.	.	.	.	.	.	.	.	.	.	.	.
573_50009_AA032	PC2	IncF	mobilizable	573_50009	ST11	2021	Zhejiang	.	.	.	.	.	.	.	.	.	.	.	.	.	.	100	.	.	.	.	.
573_50014_AA032	PC2	IncF	mobilizable	573_50014	ST11	2021	Zhejiang	.	.	.	.	.	.	.	.	.	.	.	.	.	.	100	.	.	.	.	.
573_50016_AA032	PC2	IncF	mobilizable	573_50016	ST11	2021	Zhejiang	.	.	.	.	.	.	.	.	.	.	.	.	.	.	100	.	.	.	.	.
573_50022_AA031	PC2	IncF, IncR	non-mobilizable	573_50022	ST11	2020	Zhejiang	.	.	.	.	100	.	.	.	.	.	.	.	.	.	.	.	.	.	.	.
573_50059_AA032	PC2	IncF, IncR	mobilizable	573_50059	ST11	2021	Jiangxi	.	.	.	.	100	.	.	.	.	.	.	.	.	.	.	.	.	.	.	.
573_50060_AA966	PC10	IncF, IncU	conjugative	573_50060	ST11	2017	Jiangxi	.	.	.	.	100	.	.	.	.	.	.	.	.	.	.	.	.	.	.	.
573_50097_AC129	PC3	Col	mobilizable	573_50097	ST15	2022	Zhejiang	.	.	.	.	.	.	.	.	.	.	.	.	.	.	.	.	.	100	.	.
573_50098_AC129	PC3	Col	mobilizable	573_50098	ST15	2020	Zhejiang	.	.	.	.	.	.	.	.	.	.	.	.	.	.	.	.	.	100	.	.
573_50101_AA032	PC2	IncF, IncN	conjugative	573_50101	ST11	2021	Zhejiang	100	.	.	.	100	.	.	.	.	.	.	.	.	.	.	.	.	.	.	.
573_50155_AA032	PC2	IncF	mobilizable	573_50155	ST11	2022	Sichuan	.	.	.	.	100	.	.	.	.	.	.	.	.	.	.	.	.	.	.	.
573_50156_AA032	PC2	IncF	mobilizable	573_50156	ST11	2022	Sichuan	.	.	.	.	100	.	.	.	.	.	.	.	.	.	.	.	.	.	.	.
573_50158_AA032	PC2	IncF	mobilizable	573_50158	ST11	2022	Sichuan	.	.	.	.	100	.	.	.	.	.	.	.	.	.	.	.	.	.	.	.
573_50159_AA032	PC2	IncF	mobilizable	573_50159	ST11	2022	Sichuan	.	.	.	.	100	.	.	.	.	.	.	.	.	.	.	.	.	.	.	.
573_50160_AA032	PC2	IncF	mobilizable	573_50160	ST11	2022	Sichuan	.	.	.	.	100	.	.	.	.	.	.	.	.	.	.	.	.	.	.	.
573_50162_AA032	PC2	IncF	mobilizable	573_50162	ST11	2022	Sichuan	.	.	.	.	100	.	.	.	.	.	.	.	.	.	.	.	.	.	.	.
573_50163_AA032	PC2	IncF	mobilizable	573_50163	ST11	2022	Sichuan	.	.	.	.	100	.	.	.	.	.	.	.	.	.	.	.	.	.	.	.
573_50165_AA032	PC2	IncF, IncR	mobilizable	573_50165	ST11	2018	Zhejiang	.	.	.	.	100	.	.	.	.	.	.	.	.	.	.	.	.	.	.	.
573_50166_AA448	PC5	Col, IncF	conjugative	573_50166	ST15	2019	Zhejiang	.	.	.	.	100	.	.	.	.	.	.	.	.	.	.	.	.	.	.	.
573_50167_AA406	PC1	IncF, IncF, IncH, IncR	mobilizable	573_50167	ST11	2017	Zhejiang	.	.	.	.	100	.	.	.	.	.	.	.	.	.	.	.	.	.	.	.
573_50168_AC037	PC2	IncF	conjugative	573_50168	ST11	2018	Zhejiang	.	.	.	.	100	.	.	.	.	.	.	.	.	.	.	.	.	.	.	.
573_50169_AA406	PC1	IncF, IncF, IncH, IncR	non-mobilizable	573_50169	ST11	2018	Zhejiang	.	.	.	.	100	.	.	.	.	.	.	.	.	.	.	.	.	.	.	.
573_50170_AA032	PC2	IncF, IncR	mobilizable	573_50170	ST11	2017	Zhejiang	.	.	.	.	100	.	.	.	.	.	.	.	.	.	.	.	.	.	.	.
573_50175_AA032	PC2	IncF, IncR	mobilizable	573_50175	ST751	2022	Guangdong	.	.	.	.	100	.	.	.	.	.	.	.	.	.	.	.	.	.	.	.
573_50197_AA032	PC2	IncF, IncN, IncR	conjugative	573_50197	ST11	2019	Shanxi	.	.	.	.	100	.	.	.	.	.	.	.	.	.	.	.	.	.	.	.
573_50200_AA032	PC2	IncR	conjugative	573_50200	ST11	2019	Shanxi	.	.	.	.	100	.	.	.	.	.	.	.	.	.	.	.	.	.	.	.
573_50201_AA032	PC2	IncF, IncR	mobilizable	573_50201	ST11	2019	Shanxi	.	.	.	.	100	.	.	.	.	.	.	.	.	.	.	.	.	.	.	.
573_50202_AA032	PC2	IncF, IncR	mobilizable	573_50202	ST11	2019	Shanxi	.	.	.	.	100	.	.	.	.	.	.	.	.	.	.	.	.	.	.	.
573_50203_AA032	PC2	IncF, IncR	mobilizable	573_50203	ST11	2019	Shanxi	.	.	.	.	100	.	.	.	.	.	.	.	.	.	.	.	.	.	.	.
573_50204_AA032	PC2	IncF, IncR	mobilizable	573_50204	ST11	2019	Shanxi	.	.	.	.	100	.	.	.	.	.	.	.	.	.	.	.	.	.	.	.
573_50205_AA032	PC2	IncF, IncR	mobilizable	573_50205	ST11	2019	Shanxi	.	.	.	.	100	.	.	.	.	.	.	.	.	.	.	.	.	.	.	.
573_50207_AA032	PC2	IncF, IncR	mobilizable	573_50207	ST11	2019	Shanxi	.	.	.	.	100	.	.	.	.	.	.	.	.	.	.	.	.	.	.	.
573_50208_AA032	PC2	IncF, IncR	mobilizable	573_50208	ST11	2019	Shanxi	.	.	.	.	100	.	.	.	.	.	.	.	.	.	.	.	.	.	.	.
573_50210_AA032	PC2	IncF, IncR	mobilizable	573_50210	ST11	2019	Shanxi	.	.	.	.	100	.	.	.	.	.	.	.	.	.	.	.	.	.	.	.
573_50211_AA032	PC2	IncF, IncR	mobilizable	573_50211	ST11	2019	Shanxi	.	.	.	.	100	.	.	.	.	.	.	.	.	.	.	.	.	.	.	.
573_50214_AA032	PC2	IncF, IncR	mobilizable	573_50214	ST11	2019	Shanxi	.	.	.	.	100	.	.	.	.	.	.	.	.	.	.	.	.	.	.	.
573_50222_AA032	PC2	IncR	non-mobilizable	573_50222	ST11	2018	Shanxi	.	.	.	.	100	.	.	.	.	.	.	.	.	.	.	.	.	.	.	.
573_50223_AA032	PC2	IncR	non-mobilizable	573_50223	ST11	2019	Shanxi	.	.	.	.	100	.	.	.	.	.	.	.	.	.	.	.	.	.	.	.
573_50227_AA032	PC2	IncR	non-mobilizable	573_50227	ST11	2019	Shanxi	.	.	.	.	100	.	.	.	.	.	.	.	.	.	.	.	.	.	.	.
573_50229_AA032	PC2	IncR	non-mobilizable	573_50229	ST11	2018	Shanxi	.	.	.	.	100	.	.	.	.	.	.	.	.	.	.	.	.	.	.	.
573_50235_AA031	PC2	IncR	non-mobilizable	573_50235	ST11	2018	Shanxi	.	.	.	.	100	.	.	.	.	.	.	.	.	.	.	.	.	.	.	.
573_50240_AA031	PC2	IncR	non-mobilizable	573_50240	ST11	2018	Shanxi	.	.	.	.	100	.	.	.	.	.	.	.	.	.	.	.	.	.	.	.
573_50244_AA032	PC2	IncR	non-mobilizable	573_50244	ST11	2019	Shanxi	.	.	.	.	100	.	.	.	.	.	.	.	.	.	.	.	.	.	.	.
573_50756_AA406	PC1	IncF, IncH	non-mobilizable	573_50756	ST11	2015	Unknown	.	.	.	.	100	.	.	.	.	.	.	.	.	.	.	.	.	.	.	.
573_50757_AA032	PC2	Col, IncF, IncR	conjugative	573_50757	ST11	2015	Unknown	.	.	.	.	100	.	.	.	.	.	.	.	.	.	.	.	.	.	.	.
573_50758_AA032	PC2	Col, IncF, IncR	conjugative	573_50758	ST11	2015	Unknown	.	.	.	.	100	.	.	.	.	.	.	.	.	.	.	.	.	.	.	.
573_50759_AA032	PC2	IncR	non-mobilizable	573_50759	ST11	2015	Unknown	.	.	.	.	100	.	.	.	.	.	.	.	.	.	.	.	.	.	.	.
573_50760_AA032	PC2	IncR	non-mobilizable	573_50760	ST11	2015	Unknown	.	.	.	.	100	.	.	.	.	.	.	.	.	.	.	.	.	.	.	.
573_50761_AA032	PC2	Col, IncF, IncR	conjugative	573_50761	ST11	2015	Unknown	.	.	.	.	100	.	.	.	.	.	.	.	.	.	.	.	.	.	.	.
573_50762_AA032	PC2	IncF, IncR	non-mobilizable	573_50762	ST11	2015	Unknown	.	.	.	.	100	.	.	.	.	.	.	.	.	.	.	.	.	.	.	.
573_50763_AA032	PC2	IncR	non-mobilizable	573_50763	ST11	2015	Unknown	.	.	.	.	100	.	.	.	.	.	.	.	.	.	.	.	.	.	.	.
573_50812_AA032	PC2	IncF, IncR	non-mobilizable	573_50812	ST11	2021	Chongqing	.	.	.	.	100	.	.	.	.	.	.	.	.	.	.	.	.	.	.	.
573_50833_AA448	PC5	.	conjugative	573_50833	ST23	2022	Shanghai	.	.	.	.	100	.	.	.	.	.	.	.	.	.	.	.	.	.	.	.
573_50834_AA032	PC2	IncF, IncR	conjugative	573_50834	ST11	2022	Shanghai	.	.	.	.	100.00;100.00	.	.	.	.	.	.	.	.	.	.	.	.	.	.	.
573_50835_AA448	PC5	IncF	conjugative	573_50835	ST375	2022	Shanghai	.	.	.	.	100	.	.	.	.	.	.	.	.	.	.	.	.	.	.	.
573_50914_AA032	PC2	IncF	mobilizable	573_50914	ST11	2021	Guangdong	.	.	.	.	100	.	.	.	.	.	.	.	.	.	.	.	.	.	.	.
573_50915_AA032	PC2	IncF	mobilizable	573_50915	ST11	2021	Guangdong	.	.	.	.	100	.	.	.	.	.	.	.	.	.	.	.	.	.	.	.
573_50916_AA032	PC2	IncF	mobilizable	573_50916	ST11	2021	Guangdong	.	.	.	.	100	.	.	.	.	.	.	.	.	.	.	.	.	.	.	.
573_50917_AA032	PC2	IncF	mobilizable	573_50917	ST11	2021	Guangdong	.	.	.	.	100	.	.	.	.	.	.	.	.	.	.	.	.	.	.	.
573_50918_AA032	PC2	IncF	mobilizable	573_50918	ST11	2021	Guangdong	.	.	.	.	100	.	.	.	.	.	.	.	.	.	.	.	.	.	.	.
573_50919_AA032	PC2	IncF	mobilizable	573_50919	ST11	2021	Guangdong	.	.	.	.	100	.	.	.	.	.	.	.	.	.	.	.	.	.	.	.
573_50920_AA032	PC2	IncF	mobilizable	573_50920	ST11	2021	Guangdong	.	.	.	.	100	.	.	.	.	.	.	.	.	.	.	.	.	.	.	.
573_50921_AA032	PC2	IncF	mobilizable	573_50921	ST11	2021	Guangdong	.	.	.	.	100	.	.	.	.	.	.	.	.	.	.	.	.	.	.	.
573_50922_AA032	PC2	IncF	mobilizable	573_50922	ST11	2021	Guangdong	.	.	.	.	100	.	.	.	.	.	.	.	.	.	.	.	.	.	.	.
573_50923_AA032	PC2	IncF	mobilizable	573_50923	ST11	2021	Guangdong	.	.	.	.	100	.	.	.	.	.	.	.	.	.	.	.	.	.	.	.
573_50926_AA032	PC2	IncF	mobilizable	573_50926	ST11	2021	Guangdong	.	.	.	.	100	.	.	.	.	.	.	.	.	.	.	.	.	.	.	.
573_50928_AA032	PC2	IncF	mobilizable	573_50928	ST11	2021	Guangdong	.	.	.	.	100	.	.	.	.	.	.	.	.	.	.	.	.	.	.	.
573_50929_AA032	PC2	IncF	mobilizable	573_50929	ST11	2021	Guangdong	.	.	.	.	100	.	.	.	.	.	.	.	.	.	.	.	.	.	.	.
573_50930_AA032	PC2	IncF	mobilizable	573_50930	ST11	2021	Guangdong	.	.	.	.	100	.	.	.	.	.	.	.	.	.	.	.	.	.	.	.
573_50933_AA032	PC2	IncF	mobilizable	573_50933	ST11	2021	Guangdong	.	.	.	.	100	.	.	.	.	.	.	.	.	.	.	.	.	.	.	.
573_50949_AA032	PC2	IncF, IncR	non-mobilizable	573_50949	ST11	2018	Zhejiang	.	.	.	.	100	.	.	.	.	.	.	.	.	.	.	.	.	.	.	.
573_50950_AA032	PC2	IncF, IncR	mobilizable	573_50950	ST11	2018	Zhejiang	.	.	.	.	100	.	.	.	.	.	.	.	.	.	.	.	.	.	.	.
573_50952_AA032	PC2	IncF, IncR	mobilizable	573_50952	ST11	2018	Zhejiang	.	.	.	.	100	.	.	.	.	.	.	.	.	.	.	.	.	.	.	.
573_50954_AA032	PC2	IncF, IncR	mobilizable	573_50954	ST11	2018	Zhejiang	.	.	.	.	100	.	.	.	.	.	.	.	.	.	.	.	.	.	.	.
573_50955_AA031	PC2	IncR	non-mobilizable	573_50955	ST11	2018	Zhejiang	.	.	.	.	100	.	.	.	.	.	.	.	.	.	.	.	.	.	.	.
573_50956_AA031	PC2	IncR	non-mobilizable	573_50956	ST11	2018	Zhejiang	.	.	.	.	100	.	.	.	.	.	.	.	.	.	.	.	.	.	.	.
573_50964_AA032	PC2	IncF, IncR	mobilizable	573_50964	ST11	2022	Guangdong	.	.	.	.	100	.	.	.	.	.	.	.	.	.	.	.	.	.	.	.
573_51040_AA032	PC2	IncF, IncR	mobilizable	573_51040	ST751	2022	Guangdong	.	.	.	.	100	.	.	.	.	.	.	.	.	.	.	.	.	.	.	.
573_51041_AC037	PC2	IncF	non-mobilizable	573_51041	ST11	2018	Beijing	.	.	.	.	100	.	.	.	.	.	.	.	.	.	.	.	.	.	.	.
573_51773_AA338	Other	IncF	conjugative	573_51773	ST15	2022	Shanghai	.	.	.	.	.	.	.	.	.	.	.	.	.	.	.	.	100	.	.	.
573_51773_AA448	PC5	Col	conjugative	573_51773	ST15	2022	Shanghai	.	.	.	.	100	.	.	.	.	.	.	.	.	.	.	.	.	.	.	.
573_51774_AA031	PC2	IncF, IncR	non-mobilizable	573_51774	ST11	2022	Shanghai	.	.	.	.	100	.	.	.	.	.	.	.	.	.	.	.	.	.	.	.
573_51774_AA966	PC10	IncF, IncU	conjugative	573_51774	ST11	2022	Shanghai	.	.	.	.	.	.	.	.	.	.	.	.	.	.	.	.	100.00;100.00;100.00	.	.	.
573_51775_AA032	PC2	IncF, IncR	mobilizable	573_51775	ST11	2017	Beijing	.	.	.	.	100	.	.	.	.	.	.	.	.	.	.	.	.	.	.	.
573_51776_AA032	PC2	IncF, IncR	mobilizable	573_51776	ST11	2017	Beijing	.	.	.	.	100	.	.	.	.	.	.	.	.	.	.	.	.	.	.	.
573_51781_AA032	PC2	IncF, IncR	non-mobilizable	573_51781	ST11	2020	Beijing	.	.	.	.	100	.	.	.	.	.	.	.	.	.	.	.	.	.	.	.
573_51840_AA359	PC2	.	non-mobilizable	573_51840	ST11	2017	Zhejiang	.	.	.	.	100	.	.	.	.	.	.	.	.	.	.	.	.	.	.	.
573_51843_AA032	PC2	Col, IncF, IncR	conjugative	573_51843	ST11	2016	Zhejiang	.	.	.	.	100	.	.	.	.	.	.	.	.	.	.	.	.	.	.	.
573_51872_AA448	PC5	IncF, IncR	conjugative	573_51872	ST15	2018	Shanghai	.	.	.	.	100	.	.	.	.	.	.	.	.	.	.	.	.	.	.	.
573_51890_AA032	PC2	IncF, IncR	mobilizable	573_51890	ST751	2022	Guangdong	.	.	.	.	100	.	.	.	.	.	.	.	.	.	.	.	.	.	.	.
573_51891_AA046	Other	IncF, IncF	conjugative	573_51891	ST15	2021	Zhejiang	.	.	.	.	.	.	.	.	.	.	.	.	.	.	.	100	.	.	.	.
573_51891_AA448	PC5	Col	conjugative	573_51891	ST15	2021	Zhejiang	.	.	.	.	100	.	.	.	.	.	.	.	.	.	.	.	.	.	.	.
573_51913_AA032	PC2	Col, IncF, IncR	conjugative	573_51913	ST11	2020	Beijing	.	.	.	.	100	.	.	.	.	.	.	.	.	.	.	.	.	.	.	.
573_51914_AA032	PC2	Col, IncF, IncR	conjugative	573_51914	ST11	2020	Beijing	.	.	.	.	100	.	.	.	.	.	.	.	.	.	.	.	.	.	.	.
573_51915_AA031	PC2	IncR	non-mobilizable	573_51915	ST11	2020	Beijing	.	.	.	.	100	.	.	.	.	.	.	.	.	.	.	.	.	.	.	.
573_51916_AA031	PC2	IncR	non-mobilizable	573_51916	ST11	2020	Beijing	.	.	.	.	100	.	.	.	.	.	.	.	.	.	.	.	.	.	.	.
573_51918_AA032	PC2	Col, IncF, IncR	conjugative	573_51918	ST11	2020	Beijing	.	.	.	.	100	.	.	.	.	.	.	.	.	.	.	.	.	.	.	.
573_51922_AA032	PC2	Col, IncF, IncR	conjugative	573_51922	ST11	2020	Beijing	.	.	.	.	100	.	.	.	.	.	.	.	.	.	.	.	.	.	.	.
573_51933_AA032	PC2	Col, IncF, IncR	conjugative	573_51933	ST11	2020	Beijing	.	.	.	.	100	.	.	.	.	.	.	.	.	.	.	.	.	.	.	.
573_51938_AA032	PC2	Col, IncF, IncR	conjugative	573_51938	ST11	2020	Beijing	.	.	.	.	100	.	.	.	.	.	.	.	.	.	.	.	.	.	.	.
573_51939_AA032	PC2	IncF, IncR	conjugative	573_51939	ST11	2020	Beijing	.	.	.	.	100	.	.	.	.	.	.	.	.	.	.	.	.	.	.	.
573_51940_AA032	PC2	IncF, IncR	mobilizable	573_51940	ST11	2020	Beijing	.	.	.	.	100	.	.	.	.	.	.	.	.	.	.	.	.	.	.	.
573_51943_AA032	PC2	Col, IncF, IncR	conjugative	573_51943	ST11	2020	Beijing	.	.	.	.	100	.	.	.	.	.	.	.	.	.	.	.	.	.	.	.
573_51954_AA032	PC2	Col, IncF, IncR	conjugative	573_51954	ST11	2020	Beijing	.	.	.	.	100	.	.	.	.	.	.	.	.	.	.	.	.	.	.	.
573_51955_AA032	PC2	Col, IncF, IncR	conjugative	573_51955	ST11	2020	Beijing	.	.	.	.	100	.	.	.	.	.	.	.	.	.	.	.	.	.	.	.
573_51958_AA032	PC2	Col, IncF, IncR	conjugative	573_51958	ST11	2017	Beijing	.	.	.	.	100	.	.	.	.	.	.	.	.	.	.	.	.	.	.	.
573_51960_AA032	PC2	Col, IncF, IncR	conjugative	573_51960	ST11	2020	Beijing	.	.	.	.	100	.	.	.	.	.	.	.	.	.	.	.	.	.	.	.
573_51961_AA032	PC2	Col, IncF, IncR	conjugative	573_51961	ST11	2020	Beijing	.	.	.	.	100	.	.	.	.	.	.	.	.	.	.	.	.	.	.	.
573_51967_AA032	PC2	Col, IncF, IncR	conjugative	573_51967	ST11	2020	Beijing	.	.	.	.	100	.	.	.	.	.	.	.	.	.	.	.	.	.	.	.
573_52180_AA032	PC2	Col, IncF, IncR	conjugative	573_52180	ST11	2016	Shanghai	.	.	.	.	100	.	.	.	.	.	.	.	.	.	.	.	.	.	.	.
573_52368_AA032	PC2	IncR	non-mobilizable	573_52368	ST11	2015	Unknown	.	.	.	.	100	.	.	.	.	.	.	.	.	.	.	.	.	.	.	.
573_52369_AA406	PC1	IncF, IncH	non-mobilizable	573_52369	ST11	2015	Unknown	.	.	.	.	100	.	.	.	.	.	.	.	.	.	.	.	.	.	.	.
573_52401_AA032	PC2	IncF	mobilizable	573_52401	ST11	2021	Guangdong	.	.	.	.	100	.	.	.	.	.	.	.	.	.	.	.	.	.	.	.
573_52404_AA032	PC2	IncF	mobilizable	573_52404	ST11	2021	Guangdong	.	.	.	.	100	.	.	.	.	.	.	.	.	.	.	.	.	.	.	.
573_52406_AA032	PC2	IncF	mobilizable	573_52406	ST11	2021	Guangdong	.	.	.	.	100	.	.	.	.	.	.	.	.	.	.	.	.	.	.	.
573_52407_AA032	PC2	IncF	mobilizable	573_52407	ST11	2021	Guangdong	.	.	.	.	100	.	.	.	.	.	.	.	.	.	.	.	.	.	.	.
573_52413_AA032	PC2	IncF	mobilizable	573_52413	ST11	2021	Guangdong	.	.	.	.	100	.	.	.	.	.	.	.	.	.	.	.	.	.	.	.
573_52414_AA032	PC2	IncF	mobilizable	573_52414	ST11	2021	Guangdong	.	.	.	.	100	.	.	.	.	.	.	.	.	.	.	.	.	.	.	.
573_52416_AA032	PC2	IncF	mobilizable	573_52416	ST11	2021	Guangdong	.	.	.	.	100	.	.	.	.	.	.	.	.	.	.	.	.	.	.	.
573_52417_AA032	PC2	IncF	mobilizable	573_52417	ST11	2021	Guangdong	.	.	.	.	100	.	.	.	.	.	.	.	.	.	.	.	.	.	.	.
573_52418_AA032	PC2	IncF	mobilizable	573_52418	ST11	2021	Guangdong	.	.	.	.	100	.	.	.	.	.	.	.	.	.	.	.	.	.	.	.
573_52419_AA032	PC2	IncF	mobilizable	573_52419	ST11	2021	Guangdong	.	.	.	.	100	.	.	.	.	.	.	.	.	.	.	.	.	.	.	.
573_52420_AA032	PC2	IncF	mobilizable	573_52420	ST11	2021	Guangdong	.	.	.	.	100	.	.	.	.	.	.	.	.	.	.	.	.	.	.	.
573_52422_AA032	PC2	IncF	mobilizable	573_52422	ST11	2021	Guangdong	.	.	.	.	100	.	.	.	.	.	.	.	.	.	.	.	.	.	.	.
573_52445_AA031	PC2	IncR	non-mobilizable	573_52445	ST11	2019	Zhejiang	.	.	.	.	100	.	.	.	.	.	.	.	.	.	.	.	.	.	.	.
573_52449_AA032	PC2	Col, IncF, IncR	conjugative	573_52449	ST11	2019	Zhejiang	.	.	.	.	100	.	.	.	.	.	.	.	.	.	.	.	.	.	.	.
573_52450_AA966	PC10	IncF, IncU	conjugative	573_52450	ST11	2019	Zhejiang	.	.	.	.	100	.	.	.	.	.	.	.	.	.	.	.	.	.	.	.
573_52452_AA031	PC2	IncR	non-mobilizable	573_52452	ST11	2019	Zhejiang	.	.	.	.	100	.	.	.	.	.	.	.	.	.	.	.	.	.	.	.
573_52453_AA032	PC2	IncF	mobilizable	573_52453	ST11	2019	Zhejiang	.	.	.	.	100	.	.	.	.	.	.	.	.	.	.	.	.	.	.	.
573_52454_AA032	PC2	IncF	mobilizable	573_52454	ST11	2019	Zhejiang	.	.	.	.	100	.	.	.	.	.	.	.	.	.	.	.	.	.	.	.
573_52455_AA032	PC2	IncF	mobilizable	573_52455	ST11	2019	Zhejiang	.	.	.	.	100	.	.	.	.	.	.	.	.	.	.	.	.	.	.	.
573_52456_AA031	PC2	IncR	non-mobilizable	573_52456	ST11	2019	Zhejiang	.	.	.	.	100	.	.	.	.	.	.	.	.	.	.	.	.	.	.	.
573_52458_AA032	PC2	IncF	mobilizable	573_52458	ST11	2019	Zhejiang	.	.	.	.	100	.	.	.	.	.	.	.	.	.	.	.	.	.	.	.
573_52460_AA031	PC2	IncF, IncR	conjugative	573_52460	ST11	2019	Zhejiang	.	.	.	.	100	.	.	.	.	.	.	.	.	.	.	.	.	.	.	.
573_52461_AA031	PC2	.	conjugative	573_52461	ST11	2019	Zhejiang	.	.	.	.	100	.	.	.	.	.	.	.	.	.	.	.	.	.	.	.
573_52462_AA032	PC2	IncF	non-mobilizable	573_52462	ST11	2019	Zhejiang	.	.	.	.	100	.	.	.	.	.	.	.	.	.	.	.	.	.	.	.
573_52463_AA032	PC2	Col, IncF, IncR	conjugative	573_52463	ST11	2019	Zhejiang	.	.	.	.	100	.	.	.	.	.	.	.	.	.	.	.	.	.	.	.
573_52464_AA032	PC2	Col, IncF, IncR	conjugative	573_52464	ST11	2019	Zhejiang	.	.	.	.	100	.	.	.	.	.	.	.	.	.	.	.	.	.	.	.
573_52465_AA966	PC10	IncF, IncU	conjugative	573_52465	ST11	2019	Zhejiang	.	.	.	.	100	.	.	.	.	.	.	.	.	.	.	.	.	.	.	.
573_52466_AA032	PC2	IncF	mobilizable	573_52466	ST11	2019	Zhejiang	.	.	.	.	100	.	.	.	.	.	.	.	.	.	.	.	.	.	.	.
573_52468_AA032	PC2	IncF	mobilizable	573_52468	ST11	2019	Zhejiang	.	.	.	.	100	.	.	.	.	.	.	.	.	.	.	.	.	.	.	.
573_52469_AA032	PC2	IncF, IncR	mobilizable	573_52469	ST11	2019	Zhejiang	.	.	.	.	100	.	.	.	.	.	.	.	.	.	.	.	.	.	.	.
573_52470_AA032	PC2	.	non-mobilizable	573_52470	ST11	2019	Zhejiang	.	.	.	.	100	.	.	.	.	.	.	.	.	.	.	.	.	.	.	.
573_52471_AA032	PC2	IncF, IncR	mobilizable	573_52471	ST11	2019	Zhejiang	.	.	.	.	100	.	.	.	.	.	.	.	.	.	.	.	.	.	.	.
573_52472_AA032	PC2	.	non-mobilizable	573_52472	ST11	2019	Zhejiang	.	.	.	.	100	.	.	.	.	.	.	.	.	.	.	.	.	.	.	.
573_52472_AA038	Other	IncX	conjugative	573_52472	ST11	2019	Zhejiang	.	.	.	.	.	.	.	.	.	.	.	.	.	.	.	.	100	.	.	.
573_52473_AA032	PC2	IncF, IncR	mobilizable	573_52473	ST11	2019	Zhejiang	.	.	.	.	100	.	.	.	.	.	.	.	.	.	.	.	.	.	.	.
573_52474_AA032	PC2	IncF, IncR	mobilizable	573_52474	ST11	2019	Zhejiang	.	.	.	.	100	.	.	.	.	.	.	.	.	.	.	.	.	.	.	.
573_52475_AA032	PC2	IncF, IncR	mobilizable	573_52475	ST11	2019	Zhejiang	.	.	.	.	100	.	.	.	.	.	.	.	.	.	.	.	.	.	.	.
573_52476_AA032	PC2	IncF	mobilizable	573_52476	ST11	2019	Zhejiang	.	.	.	.	100	.	.	.	.	.	.	.	.	.	.	.	.	.	.	.
573_52477_AA032	PC2	IncF, IncR	mobilizable	573_52477	ST11	2019	Zhejiang	.	.	.	.	100	.	.	.	.	.	.	.	.	.	.	.	.	.	.	.
573_52478_AA032	PC2	IncF, IncR	mobilizable	573_52478	ST11	2019	Zhejiang	.	.	.	.	100	.	.	.	.	.	.	.	.	.	.	.	.	.	.	.
573_52480_AA032	PC2	.	mobilizable	573_52480	ST11	2019	Zhejiang	.	.	.	.	100	.	.	.	.	.	.	.	.	.	.	.	.	.	.	.
573_52483_AA032	PC2	IncF	mobilizable	573_52483	ST11	2019	Zhejiang	.	.	.	.	100	.	.	.	.	.	.	.	.	.	.	.	.	.	.	.
573_52484_AA032	PC2	Col, IncF, IncR	conjugative	573_52484	ST11	2019	Zhejiang	.	.	.	.	100	.	.	.	.	.	.	.	.	.	.	.	.	.	.	.
573_52486_AA032	PC2	Col, IncF, IncR	conjugative	573_52486	ST11	2019	Zhejiang	.	.	.	.	100	.	.	.	.	.	.	.	.	.	.	.	.	.	.	.
573_52487_AA032	PC2	Col, IncF, IncR	conjugative	573_52487	ST11	2019	Zhejiang	.	.	.	.	100	.	.	.	.	.	.	.	.	.	.	.	.	.	.	.
573_52488_AA032	PC2	Col, IncF, IncR	conjugative	573_52488	ST11	2019	Zhejiang	.	.	.	.	100	.	.	.	.	.	.	.	.	.	.	.	.	.	.	.
573_52542_AA032	PC2	IncF	mobilizable	573_52542	ST11	2019	Zhejiang	.	.	.	.	100	.	.	.	.	.	.	.	.	.	.	.	.	.	.	.
573_52543_AA032	PC2	IncF	mobilizable	573_52543	ST11	2019	Zhejiang	.	.	.	.	100	.	.	.	.	.	.	.	.	.	.	.	.	.	.	.
573_52545_AA032	PC2	IncF	mobilizable	573_52545	ST11	2018	Zhejiang	.	.	.	.	100	.	.	.	.	.	.	.	.	.	.	.	.	.	.	.
573_52548_AA032	PC2	IncF	mobilizable	573_52548	ST11	2018	Zhejiang	.	.	.	.	100	.	.	.	.	.	.	.	.	.	.	.	.	.	.	.
573_52549_AA032	PC2	IncF	mobilizable	573_52549	ST11	2018	Zhejiang	.	.	.	.	100	.	.	.	.	.	.	.	.	.	.	.	.	.	.	.
573_52550_AA031	PC2	IncF, IncR	non-mobilizable	573_52550	ST11	2018	Zhejiang	.	.	.	.	100	.	.	.	.	.	.	.	.	.	.	.	.	.	.	.
573_52551_AA032	PC2	.	non-mobilizable	573_52551	ST11	2018	Zhejiang	.	.	.	.	100	.	.	.	.	.	.	.	.	.	.	.	.	.	.	.
573_52552_AA031	PC2	IncF, IncR	non-mobilizable	573_52552	ST11	2018	Zhejiang	.	.	.	.	100	.	.	.	.	.	.	.	.	.	.	.	.	.	.	.
573_52554_AA032	PC2	IncF	mobilizable	573_52554	ST11	2018	Zhejiang	.	.	.	.	100	.	.	.	.	.	.	.	.	.	.	.	.	.	.	.
573_52555_AA032	PC2	IncF	mobilizable	573_52555	ST11	2018	Zhejiang	.	.	.	.	100	.	.	.	.	.	.	.	.	.	.	.	.	.	.	.
573_52556_AA032	PC2	IncF	mobilizable	573_52556	ST11	2018	Zhejiang	.	.	.	.	100	.	.	.	.	.	.	.	.	.	.	.	.	.	.	.
573_52557_AA032	PC2	IncF	mobilizable	573_52557	ST11	2018	Zhejiang	.	.	.	.	100	.	.	.	.	.	.	.	.	.	.	.	.	.	.	.
573_52559_AA032	PC2	IncF	mobilizable	573_52559	ST11	2018	Zhejiang	.	.	.	.	100	.	.	.	.	.	.	.	.	.	.	.	.	.	.	.
573_52560_AA031	PC2	IncR	non-mobilizable	573_52560	ST11	2018	Zhejiang	.	.	.	.	100	.	.	.	.	.	.	.	.	.	.	.	.	.	.	.
573_52561_AA032	PC2	IncF	mobilizable	573_52561	ST11	2018	Zhejiang	.	.	.	.	100	.	.	.	.	.	.	.	.	.	.	.	.	.	.	.
573_52570_AA031	PC2	IncR	non-mobilizable	573_52570	ST11	2018	Zhejiang	.	.	.	.	100	.	.	.	.	.	.	.	.	.	.	.	.	.	.	.
573_52571_AA032	PC2	IncF	mobilizable	573_52571	ST11	2018	Zhejiang	.	.	.	.	100	.	.	.	.	.	.	.	.	.	.	.	.	.	.	.
573_52572_AA031	PC2	IncR	non-mobilizable	573_52572	ST11	2018	Zhejiang	.	.	.	.	100	.	.	.	.	.	.	.	.	.	.	.	.	.	.	.
573_52589_AA032	PC2	Col, IncF, IncR	conjugative	573_52589	ST11	2020	Beijing	.	.	.	.	100	.	.	.	.	.	.	.	.	.	.	.	.	.	.	.
573_52591_AA405	PC4	.	conjugative	573_52591	ST11	2021	Beijing	.	.	.	.	100	.	.	.	.	.	.	.	.	.	.	.	.	.	.	.
573_52592_AA032	PC2	IncF, IncR	mobilizable	573_52592	ST11	2021	Beijing	.	.	.	.	100	.	.	.	.	.	.	.	.	.	.	.	.	.	.	.
573_52594_AA405	PC4	.	conjugative	573_52594	ST11	2021	Beijing	.	.	.	.	100	.	.	.	.	.	.	.	.	.	.	.	.	.	.	.
573_52596_AA590	PC4	IncF	mobilizable	573_52596	ST11	2021	Beijing	.	.	.	.	100	.	.	.	.	.	.	.	.	.	.	.	.	.	.	.
573_52598_AA590	PC4	IncF	mobilizable	573_52598	ST11	2021	Beijing	.	.	.	.	100	.	.	.	.	.	.	.	.	.	.	.	.	.	.	.
573_52614_AA405	PC4	.	conjugative	573_52614	ST11	2021	Beijing	.	.	.	.	100	.	.	.	.	.	.	.	.	.	.	.	.	.	.	.
573_52619_AA032	PC2	Col, IncF, IncR	conjugative	573_52619	ST11	2020	Beijing	.	.	.	.	100	.	.	.	.	.	.	.	.	.	.	.	.	.	.	.
573_52623_AA032	PC2	Col, IncF, IncR	conjugative	573_52623	ST11	2020	Beijing	.	.	.	.	100	.	.	.	.	.	.	.	.	.	.	.	.	.	.	.
573_52626_AA031	PC2	IncR	non-mobilizable	573_52626	ST11	2020	Beijing	.	.	.	.	100	.	.	.	.	.	.	.	.	.	.	.	.	.	.	.
573_52628_AA032	PC2	Col, IncF, IncR	conjugative	573_52628	ST11	2020	Beijing	.	.	.	.	100	.	.	.	.	.	.	.	.	.	.	.	.	.	.	.
573_52631_AA032	PC2	Col, IncF, IncR	conjugative	573_52631	ST11	2020	Beijing	.	.	.	.	100	.	.	.	.	.	.	.	.	.	.	.	.	.	.	.
573_52641_AA032	PC2	Col, IncF, IncR	conjugative	573_52641	ST11	2020	Beijing	.	.	.	.	100	.	.	.	.	.	.	.	.	.	.	.	.	.	.	.
573_52651_AA032	PC2	Col, IncF, IncR	conjugative	573_52651	ST11	2020	Beijing	.	.	.	.	100	.	.	.	.	.	.	.	.	.	.	.	.	.	.	.
573_52668_AA032	PC2	Col, IncF, IncR	conjugative	573_52668	ST11	2020	Beijing	.	.	.	.	100	.	.	.	.	.	.	.	.	.	.	.	.	.	.	.
573_52669_AA032	PC2	Col, IncF, IncR	conjugative	573_52669	ST11	2020	Beijing	.	.	.	.	100	.	.	.	.	.	.	.	.	.	.	.	.	.	.	.
573_52682_AA032	PC2	Col, IncF, IncR	conjugative	573_52682	ST11	2020	Beijing	.	.	.	.	100	.	.	.	.	.	.	.	.	.	.	.	.	.	.	.
573_52786_AC129	PC3	Col	mobilizable	573_52786	ST15	2020	Zhejiang	.	.	.	.	.	.	.	.	.	.	.	.	.	.	.	.	.	100	.	.
573_52787_AC129	PC3	Col	mobilizable	573_52787	ST15	2019	Zhejiang	.	.	.	.	.	.	.	.	.	.	.	.	.	.	.	.	.	100	.	.
573_52788_AC129	PC3	Col	mobilizable	573_52788	ST15	2020	Zhejiang	.	.	.	.	.	.	.	.	.	.	.	.	.	.	.	.	.	100	.	.
573_52790_AA448	PC5	.	non-mobilizable	573_52790	ST15	2020	Zhejiang	.	.	.	.	100	.	.	.	.	.	.	.	.	.	.	.	.	.	.	.
573_52790_AC129	PC3	Col	mobilizable	573_52790	ST15	2020	Zhejiang	.	.	.	.	.	.	.	.	.	.	.	.	.	.	.	.	.	100	.	.
573_52791_AC129	PC3	Col	mobilizable	573_52791	ST15	2020	Zhejiang	.	.	.	.	.	.	.	.	.	.	.	.	.	.	.	.	.	100	.	.
573_52792_AC129	PC3	Col	mobilizable	573_52792	ST15	2021	Zhejiang	.	.	.	.	.	.	.	.	.	.	.	.	.	.	.	.	.	100	.	.
573_52793_AC129	PC3	Col	mobilizable	573_52793	ST15	2021	Zhejiang	.	.	.	.	.	.	.	.	.	.	.	.	.	.	.	.	.	100	.	.
573_52795_AC129	PC3	Col	mobilizable	573_52795	ST15	2021	Zhejiang	.	.	.	.	.	.	.	.	.	.	.	.	.	.	.	.	.	100	.	.
573_52796_AC129	PC3	Col	mobilizable	573_52796	ST15	2021	Zhejiang	.	.	.	.	.	.	.	.	.	.	.	.	.	.	.	.	.	100	.	.
573_52797_AC129	PC3	Col	mobilizable	573_52797	ST15	2021	Zhejiang	.	.	.	.	.	.	.	.	.	.	.	.	.	.	.	.	.	100	.	.
573_52798_AC129	PC3	Col	mobilizable	573_52798	ST15	2021	Zhejiang	.	.	.	.	.	.	.	.	.	.	.	.	.	.	.	.	.	100	.	.
573_52799_AC129	PC3	Col	mobilizable	573_52799	ST15	2021	Zhejiang	.	.	.	.	.	.	.	.	.	.	.	.	.	.	.	.	.	100	.	.
573_52800_AC129	PC3	Col	mobilizable	573_52800	ST15	2021	Zhejiang	.	.	.	.	.	.	.	.	.	.	.	.	.	.	.	.	.	100	.	.
573_52810_AA362	Other	IncX	mobilizable	573_52810	ST65	2017	Beijing	.	.	.	.	.	.	100	.	.	.	.	.	.	.	.	.	.	.	.	.
573_52826_AA628	Other	IncA/C	conjugative	573_52826	ST48	2015	Guangdong	.	.	.	.	.	.	.	.	.	.	.	.	.	.	.	100	.	.	.	.
573_52851_AA032	PC2	IncF, IncR	non-mobilizable	573_52851	ST11	2019	Hunan	.	.	.	.	100	.	.	.	.	.	.	.	.	.	.	.	.	.	.	.
573_52853_AA032	PC2	IncF, IncR	non-mobilizable	573_52853	ST11	2019	Hunan	.	.	.	.	100	.	.	.	.	.	.	.	.	.	.	.	.	.	.	.
573_52879_AA032	PC2	IncF, IncR	non-mobilizable	573_52879	ST11	2018	Hunan	.	.	.	.	100	.	.	.	.	.	.	.	.	.	.	.	.	.	.	.
573_53045_AA032	PC2	Col, IncF, IncI	conjugative	573_53045	ST11	2017	Zhejiang	.	.	.	.	100	.	.	.	.	.	.	.	.	.	.	.	.	.	.	.
573_53046_AA032	PC2	IncF, IncI	conjugative	573_53046	ST11	2017	Zhejiang	.	.	.	.	100	.	.	100	.	.	.	.	.	.	.	.	.	.	.	.
573_53047_AA032	PC2	Col, IncF, IncI	conjugative	573_53047	ST11	2017	Zhejiang	.	.	.	.	100	.	.	.	.	.	.	.	.	.	.	.	.	.	.	.
573_53048_AA032	PC2	Col, IncF, IncI	conjugative	573_53048	ST11	2017	Zhejiang	.	.	.	.	100.00;100.00;100.00	.	.	.	.	.	.	.	.	.	.	.	.	.	.	.
573_53049_AA032	PC2	Col, IncF, IncI	conjugative	573_53049	ST11	2017	Zhejiang	.	.	.	.	100	.	.	.	.	.	.	.	.	.	.	.	.	.	.	.
573_53061_AA406	PC1	IncF, IncH, IncN, IncU	conjugative	573_53061	ST268	2017	Shanghai	.	.	.	.	100	.	.	.	.	.	.	.	.	.	.	.	.	.	.	.
573_53062_AA552	PC7	Col, IncN, IncU	conjugative	573_53062	ST268	2017	Shanghai	.	.	.	.	100	.	.	.	.	.	.	.	.	.	.	.	.	.	.	.
573_53063_AA552	PC7	Col, IncN, IncU	conjugative	573_53063	ST268	2017	Shanghai	.	.	.	.	100	.	.	.	.	.	.	.	.	.	.	.	.	.	.	.
573_53570_AA032	PC2	IncF, IncR	conjugative	573_53570	ST11	2018	Hubei	.	.	.	.	100	.	.	.	.	.	.	.	.	.	.	.	.	.	.	.
573_53571_AA032	PC2	Col, IncF, IncR	conjugative	573_53571	ST11	2018	Hubei	.	.	.	.	100	.	.	.	.	.	.	.	.	.	.	.	.	.	.	.
573_53573_AA032	PC2	IncF, IncR	mobilizable	573_53573	ST11	2018	Hubei	.	.	.	.	100	.	.	.	.	.	.	.	.	.	.	.	.	.	.	.
573_53574_AA032	PC2	IncF, IncR	mobilizable	573_53574	ST11	2018	Hubei	.	.	.	.	100	.	.	.	.	.	.	.	.	.	.	.	.	.	.	.
573_53576_AA032	PC2	IncF, IncR	mobilizable	573_53576	ST11	2018	Hubei	.	.	.	.	100	.	.	.	.	.	.	.	.	.	.	.	.	.	.	.
573_53580_AA002	Other	IncF, IncF, IncL/M, IncQ	conjugative	573_53580	ST1049	2018	Hubei	.	.	.	.	100	.	.	.	.	.	.	.	.	.	.	100	.	.	.	.
573_53590_AA032	PC2	IncF, IncR	mobilizable	573_53590	ST11	2018	Hubei	.	.	.	.	100	.	.	.	.	.	.	.	.	.	.	.	.	.	.	.
573_53734_AA406	PC1	IncF, IncH, IncR	non-mobilizable	573_53734	ST11	2020	Jiangsu	.	.	.	.	100	.	.	.	.	.	.	.	.	.	.	.	.	.	.	.
573_53744_AA032	PC2	Col, IncF	conjugative	573_53744	ST11	2018	Jiangsu	.	.	.	.	100	.	.	.	.	.	.	.	.	.	.	.	.	.	.	.
573_53801_AA032	PC2	IncF, IncR	non-mobilizable	573_53801	ST11	2020	Fujian	.	.	.	.	100	.	.	.	.	.	.	.	.	.	.	.	.	.	.	.
573_53802_AA032	PC2	IncF, IncR	non-mobilizable	573_53802	ST11	2020	Fujian	.	.	.	.	100	.	.	.	.	.	.	.	.	.	.	.	.	.	.	.
573_53805_AA032	PC2	IncF, IncR	non-mobilizable	573_53805	ST11	2020	Fujian	.	.	.	.	100	.	.	.	.	.	.	.	.	.	.	.	.	.	.	.
573_53827_AA032	PC2	IncF	mobilizable	573_53827	ST11	2021	Zhejiang	.	.	.	.	100	.	.	.	.	.	.	.	.	.	.	.	.	.	.	.
573_54331_AA002	PC6	IncL/M	conjugative	573_54331	ST147	2018	Beijing	.	.	.	.	.	.	.	.	.	.	.	.	.	.	.	.	.	.	100	.
573_54333_AA406	PC1	IncF, IncR	non-mobilizable	573_54333	ST11	2018	Zhejiang	.	.	.	.	100	.	.	.	.	.	.	.	.	.	.	.	.	.	.	.
573_54343_AA448	PC5	.	conjugative	573_54343	ST15	2021	Zhejiang	.	.	.	.	100	.	.	.	.	.	.	.	.	.	.	.	.	.	.	.
573_54359_AA002	PC6	IncL/M	conjugative	573_54359	ST147	2019	Beijing	.	.	.	.	.	.	.	.	.	.	.	.	.	.	.	.	.	.	100	.
573_54624_AA032	PC2	IncF, IncR	mobilizable	573_54624	ST11	2021	Jiangsu	.	.	.	.	100	.	.	.	.	.	.	.	.	.	.	.	.	.	.	.
573_54625_AA031	PC2	IncR	non-mobilizable	573_54625	ST11	2021	Jiangsu	.	.	.	.	100	.	.	.	.	.	.	.	.	.	.	.	.	.	.	.
573_54626_AA032	PC2	Col, IncF, IncR	conjugative	573_54626	ST11	2021	Jiangsu	.	.	.	.	100	.	.	.	.	.	.	.	.	.	.	.	.	.	.	.
573_54627_AA966	PC10	IncF, IncU	conjugative	573_54627	ST11	2021	Jiangsu	.	.	.	.	100	.	.	.	.	.	.	.	.	.	.	.	.	.	.	.
573_54628_AA032	PC2	IncF	conjugative	573_54628	ST11	2021	Jiangsu	.	.	.	.	100	.	.	.	.	.	.	.	.	.	.	.	.	.	.	.
573_54629_AA032	PC2	IncF, IncR	mobilizable	573_54629	ST11	2021	Jiangsu	.	.	.	.	100	.	.	.	.	.	.	.	.	.	.	.	.	.	.	.
573_54630_AA032	PC2	IncF, IncR	mobilizable	573_54630	ST11	2021	Jiangsu	.	.	.	.	100	.	.	.	.	.	.	.	.	.	.	.	.	.	.	.
573_54631_AA032	PC2	Col, IncF, IncR	conjugative	573_54631	ST11	2020	Jiangsu	.	.	.	.	100	.	.	.	.	.	.	.	.	.	.	.	.	.	.	.
573_54639_AA032	PC2	.	non-mobilizable	573_54639	ST11	2019	Jiangsu	.	.	.	.	100	.	.	.	.	.	.	.	.	.	.	.	.	.	.	.
573_54667_AA032	PC2	IncF, IncR	mobilizable	573_54667	ST11	2019	Zhejiang	.	.	.	.	100	.	.	.	.	.	.	.	.	.	.	.	.	.	.	.
573_54668_AA032	PC2	IncF, IncR	mobilizable	573_54668	ST11	2019	Zhejiang	.	.	.	.	100	.	.	.	.	.	.	.	.	.	.	.	.	.	.	.
573_54672_AA032	PC2	IncF, IncR	mobilizable	573_54672	ST11	2019	Zhejiang	.	.	.	.	100	.	.	.	.	.	.	.	.	.	.	.	.	.	.	.
573_54685_AC129	PC3	Col	mobilizable	573_54685	ST15	2019	Zhejiang	.	.	.	.	.	.	.	.	.	.	.	.	.	.	.	.	.	100	.	.
573_54689_AA032	PC2	Col, IncF, IncR	conjugative	573_54689	ST11	2020	Anhui	.	.	.	.	100	.	.	.	.	.	.	.	.	.	.	.	.	.	.	.
573_54712_AA032	PC2	Col, IncF, IncR	conjugative	573_54712	ST11	2020	Inner mongolia	.	.	.	.	100	.	.	.	.	.	.	.	.	.	.	.	.	.	.	.
573_54713_AA032	PC2	Col, IncF, IncR	conjugative	573_54713	ST11	2018	Inner mongolia	.	.	.	.	100	.	.	.	.	.	.	.	.	.	.	.	.	.	.	.
573_54744_AA363	Other	.	conjugative	573_54744	ST23	2018	SiChuan	.	.	.	.	100	.	.	.	.	.	.	.	.	.	.	.	.	.	.	.
573_54754_AA024	PC5	.	non-mobilizable	573_54754	ST15	2018	HeBei	.	.	.	.	100	.	.	.	.	.	.	.	.	.	.	.	.	.	.	.
573_54755_AA024	PC5	.	non-mobilizable	573_54755	ST15	2018	HeBei	.	.	.	.	100	.	.	.	.	.	.	.	.	.	.	.	.	.	.	.
573_54758_AA448	PC5	.	conjugative	573_54758	ST655	2018	HeBei	.	.	.	.	100	.	.	.	.	.	.	.	.	.	.	.	.	.	.	.
573_54759_AA031	PC2	IncR	non-mobilizable	573_54759	ST11	2018	HeBei	.	.	.	.	100	.	.	.	.	.	.	.	.	.	.	.	.	.	.	.
573_54760_AA032	PC2	IncR	non-mobilizable	573_54760	ST11	2020	HeBei	.	.	.	.	100	.	.	.	.	.	.	.	.	.	.	.	.	.	.	.
573_54763_AA031	PC2	IncR	non-mobilizable	573_54763	ST11	2020	HeBei	.	.	.	.	100	.	.	.	.	.	.	.	.	.	.	.	.	.	.	.
573_54764_AA031	PC2	IncR	non-mobilizable	573_54764	ST11	2020	HeBei	.	.	.	.	100	.	.	.	.	.	.	.	.	.	.	.	.	.	.	.
573_54795_AA552	PC7	IncN	conjugative	573_54795	ST268	2019	JiangSu	100	.	.	.	.	.	.	.	.	.	.	.	.	.	.	.	.	.	.	.
573_54808_AC129	PC3	Col	mobilizable	573_54808	ST15	2019	JiangSu	.	.	.	.	.	.	.	.	.	.	.	.	.	.	.	.	.	100	.	.
573_54809_AC129	PC3	Col	mobilizable	573_54809	ST15	2019	JiangSu	.	.	.	.	.	.	.	.	.	.	.	.	.	.	.	.	.	100	.	.
573_54813_AA032	PC2	IncF, IncR	mobilizable	573_54813	ST11	2019	JiangSu	.	.	.	.	100	.	.	.	.	.	.	.	.	.	.	.	.	.	.	.
573_54845_AA032	PC2	IncF, IncR	mobilizable	573_54845	ST11	2021	Sichuan	.	.	.	.	100	.	.	.	.	.	.	.	.	.	.	.	.	.	.	.
573_54846_AA031	PC2	IncR	non-mobilizable	573_54846	ST11	2021	Sichuan	.	.	.	.	100	.	.	.	.	.	.	.	.	.	.	.	.	.	.	.
573_54851_AA032	PC2	IncF	mobilizable	573_54851	ST11	2021	Sichuan	.	.	.	.	100	.	.	.	.	.	.	.	.	.	.	.	.	.	.	.
573_54855_AA031	PC2	IncR	non-mobilizable	573_54855	ST11	2020	Sichuan	.	.	.	.	100	.	.	.	.	.	.	.	.	.	.	.	.	.	.	.
573_54907_AA448	PC5	.	conjugative	573_54907	ST15	2018	Unknown	.	.	.	.	100	.	.	.	.	.	.	.	.	.	.	.	.	.	.	.
573_54908_AA448	PC5	Col, IncF	conjugative	573_54908	ST15	2018	Unknown	.	.	.	.	100	.	.	.	.	.	.	.	.	.	.	.	.	.	.	.
573_55082_AA002	PC6	IncL/M	conjugative	573_55082	ST11	Unknown	Taiwan	.	.	.	.	.	.	.	.	.	.	.	.	.	.	.	.	.	.	100	.
573_55083_AA002	PC6	IncL/M	conjugative	573_55083	ST23	Unknown	Taiwan	.	.	.	.	.	.	.	.	.	.	.	.	.	.	.	.	.	.	100	.
573_55084_AA002	PC6	IncL/M	conjugative	573_55084	ST11	Unknown	Taiwan	.	.	.	.	.	.	.	.	.	.	.	.	.	.	.	.	.	.	100	.
573_55106_AA032	PC2	Col, IncR	conjugative	573_55106	ST11	Unknown	Shanxi	.	.	.	.	100	.	.	.	.	.	.	.	.	.	.	.	.	.	.	.
573_55109_AA032	PC2	IncF, IncR	non-mobilizable	573_55109	ST11	Unknown	Shanxi	.	.	.	.	100	.	.	.	.	.	.	.	.	.	.	.	.	.	.	.
573_55111_AA032	PC2	IncF, IncR	non-mobilizable	573_55111	ST11	Unknown	Beijing	.	.	.	.	100	.	.	.	.	.	.	.	.	.	.	.	.	.	.	.
573_55114_AA032	PC2	Col, IncF, IncR	conjugative	573_55114	ST11	Unknown	Beijing	.	.	.	.	100	.	.	.	.	.	.	.	.	.	.	.	.	.	.	.
573_55115_AC037	PC2	IncF	mobilizable	573_55115	ST11	Unknown	Beijing	.	.	.	.	100	.	.	.	.	.	.	.	.	.	.	.	.	.	.	.
573_55117_AA032	PC2	Col, IncF, IncR	conjugative	573_55117	ST11	Unknown	Beijing	.	.	.	.	100	.	.	.	.	.	.	.	.	.	.	.	.	.	.	.
573_55118_AA032	PC2	IncF, IncR	mobilizable	573_55118	ST11	Unknown	Beijing	.	.	.	.	100	.	.	.	.	.	.	.	.	.	.	.	.	.	.	.
573_55120_AA032	PC2	IncF, IncR	non-mobilizable	573_55120	ST11	Unknown	Beijing	.	.	.	.	100	.	.	.	.	.	.	.	.	.	.	.	.	.	.	.
573_55121_AA032	PC2	IncF, IncR	mobilizable	573_55121	ST11	Unknown	Beijing	.	.	.	.	100	.	.	.	.	.	.	.	.	.	.	.	.	.	.	.
573_55122_AA032	PC2	IncR	non-mobilizable	573_55122	ST11	Unknown	Beijing	.	.	.	.	100	.	.	.	.	.	.	.	.	.	.	.	.	.	.	.
573_55123_AA032	PC2	IncF, IncR	mobilizable	573_55123	ST11	Unknown	Beijing	.	.	.	.	100	.	.	.	.	.	.	.	.	.	.	.	.	.	.	.
573_55125_AA032	PC2	IncF	mobilizable	573_55125	ST11	Unknown	Beijing	.	.	.	.	100	.	.	.	.	.	.	.	.	.	.	.	.	.	.	.
573_55126_AA032	PC2	IncF	mobilizable	573_55126	ST11	Unknown	Beijing	.	.	.	.	100	.	.	.	.	.	.	.	.	.	.	.	.	.	.	.
573_55127_AA032	PC2	IncF, IncR	non-mobilizable	573_55127	ST11	Unknown	Beijing	.	.	.	.	100	.	.	.	.	.	.	.	.	.	.	.	.	.	.	.
573_55128_AA032	PC2	IncF, IncR	mobilizable	573_55128	ST11	Unknown	Beijing	.	.	.	.	100	.	.	.	.	.	.	.	.	.	.	.	.	.	.	.
573_55129_AA032	PC2	IncF, IncR	mobilizable	573_55129	ST11	Unknown	Beijing	.	.	.	.	100	.	.	.	.	.	.	.	.	.	.	.	.	.	.	.
573_55130_AE581	Other	.	non-mobilizable	573_55130	ST65	Unknown	Beijing	.	.	.	.	.	.	.	.	.	.	.	.	.	.	.	100	.	.	.	.
573_55132_AA032	PC2	IncF, IncR	mobilizable	573_55132	ST11	Unknown	Beijing	.	.	.	.	100	.	.	.	.	.	.	.	.	.	.	.	.	.	.	.
573_55135_AA032	PC2	IncR	non-mobilizable	573_55135	ST11	Unknown	Beijing	.	.	.	.	100	.	.	.	.	.	.	.	.	.	.	.	.	.	.	.
573_55140_AA032	PC2	IncR	non-mobilizable	573_55140	ST11	Unknown	Beijing	.	.	.	.	100	.	.	.	.	.	.	.	.	.	.	.	.	.	.	.
573_55147_AA024	PC2	IncR	non-mobilizable	573_55147	ST11	Unknown	Beijing	.	.	.	.	100	.	.	.	.	.	.	.	.	.	.	.	.	.	.	.
573_55148_AA024	PC2	IncR	non-mobilizable	573_55148	ST11	Unknown	Beijing	.	.	.	.	100	.	.	.	.	.	.	.	.	.	.	.	.	.	.	.
573_55149_AA024	PC2	IncR	non-mobilizable	573_55149	ST11	Unknown	Beijing	.	.	.	.	100	.	.	.	.	.	.	.	.	.	.	.	.	.	.	.
573_55150_AA024	PC2	IncR	non-mobilizable	573_55150	ST11	Unknown	Beijing	.	.	.	.	100	.	.	.	.	.	.	.	.	.	.	.	.	.	.	.
573_55153_AA031	PC2	IncR	non-mobilizable	573_55153	ST11	Unknown	Henan	.	.	.	.	100	.	.	.	.	.	.	.	.	.	.	.	.	.	.	.
573_55154_AA032	PC2	IncF, IncR	mobilizable	573_55154	ST11	Unknown	Henan	.	.	.	.	100	.	.	.	.	.	.	.	.	.	.	.	.	.	.	.
573_55155_AA448	PC5	.	conjugative	573_55155	ST2237	Unknown	Henan	.	.	.	.	100	.	.	.	.	.	.	.	.	.	.	.	.	.	.	.
573_55156_AA031	PC2	IncR	non-mobilizable	573_55156	ST11	Unknown	Henan	.	.	.	.	100	.	.	.	.	.	.	.	.	.	.	.	.	.	.	.
573_55157_AA032	PC2	IncF, IncR	mobilizable	573_55157	ST11	Unknown	Henan	.	.	.	.	100	.	.	.	.	.	.	.	.	.	.	.	.	.	.	.
573_55158_AA032	PC2	IncF, IncR	mobilizable	573_55158	ST11	Unknown	Henan	.	.	.	.	100	.	.	.	.	.	.	.	.	.	.	.	.	.	.	.
573_55159_AA032	PC2	IncF, IncR	mobilizable	573_55159	ST11	Unknown	Henan	.	.	.	.	100	.	.	.	.	.	.	.	.	.	.	.	.	.	.	.
573_55160_AA032	PC2	IncF, IncR	mobilizable	573_55160	ST11	Unknown	Henan	.	.	.	.	100	.	.	.	.	.	.	.	.	.	.	.	.	.	.	.
573_55161_AA032	PC2	IncF, IncR	mobilizable	573_55161	ST11	Unknown	Henan	.	.	.	.	100	.	.	.	.	.	.	.	.	.	.	.	.	.	.	.
573_55162_AA032	PC2	IncF, IncR	mobilizable	573_55162	ST11	Unknown	Henan	.	.	.	.	100	.	.	.	.	.	.	.	.	.	.	.	.	.	.	.
573_55163_AA032	PC2	IncF, IncR	mobilizable	573_55163	ST11	Unknown	Henan	.	.	.	.	100	.	.	.	.	.	.	.	.	.	.	.	.	.	.	.
573_55165_AA032	PC2	IncF, IncR	mobilizable	573_55165	ST11	Unknown	Henan	.	.	.	.	100	.	.	.	.	.	.	.	.	.	.	.	.	.	.	.
573_55166_AA032	PC2	IncF, IncR	mobilizable	573_55166	ST11	Unknown	Henan	.	.	.	.	100	.	.	.	.	.	.	.	.	.	.	.	.	.	.	.
573_55170_AA032	PC2	IncF, IncR	conjugative	573_55170	ST380	Unknown	Hunan	.	.	.	.	100	.	.	.	.	.	.	.	.	.	.	.	.	.	.	.
573_55171_AA031	PC2	IncR	conjugative	573_55171	ST380	Unknown	Hunan	.	.	.	.	100	.	.	.	.	.	.	.	.	.	.	.	.	.	.	.
573_55172_AA032	PC2	IncF, IncR	mobilizable	573_55172	ST11	Unknown	Henan	.	.	.	.	100	.	.	.	.	.	.	.	.	.	.	.	.	.	.	.
573_55173_AA031	PC2	IncR	conjugative	573_55173	ST380	Unknown	Hunan	.	.	.	.	100	.	.	.	.	.	.	.	.	.	.	.	.	.	.	.
573_55174_AA031	PC2	IncR	non-mobilizable	573_55174	ST11	Unknown	Hunan	.	.	.	.	100	.	.	.	.	.	.	.	.	.	.	.	.	.	.	.
573_55180_AA038	Other	IncX	conjugative	573_55180	ST23	Unknown	Hunan	.	.	.	.	.	.	.	.	.	.	.	.	.	.	.	100	.	.	.	.
573_55184_AA032	PC2	IncF	mobilizable	573_55184	ST11	Unknown	Hunan	.	.	.	.	100	.	.	.	.	.	.	.	.	.	.	.	.	.	.	.
573_55189_AA032	PC2	Col, IncF, IncR	conjugative	573_55189	ST11	Unknown	Hunan	.	.	.	.	100	.	.	.	.	.	.	.	.	.	.	.	.	.	.	.
573_55190_AA032	PC2	IncF	mobilizable	573_55190	ST11	Unknown	Hunan	.	.	.	.	100	.	.	.	.	.	.	.	.	.	.	.	.	.	.	.
573_55191_AA032	PC2	IncF	mobilizable	573_55191	ST11	Unknown	Hunan	.	.	.	.	100	.	.	.	.	.	.	.	.	.	.	.	.	.	.	.
573_55192_AA032	PC2	IncF	mobilizable	573_55192	ST11	Unknown	Hunan	.	.	.	.	100	.	.	.	.	.	.	.	.	.	.	.	.	.	.	.
573_55193_AA032	PC2	Col, IncF, IncR	conjugative	573_55193	ST11	Unknown	Hunan	.	.	.	.	100	.	.	.	.	.	.	.	.	.	.	.	.	.	.	.
573_55194_AA031	PC2	IncR	non-mobilizable	573_55194	ST11	Unknown	Hunan	.	.	.	.	100	.	.	.	.	.	.	.	.	.	.	.	.	.	.	.
573_55196_AA031	PC2	IncR	non-mobilizable	573_55196	ST11	Unknown	Hunan	.	.	.	.	100	.	.	.	.	.	.	.	.	.	.	.	.	.	.	.
573_55201_AA032	PC2	IncF, IncR	non-mobilizable	573_55201	ST11	2022	Shanghai	.	.	.	.	100	.	.	.	.	.	.	.	.	.	.	.	.	.	.	.
573_55255_AA032	PC2	IncF, IncR	non-mobilizable	573_55255	ST11	2022	Shanghai	.	.	.	.	100.00;100.00	.	.	.	.	.	.	.	.	.	.	.	.	.	.	.
573_55256_AA032	PC2	IncF, IncR	non-mobilizable	573_55256	ST11	2022	Shanghai	.	.	.	.	100	.	.	.	.	.	.	.	.	.	.	.	.	.	.	.
573_55258_AA032	PC2	Col, IncF, IncR	conjugative	573_55258	ST11	2022	Shanghai	.	.	.	.	100	.	.	.	.	.	.	.	.	.	.	.	.	.	.	.
573_56110_AA448	PC5	.	conjugative	573_56110	ST15	2020	Zhejiang	.	.	.	.	100	.	.	.	.	.	.	.	.	.	.	.	.	.	.	.
573_56111_AA448	PC5	.	conjugative	573_56111	ST15	2019	Zhejiang	.	.	.	.	100	.	.	.	.	.	.	.	.	.	.	.	.	.	.	.
573_56113_AA032	PC2	IncF, IncR	mobilizable	573_56113	ST11	Unknown	Henan	.	.	.	.	100	.	.	.	.	.	.	.	.	.	.	.	.	.	.	.
573_56163_AA032	PC2	Col, IncF, IncR	conjugative	573_56163	ST11	2022	Anhui	.	.	.	.	100	.	.	.	.	.	.	.	.	.	.	.	.	.	.	.
573_56164_AA032	PC2	IncF, IncR	mobilizable	573_56164	ST11	2022	Anhui	.	.	.	.	100	.	.	.	.	.	.	.	.	.	.	.	.	.	.	.
573_56167_AA032	PC2	IncR	non-mobilizable	573_56167	ST11	2022	Anhui	.	.	.	.	100	.	.	.	.	.	.	.	.	.	.	.	.	.	.	.
573_56175_AA032	PC2	Col, IncF, IncR	conjugative	573_56175	ST11	2022	Anhui	.	.	.	.	100	.	.	.	.	.	.	.	.	.	.	.	.	.	.	.
573_56180_AA406	PC1	IncF, IncH	non-mobilizable	573_56180	ST11	2022	Anhui	.	.	.	.	100	.	.	.	.	.	.	.	.	.	.	.	.	.	.	.
573_56181_AA032	PC2	IncR	non-mobilizable	573_56181	ST11	2022	Anhui	.	.	.	.	100	.	.	.	.	.	.	.	.	.	.	.	.	.	.	.
573_56183_AC129	PC3	Col	mobilizable	573_56183	ST15	2021	Jiaxing	.	.	.	.	.	.	.	.	.	.	.	.	.	.	.	.	.	100	.	.
573_56184_AC129	PC3	Col	mobilizable	573_56184	ST15	2022	Jiaxing	.	.	.	.	.	.	.	.	.	.	.	.	.	.	.	.	.	100	.	.
573_56185_AC129	PC3	Col	mobilizable	573_56185	ST15	2021	Jiaxing	.	.	.	.	.	.	.	.	.	.	.	.	.	.	.	.	.	100	.	.
573_56186_AC129	PC3	Col	mobilizable	573_56186	ST15	2021	Jiaxing	.	.	.	.	.	.	.	.	.	.	.	.	.	.	.	.	.	100	.	.
573_56187_AC129	PC3	Col	mobilizable	573_56187	ST15	2022	Jiaxing	.	.	.	.	.	.	.	.	.	.	.	.	.	.	.	.	.	100	.	.
573_56188_AC129	PC3	Col	mobilizable	573_56188	ST15	2021	Jiaxing	.	.	.	.	.	.	.	.	.	.	.	.	.	.	.	.	.	100	.	.
573_56189_AC129	PC3	Col	mobilizable	573_56189	ST15	2021	Jiaxing	.	.	.	.	.	.	.	.	.	.	.	.	.	.	.	.	.	100	.	.
573_56190_AC129	PC3	Col	mobilizable	573_56190	ST15	2021	Jiaxing	.	.	.	.	.	.	.	.	.	.	.	.	.	.	.	.	.	100	.	.
573_56191_AC129	PC3	Col	mobilizable	573_56191	ST15	2021	Jiaxing	.	.	.	.	.	.	.	.	.	.	.	.	.	.	.	.	.	100	.	.
573_56192_AC129	PC3	Col	mobilizable	573_56192	ST15	2021	Jiaxing	.	.	.	.	.	.	.	.	.	.	.	.	.	.	.	.	.	100	.	.
573_56193_AC129	PC3	Col	mobilizable	573_56193	ST15	2021	Jiaxing	.	.	.	.	.	.	.	.	.	.	.	.	.	.	.	.	.	100	.	.
573_56194_AC129	PC3	Col	mobilizable	573_56194	ST15	2021	Jiaxing	.	.	.	.	.	.	.	.	.	.	.	.	.	.	.	.	.	100	.	.
573_56195_AC129	PC3	Col	mobilizable	573_56195	ST15	2021	Jiaxing	.	.	.	.	.	.	.	.	.	.	.	.	.	.	.	.	.	100	.	.
573_56196_AC129	PC3	Col	mobilizable	573_56196	ST15	2021	Jiaxing	.	.	.	.	.	.	.	.	.	.	.	.	.	.	.	.	.	100	.	.
573_56197_AC129	PC3	Col	mobilizable	573_56197	ST15	2021	Jiaxing	.	.	.	.	.	.	.	.	.	.	.	.	.	.	.	.	.	100	.	.
573_56198_AC129	PC3	Col	mobilizable	573_56198	ST15	2021	Jiaxing	.	.	.	.	.	.	.	.	.	.	.	.	.	.	.	.	.	100	.	.
573_56199_AC129	PC3	Col	mobilizable	573_56199	ST15	2021	Jiaxing	.	.	.	.	.	.	.	.	.	.	.	.	.	.	.	.	.	100	.	.
573_56200_AC129	PC3	Col	mobilizable	573_56200	ST15	2021	Jiaxing	.	.	.	.	.	.	.	.	.	.	.	.	.	.	.	.	.	100	.	.
573_56201_AC129	PC3	Col	mobilizable	573_56201	ST15	2021	Jiaxing	.	.	.	.	.	.	.	.	.	.	.	.	.	.	.	.	.	100	.	.
573_56202_AC129	PC3	Col	mobilizable	573_56202	ST15	2021	Jiaxing	.	.	.	.	.	.	.	.	.	.	.	.	.	.	.	.	.	100	.	.
573_56203_AC129	PC3	Col	mobilizable	573_56203	ST15	2021	Jiaxing	.	.	.	.	.	.	.	.	.	.	.	.	.	.	.	.	.	100	.	.
573_56204_AA448	PC5	.	conjugative	573_56204	ST15	2020	Zhejiang	.	.	.	.	100	.	.	.	.	.	.	.	.	.	.	.	.	.	.	.
573_56206_AA448	PC5	.	non-mobilizable	573_56206	ST15	2020	Zhejiang	.	.	.	.	100	.	.	.	.	.	.	.	.	.	.	.	.	.	.	.
573_56207_AA448	PC5	.	non-mobilizable	573_56207	ST15	2020	Zhejiang	.	.	.	.	100	.	.	.	.	.	.	.	.	.	.	.	.	.	.	.
573_56208_AA448	PC5	.	conjugative	573_56208	ST15	2020	Zhejiang	.	.	.	.	100	.	.	.	.	.	.	.	.	.	.	.	.	.	.	.
573_56209_AA448	PC5	.	non-mobilizable	573_56209	ST15	2020	Zhejiang	.	.	.	.	100	.	.	.	.	.	.	.	.	.	.	.	.	.	.	.
573_56210_AA448	PC5	.	conjugative	573_56210	ST15	2020	Zhejiang	.	.	.	.	100	.	.	.	.	.	.	.	.	.	.	.	.	.	.	.
573_56220_AA448	PC5	.	conjugative	573_56220	ST15	2020	Zhejiang	.	.	.	.	100	.	.	.	.	.	.	.	.	.	.	.	.	.	.	.
573_56221_AA448	PC5	.	non-mobilizable	573_56221	ST15	2020	Zhejiang	.	.	.	.	100	.	.	.	.	.	.	.	.	.	.	.	.	.	.	.
573_56222_AA448	PC5	.	non-mobilizable	573_56222	ST15	2019	Zhejiang	.	.	.	.	100	.	.	.	.	.	.	.	.	.	.	.	.	.	.	.
573_56223_AA448	PC5	.	non-mobilizable	573_56223	ST15	2019	Zhejiang	.	.	.	.	100	.	.	.	.	.	.	.	.	.	.	.	.	.	.	.
573_56224_AA448	PC5	.	non-mobilizable	573_56224	ST15	2019	Zhejiang	.	.	.	.	100	.	.	.	.	.	.	.	.	.	.	.	.	.	.	.
573_56225_AA448	PC5	.	non-mobilizable	573_56225	ST15	2019	Zhejiang	.	.	.	.	100	.	.	.	.	.	.	.	.	.	.	.	.	.	.	.
573_56226_AA448	PC5	.	conjugative	573_56226	ST15	2020	Zhejiang	.	.	.	.	100	.	.	.	.	.	.	.	.	.	.	.	.	.	.	.
573_56227_AA448	PC5	.	conjugative	573_56227	ST15	2020	Zhejiang	.	.	.	.	100	.	.	.	.	.	.	.	.	.	.	.	.	.	.	.
573_56228_AA448	PC5	.	non-mobilizable	573_56228	ST15	2020	Zhejiang	.	.	.	.	100	.	.	.	.	.	.	.	.	.	.	.	.	.	.	.
573_56229_AA448	PC5	.	conjugative	573_56229	ST15	2019	Zhejiang	.	.	.	.	100	.	.	.	.	.	.	.	.	.	.	.	.	.	.	.
573_56230_AA448	PC5	.	non-mobilizable	573_56230	ST15	2019	Zhejiang	.	.	.	.	100	.	.	.	.	.	.	.	.	.	.	.	.	.	.	.
573_56232_AA448	PC5	.	conjugative	573_56232	ST15	2020	Zhejiang	.	.	.	.	100	.	.	.	.	.	.	.	.	.	.	.	.	.	.	.
573_56233_AA448	PC5	.	non-mobilizable	573_56233	ST15	2019	Zhejiang	.	.	.	.	100	.	.	.	.	.	.	.	.	.	.	.	.	.	.	.
573_56234_AA448	PC5	.	conjugative	573_56234	ST15	2019	Zhejiang	.	.	.	.	100	.	.	.	.	.	.	.	.	.	.	.	.	.	.	.
573_56235_AA448	PC5	.	conjugative	573_56235	ST15	2020	Zhejiang	.	.	.	.	100	.	.	.	.	.	.	.	.	.	.	.	.	.	.	.
573_56239_AA448	PC5	.	conjugative	573_56239	ST15	2020	Zhejiang	.	.	.	.	100	.	.	.	.	.	.	.	.	.	.	.	.	.	.	.
573_56240_AA448	PC5	.	conjugative	573_56240	ST15	2020	Zhejiang	.	.	.	.	100	.	.	.	.	.	.	.	.	.	.	.	.	.	.	.
573_56241_AA448	PC5	.	non-mobilizable	573_56241	ST15	2019	Zhejiang	.	.	.	.	100	.	.	.	.	.	.	.	.	.	.	.	.	.	.	.
573_56242_AA448	PC5	.	non-mobilizable	573_56242	ST15	2020	Zhejiang	.	.	.	.	100	.	.	.	.	.	.	.	.	.	.	.	.	.	.	.
573_56243_AA448	PC5	.	conjugative	573_56243	ST15	2019	Zhejiang	.	.	.	.	100	.	.	.	.	.	.	.	.	.	.	.	.	.	.	.
573_56244_AA448	PC5	.	conjugative	573_56244	ST15	2020	Zhejiang	.	.	.	.	100	.	.	.	.	.	.	.	.	.	.	.	.	.	.	.
573_56245_AA448	PC5	.	non-mobilizable	573_56245	ST15	2019	Zhejiang	.	.	.	.	100	.	.	.	.	.	.	.	.	.	.	.	.	.	.	.
573_56246_AA448	PC5	.	non-mobilizable	573_56246	ST15	2019	Zhejiang	.	.	.	.	100	.	.	.	.	.	.	.	.	.	.	.	.	.	.	.
573_56247_AA448	PC5	.	non-mobilizable	573_56247	ST15	2019	Zhejiang	.	.	.	.	100	.	.	.	.	.	.	.	.	.	.	.	.	.	.	.
573_56306_AA032	PC2	IncF, IncR	mobilizable	573_56306	ST11	2021	Shanghai	.	.	.	.	100	.	.	.	.	.	.	.	.	.	.	.	.	.	.	.
573_56340_AA032	PC2	IncF, IncR	mobilizable	573_56340	ST11	2021	Shanghai	.	.	.	.	100	.	.	.	.	.	.	.	.	.	.	.	.	.	.	.
573_56386_AC037	PC2	IncF	non-mobilizable	573_56386	ST11	2021	Shanxi	.	.	.	.	100	.	.	.	.	.	.	.	.	.	.	.	.	.	.	.
573_56423_AA448	PC5	.	conjugative	573_56423	ST15	2020	Zhejiang	.	.	.	.	100	.	.	.	.	.	.	.	.	.	.	.	.	.	.	.
573_56425_AA448	PC5	.	conjugative	573_56425	ST15	2020	Zhejiang	.	.	.	.	100	.	.	.	.	.	.	.	.	.	.	.	.	.	.	.
573_56426_AA448	PC5	.	conjugative	573_56426	ST15	2020	Zhejiang	.	.	.	.	100	.	.	.	.	.	.	.	.	.	.	.	.	.	.	.
573_56469_AA032	PC2	IncF, IncR	mobilizable	573_56469	ST11	2021	Shanghai	.	.	.	.	100	.	.	.	.	.	.	.	.	.	.	.	.	.	.	.
573_56474_AA032	PC2	IncF, IncR	mobilizable	573_56474	ST11	2021	Shanghai	.	.	.	.	100	.	.	.	.	.	.	.	.	.	.	.	.	.	.	.
573_56475_AA032	PC2	IncF, IncR	mobilizable	573_56475	ST11	2021	Shanghai	.	.	.	.	100	.	.	.	.	.	.	.	.	.	.	.	.	.	.	.
573_56484_AA032	PC2	IncF, IncR	mobilizable	573_56484	ST11	2021	Zhejiang	.	.	.	.	.	.	.	.	.	.	99.34	.	.	.	.	.	.	.	.	.
573_56898_AA406	PC1	IncF, IncH	non-mobilizable	573_56898	ST11	2020	Jiangsu	.	.	.	.	100	.	.	.	.	.	.	.	.	.	.	.	.	.	.	.
573_56901_AA406	PC1	IncF, IncH	non-mobilizable	573_56901	ST11	2020	Jiangsu	.	.	.	.	100	.	.	.	.	.	.	.	.	.	.	.	.	.	.	.
573_56903_AA406	PC1	IncF, IncH	non-mobilizable	573_56903	ST11	2020	Jiangsu	.	.	.	.	100	.	.	.	.	.	.	.	.	.	.	.	.	.	.	.
573_56904_AA406	PC1	IncF, IncH	non-mobilizable	573_56904	ST11	2020	Jiangsu	.	.	.	.	100	.	.	.	.	.	.	.	.	.	.	.	.	.	.	.
573_56905_AA032	PC2	Col, IncF, IncF, IncR	conjugative	573_56905	ST11	2020	Jiangsu	.	.	.	.	100	.	.	.	.	.	.	.	.	.	.	.	.	.	.	.
573_56906_AA406	PC1	IncF, IncH	non-mobilizable	573_56906	ST11	2020	Jiangsu	.	.	.	.	100	.	.	.	.	.	.	.	.	.	.	.	.	.	.	.
573_56943_AA032	PC2	.	non-mobilizable	573_56943	ST11	2020	Jiangsu	.	.	.	.	100	.	.	.	.	.	.	.	.	.	.	.	.	.	.	.
573_56944_AA032	PC2	Col, IncF, IncR	conjugative	573_56944	ST11	2020	Jiangsu	.	.	.	.	100	.	.	.	.	.	.	.	.	.	.	.	.	.	.	.
573_56946_AC037	PC2	IncF	non-mobilizable	573_56946	ST11	2020	Jiangsu	.	.	.	.	100	.	.	.	.	.	.	.	.	.	.	.	.	.	.	.
573_56947_AA406	PC1	IncF, IncH	non-mobilizable	573_56947	ST11	2020	Jiangsu	.	.	.	.	100	.	.	.	.	.	.	.	.	.	.	.	.	.	.	.
573_56950_AA032	PC2	.	non-mobilizable	573_56950	ST11	2020	Jiangsu	.	.	.	.	100	.	.	.	.	.	.	.	.	.	.	.	.	.	.	.
573_56951_AA406	PC1	IncF, IncH	non-mobilizable	573_56951	ST11	2020	Jiangsu	.	.	.	.	100	.	.	.	.	.	.	.	.	.	.	.	.	.	.	.
573_56952_AA032	PC2	IncF, IncR	non-mobilizable	573_56952	ST11	2020	Jiangsu	.	.	.	.	100	.	.	.	.	.	.	.	.	.	.	.	.	.	.	.
573_56953_AA474	Other	IncI	conjugative	573_56953	ST11	2020	Jiangsu	.	.	.	.	100	.	.	.	.	.	.	.	.	.	.	.	.	.	.	.
573_56957_AA032	PC2	Col, IncF, IncR	conjugative	573_56957	ST11	2020	Jiangsu	.	.	.	.	100	.	.	.	.	.	.	.	.	.	.	.	.	.	.	.
573_56958_AA406	PC1	IncF, IncH	non-mobilizable	573_56958	ST11	2020	Jiangsu	.	.	.	.	100	.	.	.	.	.	.	.	.	.	.	.	.	.	.	.
573_56959_AA032	PC2	IncF, IncR	non-mobilizable	573_56959	ST11	2020	Jiangsu	.	.	.	.	100	.	.	.	.	.	.	.	.	.	.	.	.	.	.	.
573_56962_AA031	PC2	IncR	non-mobilizable	573_56962	ST11	2020	Jiangsu	.	.	.	.	100	.	.	.	.	.	.	.	.	.	.	.	.	.	.	.
573_56964_AA032	PC2	Col, IncF, IncF, IncR	conjugative	573_56964	ST11	2020	Jiangsu	.	.	.	.	100	.	.	.	.	.	.	.	.	.	.	.	.	.	.	.
573_56965_AA406	PC1	IncF, IncH	non-mobilizable	573_56965	ST11	2020	Jiangsu	.	.	.	.	100	.	.	.	.	.	.	.	.	.	.	.	.	.	.	.
573_56969_AA032	PC2	Col, IncF, IncR	conjugative	573_56969	ST11	2020	Jiangsu	.	.	.	.	100	.	.	.	.	.	.	.	.	.	.	.	.	.	.	.
573_56970_AA032	PC2	Col, IncF, IncF, IncR	conjugative	573_56970	ST11	2020	Jiangsu	.	.	.	.	100	.	.	.	.	.	.	.	.	.	.	.	.	.	.	.
573_56971_AA406	PC1	IncF, IncH	non-mobilizable	573_56971	ST11	2020	Jiangsu	.	.	.	.	100	.	.	.	.	.	.	.	.	.	.	.	.	.	.	.
573_56972_AA032	PC2	.	non-mobilizable	573_56972	ST11	2020	Jiangsu	.	.	.	.	100	.	.	.	.	.	.	.	.	.	.	.	.	.	.	.
573_56973_AA406	PC1	IncF, IncH	non-mobilizable	573_56973	ST11	2020	Jiangsu	.	.	.	.	100	.	.	.	.	.	.	.	.	.	.	.	.	.	.	.
573_56974_AA032	PC2	Col, IncF, IncR	conjugative	573_56974	ST11	2020	Jiangsu	.	.	.	.	100	.	.	.	.	.	.	.	.	.	.	.	.	.	.	.
573_56975_AA032	PC2	.	non-mobilizable	573_56975	ST11	2020	Jiangsu	.	.	.	.	100	.	.	.	.	.	.	.	.	.	.	.	.	.	.	.
573_56976_AA032	PC2	Col, IncF, IncR	conjugative	573_56976	ST11	2020	Jiangsu	.	.	.	.	100	.	.	.	.	.	.	.	.	.	.	.	.	.	.	.
573_56977_AA406	PC1	IncF, IncH	non-mobilizable	573_56977	ST11	2020	Jiangsu	.	.	.	.	100	.	.	.	.	.	.	.	.	.	.	.	.	.	.	.
573_56978_AA359	PC9	IncU	non-mobilizable	573_56978	ST11	2020	Jiangsu	.	.	.	.	100	.	.	.	.	.	.	.	.	.	.	.	.	.	.	.
573_56979_AA359	PC9	IncU	non-mobilizable	573_56979	ST11	2020	Jiangsu	.	.	.	.	100	.	.	.	.	.	.	.	.	.	.	.	.	.	.	.
573_56980_AA359	PC9	IncU	non-mobilizable	573_56980	ST11	2020	Jiangsu	.	.	.	.	100	.	.	.	.	.	.	.	.	.	.	.	.	.	.	.
573_57070_AA032	PC2	IncF, IncR	conjugative	573_57070	ST11	2021	Zhejiang	.	.	.	.	100	.	.	.	.	.	.	.	.	.	.	.	.	.	.	.
573_57070_AA406	PC1	IncF, IncH, IncX	conjugative	573_57070	ST11	2021	Zhejiang	.	.	.	.	.	.	.	.	.	.	.	.	.	.	.	100	.	.	.	.
573_57074_AA032	PC2	IncF, IncR	mobilizable	573_57074	ST11	2022	Zhejiang	.	.	.	.	100	.	.	.	.	.	.	.	.	.	.	.	.	.	.	.
573_57079_AA032	PC2	IncF, IncR	mobilizable	573_57079	ST11	2022	Zhejiang	.	.	.	.	100	.	.	.	.	.	.	.	.	.	.	.	.	.	.	.
573_57080_AA032	PC2	IncF, IncR	mobilizable	573_57080	ST11	2022	Zhejiang	.	.	.	.	100	.	.	.	.	.	.	.	.	.	.	.	.	.	.	.
573_57081_AA032	PC2	IncF, IncR	mobilizable	573_57081	ST11	2022	Zhejiang	.	.	.	.	100	.	.	.	.	.	.	.	.	.	.	.	.	.	.	.
573_57082_AA032	PC2	IncF, IncR	mobilizable	573_57082	ST11	2022	Zhejiang	.	.	.	.	100	.	.	.	.	.	.	.	.	.	.	.	.	.	.	.
573_57083_AA032	PC2	IncF, IncR	mobilizable	573_57083	ST11	2022	Zhejiang	.	.	.	.	100	.	.	.	.	.	.	.	.	.	.	.	.	.	.	.
573_57085_AA032	PC2	IncF, IncR	mobilizable	573_57085	ST11	2022	Zhejiang	.	.	.	.	100	.	.	.	.	.	.	.	.	.	.	.	.	.	.	.
573_57086_AA032	PC2	IncF, IncR	mobilizable	573_57086	ST11	2022	Zhejiang	.	.	.	.	100	.	.	.	.	.	.	.	.	.	.	.	.	.	.	.
573_57183_AA002	PC6	IncL/M	conjugative	573_57183	ST1544	2018	Taiwan	.	.	.	.	.	.	.	.	.	.	.	.	.	.	.	.	.	.	100	.
573_57185_AA031	PC2	IncF, IncR	non-mobilizable	573_57185	ST11	2020	Taiwan	.	.	.	.	100.00;100.00	.	.	.	.	.	.	.	.	.	.	.	.	.	.	.
573_57219_AA002	PC6	IncL/M	conjugative	573_57219	ST65	2018	Taiwan	.	.	.	.	.	.	.	.	.	.	.	.	.	.	.	.	.	.	100	.
573_57223_AA448	PC5	Col	conjugative	573_57223	ST15	2016	Taiwan	.	.	.	.	100	.	.	.	.	.	.	.	.	.	.	.	.	.	.	.
573_57256_AA449	PC5	IncF	conjugative	573_57256	ST218	2019	Unknown	.	.	.	.	100	.	.	.	.	.	.	.	.	.	.	.	.	.	.	.
573_57298_AA032	PC2	IncF	mobilizable	573_57298	ST11	2023	Zhejiang	.	.	.	.	100	.	.	.	.	.	.	.	.	.	.	.	.	.	.	.
573_57299_AC129	PC3	Col	mobilizable	573_57299	ST15	2023	Zhejiang	.	.	.	.	.	.	.	.	.	.	.	.	.	.	.	.	.	100	.	.
573_57302_AA032	PC2	IncF	mobilizable	573_57302	ST11	2023	Zhejiang	.	.	.	.	100	.	.	.	.	.	.	.	.	.	.	.	.	.	.	.
573_57303_AC129	PC3	Col	mobilizable	573_57303	ST15	2023	Zhejiang	.	.	.	.	.	.	.	.	.	.	.	.	.	.	.	.	.	100	.	.
573_57305_AC129	PC3	Col	mobilizable	573_57305	ST15	2023	Zhejiang	.	.	.	.	.	.	.	.	.	.	.	.	.	.	.	.	.	100	.	.
573_57308_AC129	PC3	Col	mobilizable	573_57308	ST15	2023	Zhejiang	.	.	.	.	.	.	.	.	.	.	.	.	.	.	.	.	.	100	.	.
573_57312_AA032	PC2	IncF	mobilizable	573_57312	ST11	2023	Zhejiang	.	.	.	.	100	.	.	.	.	.	.	.	.	.	.	.	.	.	.	.
573_57314_AA359	PC9	IncU	non-mobilizable	573_57314	ST11	2023	Zhejiang	.	.	.	.	100	.	.	.	.	.	.	.	.	.	.	.	.	.	.	.
573_57317_AA032	PC2	IncF	mobilizable	573_57317	ST11	2023	Zhejiang	.	.	.	.	100	.	.	.	.	.	.	.	.	.	.	.	.	.	.	.
573_57318_AC129	PC3	Col	mobilizable	573_57318	ST15	2023	Zhejiang	.	.	.	.	.	.	.	.	.	.	.	.	.	.	.	.	.	100	.	.
573_57320_AA032	PC2	IncF	mobilizable	573_57320	ST11	2023	Zhejiang	.	.	.	.	100	.	.	.	.	.	.	.	.	.	.	.	.	.	.	.
573_57325_AA032	PC2	IncF	mobilizable	573_57325	ST11	2023	Zhejiang	.	.	.	.	100	.	.	.	.	.	.	.	.	.	.	.	.	.	.	.
573_57364_AA032	PC2	IncF, IncR	mobilizable	573_57364	ST11	2023	Zhejiang	.	.	100	.	.	.	.	.	.	.	.	.	.	.	.	.	.	.	.	.
573_57364_AA966	PC10	IncF, IncU	conjugative	573_57364	ST11	2023	Zhejiang	.	.	100	.	.	.	.	.	.	.	.	.	.	.	.	.	.	.	.	.
573_57366_AA032	PC2	IncF, IncR	mobilizable	573_57366	ST11	2023	Zhejiang	.	.	100	.	.	.	.	.	.	.	.	.	.	.	.	.	.	.	.	.
573_57366_AA966	PC10	IncF, IncU	conjugative	573_57366	ST11	2023	Zhejiang	.	.	100	.	.	.	.	.	.	.	.	.	.	.	.	.	.	.	.	.
573_58454_AA032	PC2	IncF, IncR	mobilizable	573_58454	ST11	2020	Zhejiang	.	.	.	.	100	.	.	.	.	.	.	.	.	.	.	.	.	.	.	.
573_58454_AA552	PC7	IncN	conjugative	573_58454	ST11	2020	Zhejiang	.	.	.	.	100	.	.	.	.	.	.	.	.	.	.	.	.	.	.	.
573_58460_AA032	PC2	IncF, IncR	non-mobilizable	573_58460	ST11	2021	Shanghai	.	.	.	.	100	.	.	.	.	.	.	.	.	.	.	.	.	.	.	.
573_58461_AA032	PC2	.	non-mobilizable	573_58461	ST11	2021	Shanghai	.	.	.	.	100	.	.	.	.	.	.	.	.	.	.	.	.	.	.	.
573_58464_AA406	PC1	IncF, IncH	non-mobilizable	573_58464	ST11	2021	Shanghai	.	.	.	.	100	.	.	.	.	.	.	.	.	.	.	.	.	.	.	.
573_58465_AA406	PC1	IncF, IncH	non-mobilizable	573_58465	ST11	2021	Shanghai	.	.	.	.	100	.	.	.	.	.	.	.	.	.	.	.	.	.	.	.
573_58467_AC037	PC2	.	non-mobilizable	573_58467	ST11	2021	Shanghai	.	.	.	.	100	.	.	.	.	.	.	.	.	.	.	.	.	.	.	.
573_58468_AA032	PC2	Col, IncF, IncR	conjugative	573_58468	ST11	2021	Shanghai	.	.	.	.	100	.	.	.	.	.	.	.	.	.	.	.	.	.	.	.
573_58469_AA406	PC1	IncF, IncH	non-mobilizable	573_58469	ST11	2021	Shanghai	.	.	.	.	100	.	.	.	.	.	.	.	.	.	.	.	.	.	.	.
573_58471_AA032	PC2	Col, IncF, IncR	conjugative	573_58471	ST11	2021	Shanghai	.	.	.	.	100	.	.	.	.	.	.	.	.	.	.	.	.	.	.	.
573_58472_AA032	PC2	IncF, IncR	conjugative	573_58472	ST11	2021	Shanghai	.	.	.	.	100	.	.	.	.	.	.	.	.	.	.	.	.	.	.	.
573_58473_AA032	PC2	IncF, IncR	non-mobilizable	573_58473	ST11	2021	Shanghai	.	.	.	.	100	.	.	.	.	.	.	.	.	.	.	.	.	.	.	.
573_58474_AA032	PC2	Col, IncF, IncR	conjugative	573_58474	ST11	2021	Shanghai	.	.	.	.	100	.	.	.	.	.	.	.	.	.	.	.	.	.	.	.
573_58476_AA032	PC2	.	non-mobilizable	573_58476	ST11	2021	Shanghai	.	.	.	.	100	.	.	.	.	.	.	.	.	.	.	.	.	.	.	.
573_58477_AA032	PC2	IncF, IncR	conjugative	573_58477	ST11	2021	Shanghai	.	.	.	.	100	.	.	.	.	.	.	.	.	.	.	.	.	.	.	.
573_58478_AA032	PC2	.	non-mobilizable	573_58478	ST11	2021	Shanghai	.	.	.	.	100	.	.	.	.	.	.	.	.	.	.	.	.	.	.	.
573_58479_AA032	PC2	IncF, IncR	mobilizable	573_58479	ST11	2021	Shanghai	.	.	.	.	100	.	.	.	.	.	.	.	.	.	.	.	.	.	.	.
573_58483_AC212	PC8	.	conjugative	573_58483	ST268	2015	Hubei	100	.	.	.	.	.	.	.	.	.	.	.	.	.	.	.	.	.	.	.
573_58484_AC212	PC8	.	conjugative	573_58484	ST268	2015	Hubei	100	.	.	.	.	.	.	.	.	.	.	.	.	.	.	.	.	.	.	.
573_58486_AC212	PC8	.	conjugative	573_58486	ST268	2015	Hubei	100	.	.	.	.	.	.	.	.	.	.	.	.	.	.	.	.	.	.	.
573_58488_AC212	PC8	.	conjugative	573_58488	ST268	2015	Hubei	100	.	.	.	.	.	.	.	.	.	.	.	.	.	.	.	.	.	.	.
573_58930_AC212	PC8	.	conjugative	573_58930	ST268	2015	Hubei	100	.	.	.	.	.	.	.	.	.	.	.	.	.	.	.	.	.	.	.
573_59029_AC288	Other	.	non-mobilizable	573_59029	ST11	2005	Zhejiang	.	.	.	.	.	.	.	.	.	.	.	.	.	.	.	100	.	.	.	.
573_59030_AA032	PC2	IncF, IncR	mobilizable	573_59030	ST11	2020	Zhejiang	.	.	.	.	100	.	.	.	.	.	.	.	.	.	.	.	.	.	.	.
573_59030_AA738	Other	IncH, IncH	conjugative	573_59030	ST11	2020	Zhejiang	.	.	.	.	.	.	.	.	.	.	.	.	.	.	.	.	100	.	.	.
573_59031_AA032	PC2	IncF, IncR	mobilizable	573_59031	ST11	2021	Zhejiang	.	.	.	.	100	.	.	.	.	.	.	.	.	.	.	.	.	.	.	.
573_59031_AE581	Other	.	non-mobilizable	573_59031	ST11	2021	Zhejiang	.	.	.	.	.	.	.	.	.	.	.	.	.	.	.	.	100	.	.	.
573_62316_AA032	PC2	IncF, IncR	non-mobilizable	573_62316	ST11	2020	Sichuan	.	.	.	.	100	.	.	.	.	.	.	.	.	.	.	.	.	.	.	.
573_62346_AA032	PC2	Col, IncF, IncI, IncR	conjugative	573_62346	ST11	2022	Zhejiang	.	.	.	.	100	.	.	.	.	.	.	.	.	.	.	.	.	.	.	.
573_62347_AA032	PC2	Col, IncF, IncI, IncR	conjugative	573_62347	ST11	2022	Zhejiang	.	.	.	.	100	.	.	.	.	.	.	.	.	.	.	.	.	.	.	.
573_62348_AA032	PC2	Col, IncF, IncI, IncR	conjugative	573_62348	ST11	2022	Zhejiang	.	.	.	.	100	.	.	.	.	.	.	.	.	.	.	.	.	.	.	.
573_62349_AA032	PC2	Col, IncF, IncI, IncR	conjugative	573_62349	ST11	2022	Zhejiang	.	.	.	.	100	.	.	.	.	.	.	.	.	.	.	.	.	.	.	.
573_62350_AA032	PC2	Col, IncF, IncI, IncR	conjugative	573_62350	ST11	2022	Zhejiang	.	.	.	.	100	.	.	.	.	.	.	.	.	.	.	.	.	.	.	.
573_62351_AA032	PC2	Col, IncF, IncI, IncR	conjugative	573_62351	ST11	2022	Zhejiang	.	.	.	.	100	.	.	.	.	.	.	.	.	.	.	.	.	.	.	.
573_62352_AA032	PC2	Col, IncF, IncI, IncR	conjugative	573_62352	ST11	2022	Zhejiang	.	.	.	.	100	.	.	.	.	.	.	.	.	.	.	.	.	.	.	.
573_62353_AA032	PC2	Col, IncF, IncI, IncR	conjugative	573_62353	ST11	2022	Zhejiang	.	.	.	.	100	.	.	.	.	.	.	.	.	.	.	.	.	.	.	.
573_62354_AA032	PC2	Col, IncF, IncI, IncR	conjugative	573_62354	ST11	2022	Zhejiang	.	.	.	.	100	.	.	.	.	.	.	.	.	.	.	.	.	.	.	.
573_62355_AA032	PC2	Col, IncF, IncI, IncR	conjugative	573_62355	ST11	2022	Zhejiang	.	.	.	.	100	.	.	.	.	.	.	.	.	.	.	.	.	.	.	.
573_62356_AA032	PC2	Col, IncF, IncI, IncR	conjugative	573_62356	ST11	2022	Zhejiang	.	.	.	.	100	.	.	.	.	.	.	.	.	.	.	.	.	.	.	.
573_62357_AA032	PC2	Col, IncF, IncI, IncR	conjugative	573_62357	ST11	2022	Zhejiang	.	.	.	.	100	.	.	.	.	.	.	.	.	.	.	.	.	.	.	.
573_62393_AA032	PC2	IncF, IncR	mobilizable	573_62393	ST11	2019	Zhejiang	.	.	.	.	100	.	.	.	.	.	.	.	.	.	.	.	.	.	.	.
573_62536_AC129	PC3	Col	mobilizable	573_62536	ST15	2022	Shanghai	.	.	.	.	.	.	.	.	.	.	.	.	.	.	.	.	.	100	.	.
573_62537_AC129	PC3	Col	mobilizable	573_62537	ST15	2022	Shanghai	.	.	.	.	.	.	.	.	.	.	.	.	.	.	.	.	.	100	.	.
573_62538_AC129	PC3	Col	mobilizable	573_62538	ST15	2022	Shanghai	.	.	.	.	.	.	.	.	.	.	.	.	.	.	.	.	.	100	.	.
573_62539_AC129	PC3	Col	mobilizable	573_62539	ST15	2022	Shanghai	.	.	.	.	.	.	.	.	.	.	.	.	.	.	.	.	.	100	.	.
573_62540_AC129	PC3	Col	mobilizable	573_62540	ST15	2022	Shanghai	.	.	.	.	.	.	.	.	.	.	.	.	.	.	.	.	.	100	.	.
573_62541_AC129	PC3	Col	mobilizable	573_62541	ST15	2022	Shanghai	.	.	.	.	.	.	.	.	.	.	.	.	.	.	.	.	.	100	.	.
573_62542_AC129	PC3	Col	mobilizable	573_62542	ST15	2022	Shanghai	.	.	.	.	.	.	.	.	.	.	.	.	.	.	.	.	.	100	.	.
573_62543_AC129	PC3	Col	mobilizable	573_62543	ST15	2022	Shanghai	.	.	.	.	.	.	.	.	.	.	.	.	.	.	.	.	.	100	.	.
573_62544_AC129	PC3	Col	mobilizable	573_62544	ST15	2022	Shanghai	.	.	.	.	.	.	.	.	.	.	.	.	.	.	.	.	.	100	.	.
573_62545_AC129	PC3	Col	mobilizable	573_62545	ST15	2022	Shanghai	.	.	.	.	.	.	.	.	.	.	.	.	.	.	.	.	.	100	.	.
573_62546_AC129	PC3	Col	mobilizable	573_62546	ST15	2022	Shanghai	.	.	.	.	.	.	.	.	.	.	.	.	.	.	.	.	.	100	.	.
573_62547_AC129	PC3	Col	mobilizable	573_62547	ST15	2022	Shanghai	.	.	.	.	.	.	.	.	.	.	.	.	.	.	.	.	.	100	.	.
573_62550_AC129	PC3	Col	mobilizable	573_62550	ST15	2022	Shanghai	.	.	.	.	.	.	.	.	.	.	.	.	.	.	.	.	.	100	.	.
573_62551_AC129	PC3	Col	mobilizable	573_62551	ST15	2022	Shanghai	.	.	.	.	.	.	.	.	.	.	.	.	.	.	.	.	.	100	.	.
573_62552_AC129	PC3	Col	mobilizable	573_62552	ST15	2022	Shanghai	.	.	.	.	.	.	.	.	.	.	.	.	.	.	.	.	.	100	.	.
573_62553_AC129	PC3	Col	mobilizable	573_62553	ST15	2022	Shanghai	.	.	.	.	.	.	.	.	.	.	.	.	.	.	.	.	.	100	.	.
573_62554_AC129	PC3	Col	mobilizable	573_62554	ST15	2022	Shanghai	.	.	.	.	.	.	.	.	.	.	.	.	.	.	.	.	.	100	.	.
573_62555_AC129	PC3	Col	mobilizable	573_62555	ST15	2022	Shanghai	.	.	.	.	.	.	.	.	.	.	.	.	.	.	.	.	.	100	.	.
573_62556_AC129	PC3	Col	mobilizable	573_62556	ST15	2022	Shanghai	.	.	.	.	.	.	.	.	.	.	.	.	.	.	.	.	.	100	.	.
573_62557_AC129	PC3	Col	mobilizable	573_62557	ST15	2022	Shanghai	.	.	.	.	.	.	.	.	.	.	.	.	.	.	.	.	.	100	.	.
573_62558_AC129	PC3	Col	mobilizable	573_62558	ST15	2022	Shanghai	.	.	.	.	.	.	.	.	.	.	.	.	.	.	.	.	.	100	.	.
573_62559_AC129	PC3	Col	mobilizable	573_62559	ST15	2022	Shanghai	.	.	.	.	.	.	.	.	.	.	.	.	.	.	.	.	.	100	.	.
573_62560_AC129	PC3	Col	mobilizable	573_62560	ST15	2022	Shanghai	.	.	.	.	.	.	.	.	.	.	.	.	.	.	.	.	.	100	.	.
573_62561_AC129	PC3	Col	mobilizable	573_62561	ST15	2022	Shanghai	.	.	.	.	.	.	.	.	.	.	.	.	.	.	.	.	.	100	.	.
573_62562_AC129	PC3	Col	mobilizable	573_62562	ST15	2022	Shanghai	.	.	.	.	.	.	.	.	.	.	.	.	.	.	.	.	.	100	.	.
573_62563_AC129	PC3	Col	mobilizable	573_62563	ST15	2022	Shanghai	.	.	.	.	.	.	.	.	.	.	.	.	.	.	.	.	.	100	.	.
573_62564_AC129	PC3	Col	mobilizable	573_62564	ST15	2022	Shanghai	.	.	.	.	.	.	.	.	.	.	.	.	.	.	.	.	.	100	.	.
573_62565_AC129	PC3	Col	mobilizable	573_62565	ST15	2022	Shanghai	.	.	.	.	.	.	.	.	.	.	.	.	.	.	.	.	.	100	.	.
573_62566_AC129	PC3	Col	mobilizable	573_62566	ST15	2022	Shanghai	.	.	.	.	.	.	.	.	.	.	.	.	.	.	.	.	.	100	.	.
573_62567_AC129	PC3	Col	mobilizable	573_62567	ST15	2022	Shanghai	.	.	.	.	.	.	.	.	.	.	.	.	.	.	.	.	.	100	.	.
573_62568_AC129	PC3	Col	mobilizable	573_62568	ST15	2022	Shanghai	.	.	.	.	.	.	.	.	.	.	.	.	.	.	.	.	.	100	.	.
573_62569_AC129	PC3	Col	mobilizable	573_62569	ST15	2022	Shanghai	.	.	.	.	.	.	.	.	.	.	.	.	.	.	.	.	.	100	.	.
573_62570_AC129	PC3	Col	mobilizable	573_62570	ST15	2022	Shanghai	.	.	.	.	.	.	.	.	.	.	.	.	.	.	.	.	.	100	.	.
573_62571_AC129	PC3	Col	mobilizable	573_62571	ST15	2022	Shanghai	.	.	.	.	.	.	.	.	.	.	.	.	.	.	.	.	.	100	.	.
573_62572_AC129	PC3	Col	mobilizable	573_62572	ST15	2022	Shanghai	.	.	.	.	.	.	.	.	.	.	.	.	.	.	.	.	.	100	.	.
573_62573_AC129	PC3	Col	mobilizable	573_62573	ST15	2022	Shanghai	.	.	.	.	.	.	.	.	.	.	.	.	.	.	.	.	.	100	.	.
573_62574_AC129	PC3	Col	mobilizable	573_62574	ST15	2022	Shanghai	.	.	.	.	.	.	.	.	.	.	.	.	.	.	.	.	.	100	.	.
573_62575_AC129	PC3	Col	mobilizable	573_62575	ST15	2022	Shanghai	.	.	.	.	.	.	.	.	.	.	.	.	.	.	.	.	.	100	.	.
573_62577_AC129	PC3	Col	mobilizable	573_62577	ST15	2022	Shanghai	.	.	.	.	.	.	.	.	.	.	.	.	.	.	.	.	.	100	.	.
573_62578_AC129	PC3	Col	mobilizable	573_62578	ST15	2022	Shanghai	.	.	.	.	.	.	.	.	.	.	.	.	.	.	.	.	.	100	.	.
573_62579_AC129	PC3	Col	mobilizable	573_62579	ST15	2022	Shanghai	.	.	.	.	.	.	.	.	.	.	.	.	.	.	.	.	.	100	.	.
573_62580_AC129	PC3	Col	mobilizable	573_62580	ST15	2022	Shanghai	.	.	.	.	.	.	.	.	.	.	.	.	.	.	.	.	.	100	.	.
573_62595_AA032	PC2	IncF, IncR	mobilizable	573_62595	ST11	2020	Zhejiang	.	.	.	.	100	.	.	.	.	.	.	.	.	.	.	.	.	.	.	.
573_62641_AA002	PC6	IncL/M	conjugative	573_62641	ST11	2018	Taiwan	.	.	.	.	.	.	.	.	.	.	.	.	.	.	.	.	.	.	100	.
573_62663_AA032	PC2	Col, IncF, IncR	conjugative	573_62663	ST11	2021	Shanghai	.	.	.	.	100	.	.	.	.	.	.	.	.	.	.	.	.	.	.	.
573_62666_AA032	PC2	IncF	mobilizable	573_62666	ST11	2021	Shanghai	.	.	.	.	100	.	.	.	.	.	.	.	.	.	.	.	.	.	.	.
573_62667_AA032	PC2	IncF, IncR	conjugative	573_62667	ST11	2021	Shanghai	.	.	.	.	100	.	.	.	.	.	.	.	.	.	.	.	.	.	.	.
573_62668_AA032	PC2	.	non-mobilizable	573_62668	ST11	2021	Shanghai	.	.	.	.	100	.	.	.	.	.	.	.	.	.	.	.	.	.	.	.
573_62669_AA031	PC2	IncR	non-mobilizable	573_62669	ST11	2021	Shanghai	.	.	.	.	100	.	.	.	.	.	.	.	.	.	.	.	.	.	.	.
573_63119_AA032	PC2	IncF, IncR	conjugative	573_63119	ST11	2019	Hubei	.	.	.	.	100	.	.	.	.	.	.	.	.	.	.	.	.	.	.	.
573_63124_AA032	PC2	IncF, IncR	mobilizable	573_63124	ST11	2019	Hubei	.	.	.	.	100	.	.	.	.	.	.	.	.	.	.	.	.	.	.	.
573_63128_AA032	PC2	IncF, IncR	mobilizable	573_63128	ST11	2019	Hubei	.	.	.	.	100	.	.	.	.	.	.	.	.	.	.	.	.	.	.	.
573_63143_AA032	PC2	IncF, IncR	mobilizable	573_63143	ST11	2019	Hubei	.	.	.	.	100	.	.	.	.	.	.	.	.	.	.	.	.	.	.	.
573_63145_AA032	PC2	IncF, IncR	mobilizable	573_63145	ST11	2019	Hubei	.	.	.	.	100	.	.	.	.	.	.	.	.	.	.	.	.	.	.	.
573_63151_AA032	PC2	IncF, IncR	mobilizable	573_63151	ST11	2021	Beijing	.	.	.	.	100	.	.	.	.	.	.	.	.	.	.	.	.	.	.	.
573_63152_AA032	PC2	IncF, IncR	mobilizable	573_63152	ST11	2021	Beijing	.	.	.	.	100	.	.	.	.	.	.	.	.	.	.	.	.	.	.	.
573_63154_AA032	PC2	IncF, IncR	mobilizable	573_63154	ST11	2021	Beijing	.	.	.	.	100	.	.	.	.	.	.	.	.	.	.	.	.	.	.	.
573_63155_AA032	PC2	IncF, IncR	mobilizable	573_63155	ST11	2021	Beijing	.	.	.	.	100	.	.	.	.	.	.	.	.	.	.	.	.	.	.	.
573_63156_AA032	PC2	IncF, IncR	mobilizable	573_63156	ST11	2021	Beijing	.	.	.	.	100	.	.	.	.	.	.	.	.	.	.	.	.	.	.	.
573_63157_AA032	PC2	IncF, IncR	mobilizable	573_63157	ST11	2021	Beijing	.	.	.	.	100	.	.	.	.	.	.	.	.	.	.	.	.	.	.	.
573_63174_AA406	PC1	IncF, IncF, IncH, IncR	mobilizable	573_63174	ST11	2019	Jiangsu	.	.	.	.	100	.	.	.	.	.	.	.	.	.	.	.	.	.	.	.
573_64504_AA002	Other	IncF, IncF, IncL/M, IncQ	conjugative	573_64504	ST1049	2020	Hubei	.	.	.	.	100	.	.	.	.	.	.	.	.	.	.	100	.	.	.	.
573_64513_AA363	Other	.	conjugative	573_64513	ST65	2018	Shandong	.	.	.	.	100	.	.	.	.	.	.	.	.	.	.	.	.	.	.	.
573_64514_AA363	Other	.	conjugative	573_64514	ST65	2018	Shandong	.	.	.	.	100	.	.	.	.	.	.	.	.	.	.	.	.	.	.	.
573_64563_AA032	PC2	IncF	mobilizable	573_64563	ST11	Unknown	Guangdong	.	.	.	.	100	.	.	.	.	.	.	.	.	.	.	.	.	.	.	.
573_64565_AA032	PC2	IncF	mobilizable	573_64565	ST11	Unknown	Guangdong	.	.	.	.	100	.	.	.	.	.	.	.	.	.	.	.	.	.	.	.
573_64568_AA032	PC2	Col, IncF, IncR	conjugative	573_64568	ST11	Unknown	Guangdong	.	.	.	.	100	.	.	.	.	.	.	.	.	.	.	.	.	.	.	.
573_64570_AA032	PC2	IncF	mobilizable	573_64570	ST11	Unknown	Guangdong	.	.	.	.	100	.	.	.	.	.	.	.	.	.	.	.	.	.	.	.
573_64571_AA032	PC2	IncF	mobilizable	573_64571	ST11	Unknown	Guangdong	.	.	.	.	100	.	.	.	.	.	.	.	.	.	.	.	.	.	.	.
573_64573_AA032	PC2	IncF	mobilizable	573_64573	ST11	Unknown	Guangdong	.	.	.	.	100	.	.	.	.	.	.	.	.	.	.	.	.	.	.	.
573_64581_AA032	PC2	Col, IncF, IncR	conjugative	573_64581	ST11	Unknown	Guangdong	.	.	.	.	100	.	.	.	.	.	.	.	.	.	.	.	.	.	.	.
573_64717_AA032	PC2	IncF, IncR	mobilizable	573_64717	ST11	2023	Guangdong	.	.	.	.	100	.	.	.	.	.	.	.	.	.	.	.	.	.	.	.
573_64812_AA032	PC2	IncF, IncR	mobilizable	573_64812	ST11	2021	Anhui	.	.	.	.	100	.	.	.	.	.	.	.	.	.	.	.	.	.	.	.
573_64815_AA031	PC2	IncF, IncR	conjugative	573_64815	ST11	2021	Anhui	.	.	.	.	100	.	.	.	.	.	.	.	.	.	.	.	.	.	.	.
573_64979_AA032	PC2	Col, IncF, IncR	conjugative	573_64979	ST11	2024	Jiangxi	.	.	.	.	100	.	.	.	.	.	.	.	.	.	.	.	.	.	.	.
573_65003_AA032	PC2	IncF, IncR	mobilizable	573_65003	ST11	2022	Beijing	.	.	.	.	100	.	.	.	.	.	.	.	.	.	.	.	.	.	.	.
573_65004_AA032	PC2	IncF, IncR	mobilizable	573_65004	ST11	2022	Beijing	.	.	.	.	100	.	.	.	.	.	.	.	.	.	.	.	.	.	.	.
573_65006_AA032	PC2	IncF, IncR	mobilizable	573_65006	ST11	2022	Beijing	.	.	.	.	100.00;100.00	.	.	.	.	.	.	.	.	.	.	.	.	.	.	.
573_65007_AA032	PC2	IncF, IncR	mobilizable	573_65007	ST11	2022	Beijing	.	.	.	.	100	.	.	.	.	.	.	.	.	.	.	.	.	.	.	.
573_65008_AA032	PC2	IncF, IncR	mobilizable	573_65008	ST11	2022	Beijing	.	.	.	.	100	.	.	.	.	.	.	.	.	.	.	.	.	.	.	.
573_65174_AA448	PC5	Col	conjugative	573_65174	ST2237	2022	sichuan	.	.	.	.	100	.	.	.	.	.	.	.	.	.	.	.	.	.	.	.
573_65206_AA032	PC2	IncF, IncR	mobilizable	573_65206	ST11	2023	Jiangsu	.	.	.	.	.	.	.	.	100	.	.	.	.	.	.	.	.	.	.	.
573_65207_AA031	PC2	.	non-mobilizable	573_65207	ST11	2020	Shanghai	.	.	.	.	100	.	.	.	.	.	.	.	.	.	.	.	.	.	.	.
573_65208_AA031	PC2	IncR	non-mobilizable	573_65208	ST11	2020	Shanghai	.	.	.	.	100	.	.	.	.	.	.	.	.	.	.	.	.	.	.	.
573_65215_AA032	PC2	IncR	non-mobilizable	573_65215	ST11	2020	Shanghai	.	.	.	.	100	.	.	.	.	.	.	.	.	.	.	.	.	.	.	.
573_65216_AA032	PC2	IncR	conjugative	573_65216	ST11	2020	Shanghai	.	.	.	.	100	.	.	.	.	.	.	.	.	.	.	.	.	.	.	.
573_65219_AA031	PC2	IncR	non-mobilizable	573_65219	ST11	2020	Shanghai	.	.	.	.	100	.	.	.	.	.	.	.	.	.	.	.	.	.	.	.
573_65221_AA031	PC2	IncR	non-mobilizable	573_65221	ST859	2020	Shanghai	.	.	.	.	100	.	.	.	.	.	.	.	.	.	.	.	.	.	.	.
573_65224_AA032	PC2	IncR	conjugative	573_65224	ST11	2019	Shanghai	.	.	.	.	100	.	.	.	.	.	.	.	.	.	.	.	.	.	.	.
573_65225_AA032	PC2	.	non-mobilizable	573_65225	ST11	2020	Shanghai	.	.	.	.	100	.	.	.	.	.	.	.	.	.	.	.	.	.	.	.
573_65226_AA449	Other	.	non-mobilizable	573_65226	ST11	2020	Shanghai	.	.	.	.	100	.	.	.	.	.	.	.	.	.	.	.	.	.	.	.
573_65228_AA449	Other	.	non-mobilizable	573_65228	ST11	2020	Shanghai	.	.	.	.	100	.	.	.	.	.	.	.	.	.	.	.	.	.	.	.
573_65231_AA032	PC2	IncR	conjugative	573_65231	ST11	2019	Shanghai	.	.	.	.	100	.	.	.	.	.	.	.	.	.	.	.	.	.	.	.
573_65240_AA032	PC2	IncF	mobilizable	573_65240	ST11	2019	Shanghai	.	.	.	.	100	.	.	.	.	.	.	.	.	.	.	.	.	.	.	.
573_65259_AA032	PC2	IncF	mobilizable	573_65259	ST11	2023	Shanghai	.	.	.	.	100	.	.	.	.	.	.	.	.	.	.	.	.	.	.	.
573_65260_AA032	PC2	IncF	mobilizable	573_65260	ST11	2023	Shanghai	.	.	.	.	100	.	.	.	.	.	.	.	.	.	.	.	.	.	.	.
573_65261_AA032	PC2	.	non-mobilizable	573_65261	ST11	2023	Shanghai	.	.	.	.	.	.	.	.	.	.	.	100	.	.	.	.	.	.	.	.
573_65262_AA032	PC2	.	non-mobilizable	573_65262	ST11	2023	Shanghai	.	.	.	.	.	.	.	.	.	.	.	100	.	.	.	.	.	.	.	.
573_65263_AA031	PC2	IncR	non-mobilizable	573_65263	ST11	2023	Shanghai	.	.	.	.	100	.	.	.	.	.	.	.	.	.	.	.	.	.	.	.
573_65264_AA031	PC2	IncR	non-mobilizable	573_65264	ST11	2023	Shanghai	.	.	.	.	.	.	.	.	.	.	.	100	.	.	.	.	.	.	.	.
573_65265_AA032	PC2	.	mobilizable	573_65265	ST11	2023	Shanghai	.	.	.	.	100	.	.	.	.	.	.	.	.	.	.	.	.	.	.	.
573_65266_AA032	PC2	IncF	mobilizable	573_65266	ST11	2023	Shanghai	.	.	.	.	100	.	.	.	.	.	.	.	.	.	.	.	.	.	.	.
573_65267_AA031	PC2	IncR	non-mobilizable	573_65267	ST11	2017	Shanghai	.	.	.	.	100	.	.	.	.	.	.	.	.	.	.	.	.	.	.	.
573_65270_AA032	PC2	IncR	non-mobilizable	573_65270	ST11	2017	Shanghai	.	.	.	.	100	.	.	.	.	.	.	.	.	.	.	.	.	.	.	.
573_65273_AA032	PC2	Col, IncF, IncR	conjugative	573_65273	ST11	2017	Shanghai	.	.	.	.	100	.	.	.	.	.	.	.	.	.	.	.	.	.	.	.
573_65478_AA031	PC2	IncR	non-mobilizable	573_65478	ST11	2021	Zhejiang	.	.	.	.	100	.	.	.	.	.	.	.	.	.	.	.	.	.	.	.
573_65479_AA032	PC2	IncF, IncR	conjugative	573_65479	ST11	2022	Zhejiang	.	.	.	.	100	.	.	.	.	.	.	.	.	.	.	.	.	.	.	.
573_65536_AA031	PC2	IncF, IncR	non-mobilizable	573_65536	ST11	2019	Taiwan	.	.	.	.	100	.	.	.	.	.	.	.	.	.	.	.	.	.	.	.
573_65537_AA032	PC2	IncF, IncR	mobilizable	573_65537	ST11	2019	Zhejiang	.	.	.	.	100	.	.	.	.	.	.	.	.	.	.	.	.	.	.	.
573_65547_AA032	PC2	Col, IncF, IncI, IncR	conjugative	573_65547	ST11	2021	Zhejiang	.	.	.	.	100	.	.	.	.	.	.	.	.	.	.	.	.	.	.	.
573_65548_AA032	PC2	IncF	mobilizable	573_65548	ST11	2021	Zhejiang	.	.	.	.	100	.	.	.	.	.	.	.	.	.	.	.	.	.	.	.
573_65549_AA032	PC2	IncF	mobilizable	573_65549	ST11	2021	Zhejiang	.	.	.	.	100	.	.	.	.	.	.	.	.	.	.	.	.	.	.	.
573_65551_AA032	PC2	IncF	mobilizable	573_65551	ST11	2021	Zhejiang	.	.	.	.	100	.	.	.	.	.	.	.	.	.	.	.	.	.	.	.
573_65554_AA031	PC2	.	non-mobilizable	573_65554	ST11	2021	Zhejiang	.	.	.	.	100	.	.	.	.	.	.	.	.	.	.	.	.	.	.	.
573_65558_AA032	PC2	IncF	mobilizable	573_65558	ST11	2020	Zhejiang	.	.	.	.	100	.	.	.	.	.	.	.	.	.	.	.	.	.	.	.
573_65560_AA032	PC2	.	non-mobilizable	573_65560	ST11	2021	Zhejiang	.	.	.	.	100	.	.	.	.	.	.	.	.	.	.	.	.	.	.	.
573_65561_AA032	PC2	IncF	mobilizable	573_65561	ST11	2020	Zhejiang	.	.	.	.	100	.	.	.	.	.	.	.	.	.	.	.	.	.	.	.
573_65566_AA032	PC2	IncF	mobilizable	573_65566	ST11	2021	Zhejiang	.	.	.	.	100	.	.	.	.	.	.	.	.	.	.	.	.	.	.	.
573_65567_AA032	PC2	IncF	mobilizable	573_65567	ST11	2022	Zhejiang	.	.	.	.	100	.	.	.	.	.	.	.	.	.	.	.	.	.	.	.
573_65568_AA032	PC2	IncF	mobilizable	573_65568	ST11	2021	Zhejiang	.	.	.	.	100	.	.	.	.	.	.	.	.	.	.	.	.	.	.	.
573_65569_AA032	PC2	IncF	non-mobilizable	573_65569	ST11	2022	Zhejiang	.	.	.	.	100	.	.	.	.	.	.	.	.	.	.	.	.	.	.	.
573_65570_AA032	PC2	IncF	mobilizable	573_65570	ST11	2021	Zhejiang	.	.	.	.	100	.	.	.	.	.	.	.	.	.	.	.	.	.	.	.
573_65571_AA032	PC2	IncF	mobilizable	573_65571	ST11	2021	Zhejiang	.	.	.	.	100	.	.	.	.	.	.	.	.	.	.	.	.	.	.	.
573_65572_AA032	PC2	IncF	mobilizable	573_65572	ST11	2021	Zhejiang	.	.	.	.	100	.	.	.	.	.	.	.	.	.	.	.	.	.	.	.
573_65573_AA966	PC10	IncF, IncU	conjugative	573_65573	ST11	2021	Zhejiang	.	.	.	.	100	.	.	.	.	.	.	.	.	.	.	.	.	.	.	.
573_65574_AA448	PC5	.	conjugative	573_65574	ST15	2021	Zhejiang	.	.	.	.	100	.	.	.	.	.	.	.	.	.	.	.	.	.	.	.
573_65575_AA448	PC5	.	conjugative	573_65575	ST15	2021	Zhejiang	.	.	.	.	100	.	.	.	.	.	.	.	.	.	.	.	.	.	.	.
573_65576_AA032	PC2	IncF, IncR	mobilizable	573_65576	ST11	2021	Zhejiang	.	.	.	.	100	.	.	.	.	.	.	.	.	.	.	.	.	.	.	.
573_65577_AA448	PC5	.	conjugative	573_65577	ST420	2021	Zhejiang	.	.	.	.	100	.	.	.	.	.	.	.	.	.	.	.	.	.	.	.
573_65578_AA448	PC5	.	conjugative	573_65578	ST420	2021	Zhejiang	.	.	.	.	100	.	.	.	.	.	.	.	.	.	.	.	.	.	.	.
573_65579_AA448	PC5	.	conjugative	573_65579	ST420	2021	Zhejiang	.	.	.	.	100	.	.	.	.	.	.	.	.	.	.	.	.	.	.	.
573_65581_AA032	PC2	IncF	mobilizable	573_65581	ST11	2021	Zhejiang	.	.	.	.	100	.	.	.	.	.	.	.	.	.	.	.	.	.	.	.
573_65583_AA032	PC2	IncF, IncR	mobilizable	573_65583	ST11	2021	Zhejiang	.	.	.	.	100	.	.	.	.	.	.	.	.	.	.	.	.	.	.	.
573_65584_AA032	PC2	IncF, IncR	mobilizable	573_65584	ST11	2021	Zhejiang	.	.	.	.	100	.	.	.	.	.	.	.	.	.	.	.	.	.	.	.
573_65585_AA031	PC2	IncR	non-mobilizable	573_65585	ST11	2021	Zhejiang	.	.	.	.	100	.	.	.	.	.	.	.	.	.	.	.	.	.	.	.
573_65586_AA032	PC2	IncF	mobilizable	573_65586	ST11	2021	Zhejiang	.	.	.	.	100	.	.	.	.	.	.	.	.	.	.	.	.	.	.	.
573_65588_AA448	PC5	.	conjugative	573_65588	ST420	2021	Zhejiang	.	.	.	.	100	.	.	.	.	.	.	.	.	.	.	.	.	.	.	.
573_65590_AA448	PC5	.	conjugative	573_65590	ST420	2021	Zhejiang	.	.	.	.	100	.	.	.	.	.	.	.	.	.	.	.	.	.	.	.
573_65591_AA032	PC2	IncF	mobilizable	573_65591	ST11	2021	Zhejiang	.	.	.	.	100	.	.	.	.	.	.	.	.	.	.	.	.	.	.	.
573_68021_AA031	PC2	IncR	non-mobilizable	573_68021	ST11	2021	Zhejiang	.	.	.	.	100	.	.	.	.	.	.	.	.	.	.	.	.	.	.	.
573_68099_AC129	PC3	Col	mobilizable	573_68099	ST23	2009	Zhejiang	.	.	.	.	.	.	.	.	.	.	.	.	.	.	.	.	.	100	.	.
573_68100_AC129	PC3	Col	mobilizable	573_68100	ST23	2008	Zhejiang	.	.	.	.	.	.	.	.	.	.	.	.	.	.	.	.	.	100	.	.
573_68103_AC129	PC3	Col	mobilizable	573_68103	ST893	2015	Zhejiang	.	.	.	.	.	.	.	.	.	.	.	.	.	.	.	.	.	100	.	.
573_68113_AA031	PC2	IncR	non-mobilizable	573_68113	ST11	2019	Shanghai	.	.	.	.	100	.	.	.	.	.	.	.	.	.	.	.	.	.	.	.
573_68113_AA738	Other	IncH, IncH, IncI	conjugative	573_68113	ST11	2019	Shanghai	.	.	.	.	.	.	.	.	.	.	.	.	.	.	.	.	100	.	.	.
573_68120_AA031	PC2	IncR	non-mobilizable	573_68120	ST11	Unknown	Shanghai	.	.	.	.	100	.	.	.	.	.	.	.	.	.	.	.	.	.	.	.
573_68121_AA032	PC2	IncF, IncR	mobilizable	573_68121	ST11	Unknown	Shanghai	.	.	.	.	100	.	.	.	.	.	.	.	.	.	.	.	.	.	.	.
573_68129_AA448	PC5	.	conjugative	573_68129	ST65	Unknown	Shanghai	.	.	.	.	100	.	.	.	.	.	.	.	.	.	.	.	.	.	.	.
573_68132_AA032	PC2	Col, IncF, IncR	conjugative	573_68132	ST11	Unknown	Shanghai	.	.	.	.	100	.	.	.	.	.	.	.	.	.	.	.	.	.	.	.
573_68148_AA032	PC2	IncF, IncR	non-mobilizable	573_68148	ST11	2021	Zhejiang	.	.	.	.	100	.	.	.	.	.	.	.	.	.	.	.	.	.	.	.
573_68156_AA448	PC5	.	conjugative	573_68156	ST268	Unknown	Shanghai	.	.	.	.	100	.	.	.	.	.	.	.	.	.	.	.	.	.	.	.
573_68183_AA359	PC9	IncU	non-mobilizable	573_68183	ST11	Unknown	Shanghai	.	.	.	.	100	.	.	.	.	.	.	.	.	.	.	.	.	.	.	.
573_68188_AA032	PC2	Col, IncF, IncI, IncR	conjugative	573_68188	ST11	2023	Zhejiang	.	.	.	.	100	.	.	.	.	.	.	.	.	.	.	.	.	.	.	.
573_68228_AA032	PC2	IncF, IncR	mobilizable	573_68228	ST11	2021	Zhejiang	.	.	.	.	100	.	.	.	.	.	.	.	.	.	.	.	.	.	.	.
573_68292_AA032	PC2	IncF, IncR	mobilizable	573_68292	ST11	2020	Yunnan	.	.	.	.	100	.	.	.	.	.	.	.	.	.	.	.	.	.	.	.
573_68292_AC129	PC3	Col	mobilizable	573_68292	ST11	2020	Yunnan	.	.	.	.	.	.	.	.	.	.	.	.	.	.	.	.	.	100	.	.
573_68323_AA552	PC7	IncN	conjugative	573_68323	ST218	2021	Beijing	.	.	.	.	.	.	.	.	.	.	.	.	.	.	.	100	.	.	.	.
573_68399_AA032	PC2	IncF, IncR	conjugative	573_68399	ST11	2022	Jiangsu	.	.	.	.	100	.	.	.	.	.	.	.	.	.	.	.	.	.	.	.
573_68426_AA032	PC2	IncR	mobilizable	573_68426	ST11	2023	Jiangsu	.	.	.	.	.	.	.	.	100	.	.	.	.	.	.	.	.	.	.	.
573_68427_AA031	PC2	IncR	non-mobilizable	573_68427	ST11	2023	Jiangsu	.	.	.	.	.	.	.	.	100	.	.	.	.	.	.	.	.	.	.	.
573_68433_AA031	PC2	IncR	non-mobilizable	573_68433	ST11	2023	Jiangsu	.	.	.	.	100	.	.	.	.	.	.	.	.	.	.	.	.	.	.	.
573_68445_AA031	PC2	IncR	non-mobilizable	573_68445	ST11	2023	Jiangsu	.	.	.	.	.	.	.	.	100	.	.	.	.	.	.	.	.	.	.	.
573_68457_AC129	PC3	Col	mobilizable	573_68457	ST65	2008	Zhejiang	.	.	.	.	.	.	.	.	.	.	.	.	.	.	.	.	.	100	.	.
573_68461_AC129	PC3	Col	mobilizable	573_68461	ST420	2009	Zhejiang	.	.	.	.	.	.	.	.	.	.	.	.	.	.	.	.	.	100	.	.
573_68462_AA452	Other	Col, IncF	conjugative	573_68462	ST65	2015	Zhejiang	.	.	.	.	.	.	.	.	.	.	.	.	.	.	.	.	.	100	.	.
573_68474_AC130	PC3	Col	non-mobilizable	573_68474	ST23	2008	Zhejiang	.	.	.	.	.	.	.	.	.	.	.	.	.	.	.	.	.	100	.	.
573_69383_AA032	PC2	IncF, IncR	conjugative	573_69383	ST11	2020	Hebei	.	.	.	.	100	.	.	.	.	.	.	.	.	.	.	.	.	.	.	.
573_69384_AA032	PC2	Col, IncF, IncR	conjugative	573_69384	ST11	2020	Hebei	.	.	.	.	100	.	.	.	.	.	.	.	.	.	.	.	.	.	.	.
573_69385_AA032	PC2	IncF, IncR	conjugative	573_69385	ST11	2020	Hebei	.	.	.	.	100	.	.	.	.	.	.	.	.	.	.	.	.	.	.	.
573_72801_AA032	PC2	.	non-mobilizable	573_72801	ST11	2023	Zhejiang	.	.	.	.	100	.	.	.	.	.	.	.	.	.	.	.	.	.	.	.
573_72846_AA448	PC5	.	conjugative	573_72846	ST86	2021	Zhejiang	.	.	.	.	100	.	.	.	.	.	.	.	.	.	.	.	.	.	.	.
573_72855_AA031	PC2	IncR	non-mobilizable	573_72855	ST11	2021	Zhejiang	.	.	.	.	100	.	.	.	.	.	.	.	.	.	.	.	.	.	.	.
573_72864_AA032	PC2	IncF	mobilizable	573_72864	ST11	2021	Zhejiang	.	.	.	.	100	.	.	.	.	.	.	.	.	.	.	.	.	.	.	.
573_72920_AA032	PC2	.	non-mobilizable	573_72920	ST11	2022	Shanghai	.	.	.	.	100	.	.	.	.	.	.	.	.	.	.	.	.	.	.	.
573_72922_AA024	PC2	.	non-mobilizable	573_72922	ST11	2022	Shanghai	.	.	.	.	100	.	.	.	.	.	.	.	.	.	.	.	.	.	.	.
573_72924_AA024	PC2	.	non-mobilizable	573_72924	ST11	2022	Shanghai	.	.	.	.	100	.	.	.	.	.	.	.	.	.	.	.	.	.	.	.
573_72926_AA032	PC2	.	non-mobilizable	573_72926	ST11	2022	Shanghai	.	.	.	.	100	.	.	.	.	.	.	.	.	.	.	.	.	.	.	.
573_72927_AA032	PC2	.	non-mobilizable	573_72927	ST11	2022	Shanghai	.	.	.	.	100	.	.	.	.	.	.	.	.	.	.	.	.	.	.	.
573_72928_AA032	PC2	.	non-mobilizable	573_72928	ST11	2022	Shanghai	.	.	.	.	100	.	.	.	.	.	.	.	.	.	.	.	.	.	.	.
573_72930_AA032	PC2	.	non-mobilizable	573_72930	ST11	2022	Shanghai	.	.	.	.	100	.	.	.	.	.	.	.	.	.	.	.	.	.	.	.
573_72931_AA032	PC2	.	non-mobilizable	573_72931	ST11	2022	Shanghai	.	.	.	.	100	.	.	.	.	.	.	.	.	.	.	.	.	.	.	.
573_72932_AA032	PC2	.	non-mobilizable	573_72932	ST11	2022	Shanghai	.	.	.	.	100	.	.	.	.	.	.	.	.	.	.	.	.	.	.	.
573_72933_AA032	PC2	.	non-mobilizable	573_72933	ST11	2022	Shanghai	.	.	.	.	100	.	.	.	.	.	.	.	.	.	.	.	.	.	.	.
573_72934_AA032	PC2	.	non-mobilizable	573_72934	ST11	2022	Shanghai	.	.	.	.	100	.	.	.	.	.	.	.	.	.	.	.	.	.	.	.
573_72935_AA032	PC2	IncF, IncR	mobilizable	573_72935	ST11	2022	Shanghai	.	.	.	.	100	.	.	.	.	.	.	.	.	.	.	.	.	.	.	.
573_73046_AA032	PC2	IncF, IncR	mobilizable	573_73046	ST11	2020	Zhejiang	.	.	.	.	100	.	.	.	.	.	.	.	.	.	.	.	.	.	.	.
573_73047_AA032	PC2	Col, IncF, IncR	conjugative	573_73047	ST11	2020	Zhejiang	.	.	.	.	100	.	.	.	.	.	.	.	.	.	.	.	.	.	.	.
573_73048_AA032	PC2	IncF, IncR	mobilizable	573_73048	ST11	2020	Zhejiang	.	.	.	.	100	.	.	.	.	.	.	.	.	.	.	.	.	.	.	.
573_73050_AA031	PC4	IncR	non-mobilizable	573_73050	ST11	2022	Shanghai	.	.	.	.	100	.	.	.	.	.	.	.	.	.	.	.	.	.	.	.
573_73052_AA032	PC2	IncF	mobilizable	573_73052	ST11	2022	Shanghai	.	100	.	.	.	.	.	.	.	.	.	.	.	.	.	.	.	.	.	.
573_73053_AA032	PC2	Col, IncF, IncR	conjugative	573_73053	ST11	2022	Shanghai	.	.	.	.	100	.	.	.	.	.	.	.	.	.	.	.	.	.	.	.
573_73054_AA032	PC2	IncF	mobilizable	573_73054	ST11	2022	Shanghai	.	.	.	.	.	100	.	.	.	.	.	.	.	.	.	.	.	.	.	.
573_73055_AA327	PC2	IncF	mobilizable	573_73055	ST11	2022	Shanghai	.	.	.	.	100	.	.	.	.	.	.	.	.	.	.	.	.	.	.	.
573_73056_AA032	PC2	IncF, IncR	mobilizable	573_73056	ST11	2022	Shanghai	.	100	.	.	.	.	.	.	.	.	.	.	.	.	.	.	.	.	.	.
573_73058_AA032	PC2	IncF	mobilizable	573_73058	ST11	2023	Shanghai	.	.	.	.	100	.	.	.	.	.	.	.	.	.	.	.	.	.	.	.
573_73059_AA032	PC2	IncF	mobilizable	573_73059	ST11	2022	Shanghai	.	.	.	.	.	.	.	.	.	.	.	100	.	.	.	.	.	.	.	.
573_73060_AA032	PC2	IncF, IncR	mobilizable	573_73060	ST11	2023	Shanghai	.	.	.	.	100	.	.	.	.	.	.	.	.	.	.	.	.	.	.	.
573_73061_AA032	PC2	IncF, IncR	mobilizable	573_73061	ST11	2022	Shanghai	.	.	.	.	.	100	.	.	.	.	.	.	.	.	.	.	.	.	.	.
573_73062_AA448	PC5	.	conjugative	573_73062	ST23	2023	Shanghai	.	.	.	.	.	.	.	.	.	100	.	.	.	.	.	.	.	.	.	.
573_73073_AA032	PC2	IncF	mobilizable	573_73073	ST11	2021	Shanghai	.	.	.	.	100	.	.	.	.	.	.	.	.	.	.	.	.	.	.	.
573_73076_AA032	PC2	IncF, IncR	mobilizable	573_73076	ST11	2021	Shanghai	.	.	.	.	100	.	.	.	.	.	.	.	.	.	.	.	.	.	.	.
573_73078_AA032	PC2	Col, IncF	conjugative	573_73078	ST11	2021	Shanghai	.	.	.	.	100	.	.	.	.	.	.	.	.	.	.	.	.	.	.	.
573_73080_AA032	PC2	IncF	mobilizable	573_73080	ST11	2021	Shanghai	.	.	.	.	100	.	.	.	.	.	.	.	.	.	.	.	.	.	.	.
573_73085_AA031	PC2	IncR	non-mobilizable	573_73085	ST11	Unknown	Shanghai	.	.	.	.	100	.	.	.	.	.	.	.	.	.	.	.	.	.	.	.
573_73091_AA032	PC2	IncF, IncR	mobilizable	573_73091	ST11	2021	Zhejiang	.	.	.	.	100	.	.	.	.	.	.	.	.	.	.	.	.	.	.	.
573_73092_AA032	PC2	IncF, IncR	conjugative	573_73092	ST11	2021	Zhejiang	.	.	.	.	100	.	.	.	.	.	.	.	.	.	.	.	.	.	.	.
573_73093_AA032	PC2	IncF, IncR	mobilizable	573_73093	ST11	2021	Zhejiang	.	.	.	.	100	.	.	.	.	.	.	.	.	.	.	.	.	.	.	.
573_73100_AA032	PC2	IncF, IncR	conjugative	573_73100	ST11	2020	Zhejiang	.	.	.	.	100	.	.	.	.	.	.	.	.	.	.	.	.	.	.	.
573_73101_AA032	PC2	Col, IncF, IncR	conjugative	573_73101	ST11	2020	Zhejiang	.	.	.	.	100	.	.	.	.	.	.	.	.	.	.	.	.	.	.	.
573_73503_AA032	PC2	IncF	mobilizable	573_73503	ST11	2022	Sichuan	.	.	.	.	100	.	.	.	.	.	.	.	.	.	.	.	.	.	.	.
573_73504_AA032	PC2	IncF	mobilizable	573_73504	ST11	2022	Sichuan	.	.	.	.	100	.	.	.	.	.	.	.	.	.	.	.	.	.	.	.
573_73505_AA032	PC2	IncF	mobilizable	573_73505	ST11	2022	Sichuan	.	.	.	.	100	.	.	.	.	.	.	.	.	.	.	.	.	.	.	.
573_73506_AA032	PC2	IncF	mobilizable	573_73506	ST11	2022	Sichuan	.	.	.	.	100	.	.	.	.	.	.	.	.	.	.	.	.	.	.	.
573_73509_AA032	PC2	IncF	mobilizable	573_73509	ST11	2022	Sichuan	.	.	.	.	100	.	.	.	.	.	.	.	.	.	.	.	.	.	.	.
573_73510_AA966	PC10	IncF, IncU	conjugative	573_73510	ST11	2021	Sichuan	.	.	.	.	100	.	.	.	.	.	.	.	.	.	.	.	.	.	.	.
573_73511_AA032	PC2	IncF	mobilizable	573_73511	ST11	2022	Sichuan	.	.	.	.	100	.	.	.	.	.	.	.	.	.	.	.	.	.	.	.
573_73512_AA032	PC2	IncF	mobilizable	573_73512	ST11	2022	Sichuan	.	.	.	.	100	.	.	.	.	.	.	.	.	.	.	.	.	.	.	.
573_73513_AA032	PC2	IncF	mobilizable	573_73513	ST11	2021	Sichuan	.	.	.	.	100	.	.	.	.	.	.	.	.	.	.	.	.	.	.	.
573_73516_AA032	PC2	IncF	mobilizable	573_73516	ST11	2020	Sichuan	.	.	.	.	100	.	.	.	.	.	.	.	.	.	.	.	.	.	.	.
573_73523_AA032	PC2	IncF	mobilizable	573_73523	ST11	2019	Sichuan	.	.	.	.	100	.	.	.	.	.	.	.	.	.	.	.	.	.	.	.
573_73529_AA032	PC2	Col, IncF, IncR	conjugative	573_73529	ST11	2018	Sichuan	.	.	.	.	100	.	.	.	.	.	.	.	.	.	.	.	.	.	.	.
573_73604_AA032	PC2	.	non-mobilizable	573_73604	ST11	2020	Zhejiang	.	.	.	.	100	.	.	.	.	.	.	.	.	.	.	.	.	.	.	.
573_74206_AA032	PC2	IncF, IncR	non-mobilizable	573_74206	ST11	2020	Zhejiang	.	.	.	.	100	.	.	.	.	.	.	.	.	.	.	.	.	.	.	.
573_74208_AA032	PC2	IncF	mobilizable	573_74208	ST11	2019	Zhejiang	.	.	.	.	100	.	.	.	.	.	.	.	.	.	.	.	.	.	.	.
573_74209_AA032	PC2	.	non-mobilizable	573_74209	ST11	2019	Zhejiang	.	.	.	.	100	.	.	.	.	.	.	.	.	.	.	.	.	.	.	.
573_74250_AA448	PC5	.	conjugative	573_74250	ST485	2019	Zhejiang	.	.	.	.	100	.	.	.	.	.	.	.	.	.	.	.	.	.	.	.
573_74257_AA032	PC2	.	non-mobilizable	573_74257	ST11	2022	Shanghai	.	.	.	.	100	.	.	.	.	.	.	.	.	.	.	.	.	.	.	.
573_74259_AA032	PC2	.	non-mobilizable	573_74259	ST11	2022	Shanghai	.	.	.	.	100	.	.	.	.	.	.	.	.	.	.	.	.	.	.	.
573_74260_AA032	PC2	.	non-mobilizable	573_74260	ST11	2022	Shanghai	.	.	.	.	100	.	.	.	.	.	.	.	.	.	.	.	.	.	.	.
573_74262_AA031	PC2	.	non-mobilizable	573_74262	ST11	2022	Shanghai	.	.	.	.	100	.	.	.	.	.	.	.	.	.	.	.	.	.	.	.
573_74264_AA024	PC2	.	non-mobilizable	573_74264	ST11	2022	Shanghai	.	.	.	.	100	.	.	.	.	.	.	.	.	.	.	.	.	.	.	.
573_74268_AA032	PC2	IncF, IncR	mobilizable	573_74268	ST11	2022	Shanghai	.	.	.	.	100	.	.	.	.	.	.	.	.	.	.	.	.	.	.	.
573_74270_AA032	PC2	.	non-mobilizable	573_74270	ST11	2022	Shanghai	.	.	.	.	100	.	.	.	.	.	.	.	.	.	.	.	.	.	.	.
573_74272_AA032	PC2	.	non-mobilizable	573_74272	ST11	2022	Shanghai	.	.	.	.	100	.	.	.	.	.	.	.	.	.	.	.	.	.	.	.
573_74273_AA032	PC2	.	non-mobilizable	573_74273	ST11	2022	Shanghai	.	.	.	.	100	.	.	.	.	.	.	.	.	.	.	.	.	.	.	.
573_74276_AA032	PC2	.	non-mobilizable	573_74276	ST11	2022	Shanghai	.	.	.	.	100	.	.	.	.	.	.	.	.	.	.	.	.	.	.	.
573_74277_AA032	PC2	.	non-mobilizable	573_74277	ST11	2022	Shanghai	.	.	.	.	100	.	.	.	.	.	.	.	.	.	.	.	.	.	.	.
573_74280_AA032	PC2	.	non-mobilizable	573_74280	ST11	2022	Shanghai	.	.	.	.	100	.	.	.	.	.	.	.	.	.	.	.	.	.	.	.
573_74281_AA032	PC2	.	non-mobilizable	573_74281	ST11	2022	Shanghai	.	.	.	.	100	.	.	.	.	.	.	.	.	.	.	.	.	.	.	.
573_74283_AA032	PC2	.	non-mobilizable	573_74283	ST11	2022	Shanghai	.	.	.	.	100	.	.	.	.	.	.	.	.	.	.	.	.	.	.	.
573_74284_AA032	PC2	.	non-mobilizable	573_74284	ST11	2022	Shanghai	.	.	.	.	100	.	.	.	.	.	.	.	.	.	.	.	.	.	.	.
573_74285_AA032	PC2	.	non-mobilizable	573_74285	ST11	2022	Shanghai	.	.	.	.	100	.	.	.	.	.	.	.	.	.	.	.	.	.	.	.
573_74286_AA032	PC2	.	non-mobilizable	573_74286	ST11	2022	Shanghai	.	.	.	.	100	.	.	.	.	.	.	.	.	.	.	.	.	.	.	.
573_74287_AA032	PC2	.	non-mobilizable	573_74287	ST11	2022	Shanghai	.	.	.	.	100	.	.	.	.	.	.	.	.	.	.	.	.	.	.	.
573_74288_AA359	PC9	IncU	non-mobilizable	573_74288	ST11	2022	Shanghai	.	.	.	.	100	.	.	.	.	.	.	.	.	.	.	.	.	.	.	.
573_74308_AA032	PC2	IncF, IncR	mobilizable	573_74308	ST11	2018	Shanghai	.	.	.	.	100	.	.	.	.	.	.	.	.	.	.	.	.	.	.	.
573_74313_AA032	PC2	IncF, IncR	non-mobilizable	573_74313	ST11	2022	Shanghai	.	.	.	.	100	.	.	.	.	.	.	.	.	.	.	.	.	.	.	.
72407_1131_AA361	Other	.	mobilizable	72407_1131	ST1660	2015	Unknown	.	.	.	.	100	.	.	.	.	.	.	.	.	.	.	.	.	.	.	.
72407_1150_AA621	Other	IncA/C	conjugative	72407_1150	ST23	2015	Unknown	.	.	.	.	.	.	.	.	.	.	.	.	.	.	.	.	.	.	.	100
72407_1151_AC129	PC3	Col	mobilizable	72407_1151	ST15	2018	Unknown	.	.	.	.	.	.	.	.	.	.	.	.	.	.	.	.	.	100	.	.
72407_1482_AA032	PC2	Col, IncF, IncR	conjugative	72407_1482	ST751	2020	Anhui	.	.	.	.	100	.	.	.	.	.	.	.	.	.	.	.	.	.	.	.
72407_1497_AA032	PC2	IncF, IncR	conjugative	72407_1497	ST11	2018	Shanghai	.	.	.	.	100	.	.	.	.	.	.	.	.	.	.	.	.	.	.	.
72407_1717_AA032	PC2	IncF, IncR	mobilizable	72407_1717	ST11	2021	Guangdong	.	.	.	.	100	.	.	.	.	.	.	.	.	.	.	.	.	.	.	.
72407_1720_AA032	PC2	Col, IncF, IncR	conjugative	72407_1720	ST11	2015	Shanghai	.	.	.	.	100	.	.	.	.	.	.	.	.	.	.	.	.	.	.	.
72407_1740_AA448	PC5	Col	conjugative	72407_1740	ST15	2017	Shanghai	.	.	.	.	100	.	.	.	.	.	.	.	.	.	.	.	.	.	.	.
72407_1743_AA032	PC2	IncF, IncR	mobilizable	72407_1743	ST11	2017	Shanghai	.	.	.	.	100	.	.	.	.	.	.	.	.	.	.	.	.	.	.	.
72407_1744_AA032	PC2	Col, IncF, IncI, IncR	conjugative	72407_1744	ST11	2017	Shanghai	.	.	.	.	100	.	.	.	.	.	.	.	.	.	.	.	.	.	.	.
72407_1748_AA032	PC2	IncF	mobilizable	72407_1748	ST11	2017	Shanghai	.	.	.	.	100	.	.	.	.	.	.	.	.	.	.	.	.	.	.	.
72407_1749_AA032	PC2	IncF	mobilizable	72407_1749	ST11	2017	Shanghai	.	.	.	.	100	.	.	.	.	.	.	.	.	.	.	.	.	.	.	.
72407_1750_AA032	PC2	IncF	mobilizable	72407_1750	ST11	2017	Shanghai	.	.	.	.	100	.	.	.	.	.	.	.	.	.	.	.	.	.	.	.
72407_1939_AA338	Other	IncF, IncF	conjugative	72407_1939	ST23	2017	Shandong	.	.	.	.	100	.	.	.	.	.	.	.	.	.	.	.	.	.	.	.
72407_2008_AA032	PC2	Col, IncF, IncR	conjugative	72407_2008	ST11	2016	Sichuan	.	.	.	.	100	.	.	.	.	.	.	.	.	.	.	.	.	.	.	.
72407_2039_AA032	PC2	Col, IncF, IncR	conjugative	72407_2039	ST11	2015	Shanghai	.	.	.	.	100	.	.	.	.	.	.	.	.	.	.	.	.	.	.	.
72407_2040_AA032	PC2	Col, IncF, IncR	conjugative	72407_2040	ST11	2015	Shanghai	.	.	.	.	100	.	.	.	.	.	.	.	.	.	.	.	.	.	.	.
72407_2041_AA032	PC2	Col, IncF, IncR	conjugative	72407_2041	ST11	2015	Shanghai	.	.	.	.	100	.	.	.	.	.	.	.	.	.	.	.	.	.	.	.
72407_2063_AA032	PC2	IncF	mobilizable	72407_2063	ST11	2020	Anhui	.	.	.	.	100	.	.	.	.	.	.	.	.	.	.	.	.	.	.	.
72407_2101_AA032	PC2	Col, IncF, IncR	conjugative	72407_2101	ST11	2021	Shanghai	.	.	.	.	100	.	.	.	.	.	.	.	.	.	.	.	.	.	.	.
72407_2111_AA032	PC2	.	mobilizable	72407_2111	ST11	2023	Fujian	.	.	.	.	100	.	.	.	.	.	.	.	.	.	.	.	.	.	.	.
72407_2111_AA449	PC5	IncF, IncF	non-mobilizable	72407_2111	ST11	2023	Fujian	.	.	.	.	.	.	.	.	.	.	.	.	.	.	.	.	100	.	.	.
72407_2984_AA031	PC2	IncR	non-mobilizable	72407_2984	ST11	2023	Shanghai	.	.	.	.	.	.	.	.	.	99.35	.	.	.	.	.	.	.	.	.	.

## Sheet: CR-hv convergent plasmids
plasmid_id	plasmid_community	replicon_type	plasmid_mobility	blaCarb genes	hv genes	strain	ST	collection_year	collection_area	clonal_cluster	assembly_level
573_15222_AA406	PC1	IncF, IncH	conjugative	KPC-2	iucABCD, iutA, rmpA, rmpA2	573_15222	ST23	2013	Zhejiang	.	WGS
573_15227_AA406	PC1	IncF, IncH	non-mobilizable	KPC-2	iucABCD, iutA, rmpA, rmpA2	573_15227	ST11	2016	Shanghai	C33	WGS
573_26001_AA406	PC1	IncF, IncH	non-mobilizable	KPC-2	iucABCD, iutA, rmpA, rmpA2	573_26001	ST11	2015	Jiangsu	C33	WGS
573_27967_AA406	PC1	IncF, IncH	non-mobilizable	KPC-2	iucABCD, iutA, rmpA2	573_27967	ST660	2017	Zhejiang	C94	WGS
573_27975_AA406	PC1	IncF, IncH	non-mobilizable	KPC-2	iucABCD, iutA, rmpA, rmpA2	573_27975	ST1660	2015	Zhejiang	C95	WGS
573_39725_AA406	PC1	IncF, IncH	non-mobilizable	KPC-2	iucABCD, iutA, rmpA, rmpA2	573_39725	ST660	2017	Zhejiang	.	WGS
573_44713_AA406	PC1	IncA/C, IncF, IncH	conjugative	NDM-1	iucABCD, iutA, rmpA, rmpA2	573_44713	ST11	2019	Shandong	C14	Complete
573_47304_AA032	PC2	IncF, IncR	conjugative	KPC-2	iucABCD, iutA, rmpA2	573_47304	ST11	2021	Anhui	C107	Complete
573_50167_AA406	PC1	IncF, IncF, IncH, IncR	mobilizable	KPC-2	iucABCD, iutA, rmpA, rmpA2	573_50167	ST11	2017	Zhejiang	C25	WGS
573_50169_AA406	PC1	IncF, IncF, IncH, IncR	non-mobilizable	KPC-2	iucABCD, iutA, rmpA, rmpA2	573_50169	ST11	2018	Zhejiang	.	WGS
573_50756_AA406	PC1	IncF, IncH	non-mobilizable	KPC-2	iucABCD, iutA, rmpA, rmpA2	573_50756	ST11	2015	Unknown	C33	WGS
573_52369_AA406	PC1	IncF, IncH	non-mobilizable	KPC-2	iucABCD, iutA, rmpA, rmpA2	573_52369	ST11	2015	Unknown	C33	WGS
573_52591_AA405	PC4	.	conjugative	KPC-2	iucABCD, iutA, rmpA2	573_52591	ST11	2021	Beijing	C24	WGS
573_52594_AA405	PC4	.	conjugative	KPC-2	iucABCD, iutA	573_52594	ST11	2021	Beijing	C24	WGS
573_52596_AA590	PC4	IncF	mobilizable	KPC-2	iucABCD, iutA	573_52596	ST11	2021	Beijing	C24	WGS
573_52598_AA590	PC4	IncF	mobilizable	KPC-2	iucABCD, iutA	573_52598	ST11	2021	Beijing	C24	WGS
573_52614_AA405	PC4	.	conjugative	KPC-2	iucABCD, iutA, rmpA2	573_52614	ST11	2021	Beijing	C24	WGS
573_53061_AA406	PC1	IncF, IncH, IncN, IncU	conjugative	KPC-2	iucABCD, iutA, rmpA, rmpA2	573_53061	ST268	2017	Shanghai	C80	WGS
573_53734_AA406	PC1	IncF, IncH, IncR	non-mobilizable	KPC-2	iucABCD, iutA, rmpA, rmpA2	573_53734	ST11	2020	Jiangsu	C81	WGS
573_54333_AA406	PC1	IncF, IncR	non-mobilizable	KPC-2	iucABCD, iutA, rmpA, rmpA2	573_54333	ST11	2018	Zhejiang	C35	WGS
573_56180_AA406	PC1	IncF, IncH	non-mobilizable	KPC-2	iucABCD, iutA, rmpA, rmpA2	573_56180	ST11	2022	Anhui	C107	WGS
573_56898_AA406	PC1	IncF, IncH	non-mobilizable	KPC-2	iucABCD, iutA, rmpA, rmpA2	573_56898	ST11	2020	Jiangsu	C2	WGS
573_56901_AA406	PC1	IncF, IncH	non-mobilizable	KPC-2	iucABCD, iutA, rmpA, rmpA2	573_56901	ST11	2020	Jiangsu	C2	WGS
573_56903_AA406	PC1	IncF, IncH	non-mobilizable	KPC-2	iucABCD, iutA, rmpA, rmpA2	573_56903	ST11	2020	Jiangsu	C2	WGS
573_56904_AA406	PC1	IncF, IncH	non-mobilizable	KPC-2	iucABCD, iutA, rmpA, rmpA2	573_56904	ST11	2020	Jiangsu	C2	WGS
573_56906_AA406	PC1	IncF, IncH	non-mobilizable	KPC-2	iucABCD, iutA, rmpA, rmpA2	573_56906	ST11	2020	Jiangsu	C2	WGS
573_56947_AA406	PC1	IncF, IncH	non-mobilizable	KPC-2	iucABCD, iutA, rmpA2	573_56947	ST11	2020	Jiangsu	C2	WGS
573_56951_AA406	PC1	IncF, IncH	non-mobilizable	KPC-2	iucABCD, iutA, rmpA, rmpA2	573_56951	ST11	2020	Jiangsu	C2	WGS
573_56958_AA406	PC1	IncF, IncH	non-mobilizable	KPC-2	iucABCD, iutA, rmpA, rmpA2	573_56958	ST11	2020	Jiangsu	C2	WGS
573_56965_AA406	PC1	IncF, IncH	non-mobilizable	KPC-2	iucABCD, iutA, rmpA, rmpA2	573_56965	ST11	2020	Jiangsu	C2	WGS
573_56971_AA406	PC1	IncF, IncH	non-mobilizable	KPC-2	iucABCD, iutA, rmpA2	573_56971	ST11	2020	Jiangsu	C2	WGS
573_56973_AA406	PC1	IncF, IncH	non-mobilizable	KPC-2	iucABCD, iutA, rmpA, rmpA2	573_56973	ST11	2020	Jiangsu	C125	WGS
573_56977_AA406	PC1	IncF, IncH	non-mobilizable	KPC-2	iucABCD, iutA, rmpA, rmpA2	573_56977	ST11	2020	Jiangsu	C2	WGS
573_57070_AA406	PC1	IncF, IncH, IncX	conjugative	NDM-1	iucABCD, iutA, rmpA, rmpA2	573_57070	ST11	2021	Zhejiang	C126	WGS
573_58464_AA406	PC1	IncF, IncH	non-mobilizable	KPC-2	iucABCD, iutA, rmpA, rmpA2	573_58464	ST11	2021	Shanghai	C2	WGS
573_58465_AA406	PC1	IncF, IncH	non-mobilizable	KPC-2	iucABCD, iutA, rmpA, rmpA2	573_58465	ST11	2021	Shanghai	C2	WGS
573_58469_AA406	PC1	IncF, IncH	non-mobilizable	KPC-2	iucABCD, iutA, rmpA, rmpA2	573_58469	ST11	2021	Shanghai	C2	WGS
573_63174_AA406	PC1	IncF, IncF, IncH, IncR	mobilizable	KPC-2	iucABCD, iutA, rmpA, rmpA2	573_63174	ST11	2019	Jiangsu	C2	WGS
573_73050_AA031	PC4	IncR	non-mobilizable	KPC-2	iucABCD, iutA, rmpA2	573_73050	ST11	2022	Shanghai	.	WGS
72407_1939_AA338	Other	IncF, IncF	conjugative	KPC-2	iucABCD, iutA	72407_1939	ST23	2017	Shandong	.	Complete
